# Supplementary material for: Tracing the evolving dynamics and research hotspots of microbiota and immune microenvironment from the past to the new era
Source: Microbiol Spectr. 2023 Sep 28;11(5):e00135-23. doi: 10.1128/spectrum.00135-23 (PMC10581186; doi:10.1128/spectrum.00135-23)
Supplement: download 2023.txt — Our retrieval data generated and analyzed during the study from the Web of Science (WOS). [file spectrum.00135-23-s0001.txt]

FN Clarivate Analytics Web of Science
VR 1.0
PT J
AU Wang, T
   Wang, PP
   Yin, L
   Wang, XC
   Shan, YY
   Yi, YL
   Zhou, Y
   Liu, BF
   Wang, X
   Lue, X
AF Wang, Tao
   Wang, Panpan
   Yin, Li
   Wang, Xiuchao
   Shan, Yuanyuan
   Yi, Yanglei
   Zhou, Yuan
   Liu, Bianfang
   Wang, Xin
   Lue, Xin
TI Dietary Lactiplantibacillus plantarum KX041 attenuates
   colitis-associated tumorigenesis and modulates gut microbiota
SO FOOD SCIENCE AND HUMAN WELLNESS
LA English
DT Article
DE Colorectal cancer; Gut microbiota; Infl ammation; Intestinal
   permeability; Lactiplantibacillus plantarum KX041
ID INFLAMMATORY-BOWEL-DISEASE; DSS-INDUCED COLITIS; METABOLITE BUTYRATE;
   CANCER; THERAPY; BARRIER; COLON
AB Colorectal cancer (CRC) is one of the most common cancers and supplementation of probiotics may be a promising intervention method. The present study aimed to investigate the anti-CRC effects of Lactiplantibacillus plantarum KX041 on a CRC mouse model. The CRC mice were induced by 10 mg/kg azoxymethane and 2% dextran sulfate sodium. L. plantarum KX041 was orally administrated once daily (1 x 109 CFU/mouse). Results showed that L. plantarum KX041 could significantly inhibit inflammation, tumor formation, and induce tumor cells apoptosis. Moreover, this probiotic could ameliorate the damage of intestinal barrier by recovering tight junction protein expression (like Occludin, Claudin-1, and ZO-1) and preventing goblet cell loss. Furthermore, the oxidative stress was alleviated by increasing the level of antioxidant mediators (like GSH and SOD) and reducing the level of oxidative mediators (like MDA and MPO). In addition, treatment with L. plantarum KX041 could directly regulate gut microbiota, thereby increasing the abundance of beneficial bacteria (like SCFAs-producing bacteria, Akkermansia) and decreasing the abundance of harmful bacteria (like pro-inflammatory bacteria, Parasutterella), which in turn raised SCFAs levels and lowered LPS levels. In conclusion, L. plantarum KX041 could effectively ameliorate CRC via reshaping intestinal microenvironment, alleviating inflammation, maintaining intestinal permeability, and attenuating oxidative stress. (c) 2023 Beijing Academy of Food Sciences. Publishing services by Elsevier B.V. on behalf of KeAi Communications Co., Ltd. This is an open access article under the CC BY-NC-ND license (http://creativecommons.org/licenses/by-nc-nd/4.0/).
C1 [Wang, Tao; Wang, Panpan; Yin, Li; Wang, Xiuchao; Shan, Yuanyuan; Yi, Yanglei; Zhou, Yuan; Liu, Bianfang; Wang, Xin; Lue, Xin] Northwest Agr & Forestry Univ, Coll Food Sci & Engn, Yangling 712100, Peoples R China.
   [Wang, Tao] Kunming Univ Sci & Technol, Fac Food Sci & Engn, Kunming 650500, Peoples R China.
C3 Northwest A&F University - China; Kunming University of Science &
   Technology
RP Liu, BF; Wang, X; Lue, X (通讯作者)，Northwest Agr & Forestry Univ, Coll Food Sci & Engn, Yangling 712100, Peoples R China.
EM bfliu9509@163.com; wangxin_2018@nwsuaf.edu.cn; xinlu@nwsuaf.edu.cn
RI Wang, Tao/AAB-7466-2022
OI Wang, Tao/0000-0002-8461-6608
FU Northwest AF University [Z109021804]; National Natural Science
   Foundation of China [31972043, 32001652]
FX The authors acknowledge the financial support of Post-doctoral Start-up
   funding (2018) of Northwest A&F University (Z109021804) and National
   Natural Science Foundation of China (31972043 and 32001652) .
CR Bray F, 2018, CA-CANCER J CLIN, V68, P394, DOI 10.3322/caac.21492
   Silveira DSC, 2020, WORLD J GASTROENTERO, V26, DOI 10.3748/wjg.v26.i43.6782
   Chang PV, 2014, P NATL ACAD SCI USA, V111, P2247, DOI 10.1073/pnas.1322269111
   Chen YJ, 2018, J GASTROEN HEPATOL, V33, P1844, DOI 10.1111/jgh.14281
   Czene K, 2002, INT J CANCER, V99, P260, DOI 10.1002/ijc.10332
   Donaldson GP, 2016, NAT REV MICROBIOL, V14, P20, DOI 10.1038/nrmicro3552
   Dong YY, 2020, APPL MICROBIOL BIOT, V104, P7377, DOI 10.1007/s00253-020-10775-w
   dos Reis SA, 2017, NUTR RES, V37, P1, DOI 10.1016/j.nutres.2016.11.009
   Cruz BCD, 2020, FOOD RES INT, V137, DOI 10.1016/j.foodres.2020.109721
   Eslami M, 2019, J CELL PHYSIOL, V234, P17127, DOI 10.1002/jcp.28473
   Everard A, 2013, P NATL ACAD SCI USA, V110, P9066, DOI 10.1073/pnas.1219451110
   Fischer R, 2015, OXID MED CELL LONGEV, V2015, DOI 10.1155/2015/610813
   Fong WN, 2020, ONCOGENE, V39, P4925, DOI 10.1038/s41388-020-1341-1
   Fukata M, 2007, GASTROENTEROLOGY, V133, P1869, DOI 10.1053/j.gastro.2007.09.008
   Gao Z, 2016, PLOS ONE, V11, DOI 10.1371/journal.pone.0149032
   Gomes SD, 2020, CURR MED CHEM, V27, P4087, DOI 10.2174/0929867325666180530102050
   Jacouton E, 2017, FRONT IMMUNOL, V8, DOI 10.3389/fimmu.2017.01553
   Koh GY, 2020, CARCINOGENESIS, V41, P909, DOI 10.1093/carcin/bgaa018
   Li M, 2018, EUR J PHARMACOL, V831, P52, DOI 10.1016/j.ejphar.2018.05.003
   Lichtenstein P, 2000, NEW ENGL J MED, V343, P78, DOI 10.1056/NEJM200007133430201
   Liu PY, 2021, PHARMACOL RES, V165, DOI 10.1016/j.phrs.2021.105420
   Liu X, 2020, BIOMED RES INT, V2020, DOI 10.1155/2020/2948282
   Moura FA, 2015, REDOX BIOL, V6, P617, DOI 10.1016/j.redox.2015.10.006
   Nielsen F, 1997, CLIN CHEM, V43, P1209
   Peck BCE, 2017, J BIOL CHEM, V292, P2586, DOI 10.1074/jbc.M116.770099
   Robrahn L, 2020, CANCER LETT, V490, P186, DOI 10.1016/j.canlet.2020.07.002
   Roncucci L, 2008, CANCER EPIDEM BIOMAR, V17, P2291, DOI 10.1158/1055-9965.EPI-08-0224
   Singh N, 2014, IMMUNITY, V40, P128, DOI 10.1016/j.immuni.2013.12.007
   Slattery ML, 2012, MUTAT RES-FUND MOL M, V734, P30, DOI 10.1016/j.mrfmmm.2012.04.002
   Song H, 2018, CANCER SCI, V109, P666, DOI 10.1111/cas.13497
   Sun J, 2020, INT J BIOL MACROMOL, V153, P708, DOI 10.1016/j.ijbiomac.2020.03.053
   Sun J, 2016, GENES DIS, V3, P130, DOI 10.1016/j.gendis.2016.03.004
   Sun MY, 2020, FOOD FUNCT, V11, P5205, DOI [10.1039/d0fo00007h, 10.1039/D0FO00007H]
   van Staa TP, 2005, GUT, V54, P1573, DOI 10.1136/gut.2005.070896
   Wang T, 2020, EUR J NUTR, V59, P2709, DOI 10.1007/s00394-019-02117-y
   Wang X, 2017, INT J BIOL MACROMOL, V103, P1173, DOI 10.1016/j.ijbiomac.2017.05.118
   Wong SH, 2019, NAT REV GASTRO HEPAT, V16, P690, DOI 10.1038/s41575-019-0209-8
   Xie F, 2020, INT IMMUNOPHARMACOL, V84, DOI 10.1016/j.intimp.2020.106567
   Xu ZX, 2020, FOOD FUNCT, V11, P8077, DOI 10.1039/d0fo01105c
   Yang YZ, 2016, ONCOTARGET, V7, P8432, DOI 10.18632/oncotarget.7045
   Yao DB, 2019, INFLAMM BOWEL DIS, V25, P1595, DOI 10.1093/ibd/izz149
   Yao Y, 2022, CRIT REV FOOD SCI, V62, P1, DOI 10.1080/10408398.2020.1854675
   Yin L, 2018, J CONTROL RELEASE, V271, P31, DOI 10.1016/j.jconrel.2017.12.013
   Yu P, 2020, FRONT IMMUNOL, V11, DOI 10.3389/fimmu.2020.575173
   Yue YC, 2020, BIOMED PHARMACOTHER, V127, DOI 10.1016/j.biopha.2020.110159
   Zeisel MB, 2019, GUT, V68, P547, DOI 10.1136/gutjnl-2018-316906
   Zhang L, 2018, PATHOG DIS, V76, DOI 10.1093/femspd/fty028
   Zhang M, 2020, ACTA BIOCHIM POL, V67, P485, DOI 10.18388/abp.2020_5171
   Zhu XY, 2021, ENVIRON TOXICOL, V36, P782, DOI 10.1002/tox.23080
   Zitvogel L, 2017, NAT REV MICROBIOL, V15, P465, DOI 10.1038/nrmicro.2017.44
NR 50
TC 0
Z9 0
U1 5
U2 5
PU KEAI PUBLISHING LTD
PI BEIJING
PA 16 DONGHUANGCHENGGEN NORTH ST, Building 5, Room 411, BEIJING, DONGCHENG
   DISTRICT 100009, PEOPLES R CHINA
EI 2213-4530
J9 FOOD SCI HUM WELL
JI Food Sci. Human Wellness
PD SEP
PY 2023
VL 12
IS 5
BP 1626
EP 1636
DI 10.1016/j.fshw.2023.02.0122213-4530
PG 11
WC Food Science & Technology; Nutrition & Dietetics
WE Science Citation Index Expanded (SCI-EXPANDED)
SC Food Science & Technology; Nutrition & Dietetics
GA E1NF0
UT WOS:000973280400001
DA 2023-05-28
ER

PT J
AU Wong, CC
   Yu, J
AF Wong, Chi Chun
   Yu, Jun
TI Gut microbiota in colorectal cancer development and therapy
SO NATURE REVIEWS CLINICAL ONCOLOGY
LA English
DT Review; Early Access
ID NF-KAPPA-B; LACTOBACILLUS-RHAMNOSUS-GG; NUCLEATUM PROMOTES
   CHEMORESISTANCE; ANTIBIOTIC-ASSOCIATED DIARRHEA; INTESTINAL
   EPITHELIAL-CELLS; INHIBITS COLON-CANCER; LACTIC-ACID BACTERIA;
   FUSOBACTERIUM-NUCLEATUM; DIETARY FIBER; BILE-ACID
AB Emerging data indicate a central role for the microbiota in all aspects of colorectal cancer (CRC). Despite this general consensus, understanding the role of specific components of the microbiota in such a way that enables the development of clinical interventions or tools to inform clinical decision-making has thus far proved challenging. In this Review, the authors summarize the role of the microbiota in CRC, including in prevention, in interactions with treatment and as a source of novel biomarkers.
   Colorectal cancer (CRC) is one of the commonest cancers globally. A unique aspect of CRC is its intimate association with the gut microbiota, which forms an essential part of the tumour microenvironment. Research over the past decade has established that dysbiosis of gut bacteria, fungi, viruses and Archaea accompanies colorectal tumorigenesis, and these changes might be causative. Data from mechanistic studies demonstrate the ability of the gut microbiota to interact with the colonic epithelia and immune cells of the host via the release of a diverse range of metabolites, proteins and macromolecules that regulate CRC development. Preclinical and some clinical evidence also underscores the role of the gut microbiota in modifying the therapeutic responses of patients with CRC to chemotherapy and immunotherapy. Herein, we summarize our current understanding of the role of gut microbiota in CRC and outline the potential translational and clinical implications for CRC diagnosis, prevention and treatment. Emphasis is placed on how the gut microbiota could now be better harnessed by developing targeted microbial therapeutics as chemopreventive agents against colorectal tumorigenesis, as adjuvants for chemotherapy and immunotherapy to boost drug efficacy and safety, and as non-invasive biomarkers for CRC screening and patient stratification. Finally, we highlight the hurdles and potential solutions to translating our knowledge of the gut microbiota into clinical practice.
C1 [Yu, Jun] Chinese Univ Hong Kong, Inst Digest Dis, Hong Kong, Peoples R China.
   Chinese Univ Hong Kong, Li Ka Shing Inst Hlth Sci, Dept Med & Therapeut, State Key Lab Digest Dis, Hong Kong, Peoples R China.
C3 Chinese University of Hong Kong; Chinese University of Hong Kong
RP Yu, J (通讯作者)，Chinese Univ Hong Kong, Inst Digest Dis, Hong Kong, Peoples R China.
EM junyu@cuhk.edu.hk
OI Yu, Jun/0000-0003-3435-6550
FU Research Grants Council-General Research Fund [14101321, 24100520];
   RGC-Collaborative Research Fund [C4039-19G]; Heath and Medical Research
   Fund [06170686, 08190706]; Science and Technology Program Grant Shenzhen
   [JCYJ20170413161534162]
FX This project was supported by funds from Research Grants Council-General
   Research Fund (14101321; 24100520), RGC-Collaborative Research Fund
   (C4039-19G); Heath and Medical Research Fund (06170686; 08190706); and
   the Science and Technology Program Grant Shenzhen
   (JCYJ20170413161534162).
CR Abed J, 2016, CELL HOST MICROBE, V20, P215, DOI 10.1016/j.chom.2016.07.006
   Ahmadi S, 2017, MICROB PATHOGENESIS, V111, P193, DOI 10.1016/j.micpath.2017.08.037
   Ahn J, 2013, JNCI-J NATL CANCER I, V105, P1907, DOI 10.1093/jnci/djt300
   Akyol A, 2008, NAT METHODS, V5, P231, DOI 10.1038/NMETH.1182
   Almeida A, 2021, NAT BIOTECHNOL, V39, P105, DOI 10.1038/s41587-020-0603-3
   An J, 2022, J MICROBIOL, V60, P735, DOI 10.1007/s12275-022-2201-1
   An J, 2021, J MICROBIOL, V59, P202, DOI 10.1007/s12275-021-0562-5
   An J, 2020, J MICROBIOL, V58, P967, DOI 10.1007/s12275-020-0375-y
   An J, 2016, J MICROBIOL BIOTECHN, V26, P1490, DOI 10.4014/jmb.1605.05024
   Anandakumar A, 2019, UPDATES SURG, V71, P625, DOI 10.1007/s13304-019-00683-8
   [Anonymous], 2012, NATURE, V487, P330, DOI 10.1038/nature11252
   Apetoh L, 2007, NAT MED, V13, P1050, DOI 10.1038/nm1622
   Archer SY, 1998, P NATL ACAD SCI USA, V95, P6791, DOI 10.1073/pnas.95.12.6791
   Ardestani SK, 2019, HUM EXP TOXICOL, V38, P1069, DOI 10.1177/0960327119851255
   Arthur JC, 2014, NAT COMMUN, V5, DOI 10.1038/ncomms5724
   Arthur JC, 2012, SCIENCE, V338, P120, DOI 10.1126/science.1224820
   Attene-Ramos MS, 2007, MOL CANCER RES, V5, P455, DOI 10.1158/1541-7786.MCR-06-0439
   Attene-Ramos MS, 2010, ENVIRON MOL MUTAGEN, V51, P304, DOI 10.1002/em.20546
   Ayukawa S, 2021, NAT IMMUNOL, V22, P1391, DOI 10.1038/s41590-021-01045-6
   Bai XW, 2022, GUT, V71, P2439, DOI 10.1136/gutjnl-2021-325021
   Barbet G, 2018, IMMUNITY, V48, P584, DOI 10.1016/j.immuni.2018.02.015
   Baruch EN, 2021, SCIENCE, V371, P602, DOI 10.1126/science.abb5920
   Baxter NT, 2016, GENOME MED, V8, DOI 10.1186/s13073-016-0290-3
   Bell HN, 2022, CANCER CELL, V40, P185, DOI 10.1016/j.ccell.2021.12.001
   Bernstein C, 2011, ARCH TOXICOL, V85, P863, DOI 10.1007/s00204-011-0648-7
   Bessell CA, 2020, JCI INSIGHT, V5, DOI 10.1172/jci.insight.135597
   Bhatt AP, 2020, P NATL ACAD SCI USA, V117, P7374, DOI 10.1073/pnas.1918095117
   Bodaghi S, 2005, CLIN CANCER RES, V11, P2862, DOI 10.1158/1078-0432.CCR-04-1680
   Boleij A, 2013, LANCET INFECT DIS, V13, P719, DOI 10.1016/S1473-3099(13)70107-5
   Booth LA, 1997, FREE RADICAL RES, V26, P135, DOI 10.3109/10715769709097792
   Bosch S, 2022, GUT MICROBES, V14, DOI 10.1080/19490976.2022.2139979
   Bosch S, 2022, GUT MICROBES, V14, DOI 10.1080/19490976.2022.2038863
   Bracci L, 2014, CELL DEATH DIFFER, V21, P15, DOI 10.1038/cdd.2013.67
   Braccia DJ, 2021, FRONT MICROBIOL, V12, DOI 10.3389/fmicb.2021.705583
   Brandi G, 2006, CLIN CANCER RES, V12, P1299, DOI 10.1158/1078-0432.CCR-05-0750
   Brennan CA, 2021, MBIO, V12, DOI 10.1128/mBio.00547-21
   Bronte V, 2016, NAT COMMUN, V7, DOI 10.1038/ncomms12150
   Bullman S, 2017, SCIENCE, V358, P1443, DOI 10.1126/science.aal5240
   Burns MB, 2015, GENOME MED, V7, DOI 10.1186/s13073-015-0177-8
   Byndloss MX, 2017, SCIENCE, V357, P570, DOI 10.1126/science.aam9949
   Cai WJ, 2010, CELL BIOL INT, V34, P565, DOI 10.1042/CBI20090368
   Canale FP, 2021, NATURE, V598, P662, DOI 10.1038/s41586-021-04003-2
   Cao HL, 2017, INT J CANCER, V140, P2545, DOI 10.1002/ijc.30643
   Cao KY, 2022, MSYSTEMS, V7, DOI 10.1128/msystems.00164-22
   Cao YY, 2021, GASTROENTEROLOGY, V161, P1552, DOI 10.1053/j.gastro.2021.08.003
   Cao YY, 2022, SCIENCE, V378, P369, DOI 10.1126/science.abm3233
   Carding Simon, 2015, Microbial Ecology in Health and Disease, V26, P26191, DOI 10.3402/mehd.v26.26191
   Casasanta MA, 2020, SCI SIGNAL, V13, DOI 10.1126/scisignal.aba9157
   Castellarin M, 2012, GENOME RES, V22, P299, DOI 10.1101/gr.126516.111
   Chen DF, 2020, CANCER LETT, V469, P456, DOI 10.1016/j.canlet.2019.11.019
   Chen Fang, 2022, J Adv Res, DOI 10.1016/j.jare.2022.09.012
   Chen F, 2022, GUT, V71, P1315, DOI 10.1136/gutjnl-2020-323476
   Chen GY, 2008, CANCER RES, V68, P10060, DOI 10.1158/0008-5472.CAN-08-2061
   Chen JH, 2017, AM J SURG PATHOL, V41, P643, DOI 10.1097/PAS.0000000000000829
   Chen SJ, 2022, NAT COMMUN, V13, DOI 10.1038/s41467-022-28913-5
   Chen WG, 2012, PLOS ONE, V7, DOI 10.1371/journal.pone.0039743
   Cheng KW, 2019, PHARMACOL RES, V139, P41, DOI 10.1016/j.phrs.2018.10.029
   Chiang MK, 2021, GUT MICROBES, V13, DOI 10.1080/19490976.2021.1980348
   Chijiiwa R, 2020, MICROBIOME, V8, DOI 10.1186/s40168-019-0779-2
   Chu ZL, 1997, P NATL ACAD SCI USA, V94, P10057, DOI 10.1073/pnas.94.19.10057
   Chung EJ, 2017, EUR J PHARMACOL, V794, P1, DOI 10.1016/j.ejphar.2016.11.012
   Chung IC, 2019, NUTRIENTS, V11, DOI 10.3390/nu11030516
   Chung L, 2018, CELL HOST MICROBE, V23, P203, DOI [10.1016/j.chom.2018.01.007, 10.1016/j.chom.2018.02.004]
   Clos-Garcia M, 2020, CANCERS, V12, DOI 10.3390/cancers12051142
   Coker OO, 2022, MICROBIOME, V10, DOI 10.1186/s40168-021-01208-5
   Coker OO, 2020, GASTROENTEROLOGY, V159, P1459, DOI 10.1053/j.gastro.2020.06.042
   Coker OO, 2019, GUT, V68, P654, DOI 10.1136/gutjnl-2018-317178
   Correa NBO, 2005, J CLIN GASTROENTEROL, V39, P385, DOI 10.1097/01.mcg.0000159217.47419.5b
   Cougnoux A, 2016, GUT, V65, P278, DOI 10.1136/gutjnl-2014-307241
   Cougnoux A, 2014, GUT, V63, P1932, DOI 10.1136/gutjnl-2013-305257
   Couturier-Maillard A, 2013, J CLIN INVEST, V123, P700, DOI 10.1172/JCI62236
   Cuevas-Ramos G, 2010, P NATL ACAD SCI USA, V107, P11537, DOI 10.1073/pnas.1001261107
   Dai ZW, 2018, MICROBIOME, V6, DOI 10.1186/s40168-018-0451-2
   Davar D, 2021, SCIENCE, V371, P595, DOI 10.1126/science.abf3363
   David LA, 2014, NATURE, V505, P559, DOI 10.1038/nature12820
   Deepak V, 2021, 3 BIOTECH, V11, DOI 10.1007/s13205-021-02784-x
   Dejea CM, 2018, SCIENCE, V359, P592, DOI 10.1126/science.aah3648
   del Carmen S, 2016, J APPL MICROBIOL, V121, P821, DOI 10.1111/jam.13213
   del Carmen S, 2017, INT IMMUNOPHARMACOL, V42, P122, DOI 10.1016/j.intimp.2016.11.017
   Derosa L, 2022, NAT MED, V28, P315, DOI 10.1038/s41591-021-01655-5
   Deveau A, 2018, FEMS MICROBIOL REV, V42, P335, DOI 10.1093/femsre/fuy008
   Di W, 2018, ONCOL LETT, V16, P3577, DOI 10.3892/ol.2018.9129
   Di W, 2017, CARBOHYD POLYM, V171, P307, DOI 10.1016/j.carbpol.2017.03.018
   Dizman N, 2022, NAT MED, V28, P704, DOI 10.1038/s41591-022-01694-6
   Do EJ, 2016, J GASTROEN HEPATOL, V31, P1453, DOI 10.1111/jgh.13280
   Dong X, 2020, SCI ADV, V6, DOI 10.1126/sciadv.aba1590
   Donohoe DR, 2014, CANCER DISCOV, V4, P1387, DOI 10.1158/2159-8290.CD-14-0501
   Dow LE, 2015, CELL, V161, P1539, DOI 10.1016/j.cell.2015.05.033
   Drewes JL, 2017, NPJ BIOFILMS MICROBI, V3, DOI 10.1038/s41522-017-0040-3
   Du XH, 2022, FRONT PHYSIOL, V13, DOI 10.3389/fphys.2022.854545
   Duvallet C, 2017, NAT COMMUN, V8, DOI 10.1038/s41467-017-01973-8
   Dziubanska-Kusibab PJ, 2020, NAT MED, V26, P1063, DOI 10.1038/s41591-020-0908-2
   Eklof V, 2017, INT J CANCER, V141, P2528, DOI 10.1002/ijc.31011
   El-Deeb NM, 2018, MICROB CELL FACT, V17, DOI 10.1186/s12934-018-0877-z
   Eme L, 2017, NAT REV MICROBIOL, V15, P711, DOI 10.1038/nrmicro.2017.133
   Encarnacao JC, 2018, J NUTR BIOCHEM, V56, P183, DOI 10.1016/j.jnutbio.2018.02.018
   Epstein SS, 2013, CURR OPIN MICROBIOL, V16, P636, DOI 10.1016/j.mib.2013.08.003
   Evans PN, 2019, NAT REV MICROBIOL, V17, P219, DOI 10.1038/s41579-018-0136-7
   Fan LN, 2021, CANCER IMMUNOL RES, V9, P1111, DOI 10.1158/2326-6066.CIR-20-1019
   Federici S, 2022, CELL, V185, P2879, DOI 10.1016/j.cell.2022.07.003
   Feng Q, 2015, NAT COMMUN, V6, DOI 10.1038/ncomms7528
   Flanagan L, 2014, EUR J CLIN MICROBIOL, V33, P1381, DOI 10.1007/s10096-014-2081-3
   Flemer B, 2017, GUT, V66, P633, DOI 10.1136/gutjnl-2015-309595
   Fluckiger A, 2020, SCIENCE, V369, P936, DOI 10.1126/science.aax0701
   Furusawa Y, 2013, NATURE, V504, P446, DOI 10.1038/nature12721
   Gamallat Y, 2016, BIOMED PHARMACOTHER, V83, P536, DOI 10.1016/j.biopha.2016.07.001
   Gao GQ, 2021, FRONT IMMUNOL, V12, DOI 10.3389/fimmu.2021.772532
   Gao R, 2017, EUR J CLIN MICROBIOL, V36, P2457, DOI 10.1007/s10096-017-3085-6
   Gao R, 2017, EUR J CLIN MICROBIOL, V36, P2073, DOI 10.1007/s10096-017-3026-4
   Gao RY, 2022, GASTROENTEROLOGY, V163, P1024, DOI 10.1053/j.gastro.2022.06.069
   Gao RY, 2022, FRONT CELL INFECT MI, V12, DOI 10.3389/fcimb.2022.839435
   Gao RY, 2020, J GASTROEN HEPATOL, V35, P2109, DOI 10.1111/jgh.15077
   Gao YH, 2021, SIGNAL TRANSDUCT TAR, V6, DOI 10.1038/s41392-021-00795-x
   Garcia-Gonzalez AP, 2017, CELL, V169, P431, DOI 10.1016/j.cell.2017.03.046
   Geiger R, 2016, CELL, V167, P829, DOI 10.1016/j.cell.2016.09.031
   Geis AL, 2015, CANCER DISCOV, V5, P1098, DOI 10.1158/2159-8290.CD-15-0447
   Geller LT, 2017, SCIENCE, V357, P1156, DOI 10.1126/science.aah5043
   Geyer RJ, 2013, ONCOIMMUNOLOGY, V2, DOI 10.4161/onci.26382
   Gharaibeh RZ, 2019, GUT, V68, P385, DOI 10.1136/gutjnl-2018-317220
   Ghiringhelli F, 2009, NAT MED, V15, P1170, DOI 10.1038/nm.2028
   Goc J, 2021, CELL, V184, P5015, DOI 10.1016/j.cell.2021.07.029
   Goel A, 2006, GASTROENTEROLOGY, V130, P1950, DOI 10.1053/j.gastro.2006.02.061
   Goldin BR, 1996, NUTR CANCER, V25, P197, DOI 10.1080/01635589609514442
   GOLDIN BR, 1980, J NATL CANCER I, V64, P263, DOI 10.1093/jnci/64.2.263
   Goodwin AC, 2011, P NATL ACAD SCI USA, V108, P15354, DOI 10.1073/pnas.1010203108
   Gopalakrishnan V, 2018, SCIENCE, V359, P97, DOI 10.1126/science.aan4236
   Griffin ME, 2021, SCIENCE, V373, P1040, DOI 10.1126/science.abc9113
   Guo P, 2020, J EXP CLIN CANC RES, V39, DOI [10.1186/513046-020-01677-w, 10.1186/s13046-020-01677-w]
   Guo SH, 2018, CLIN CHEM, V64, P1327, DOI 10.1373/clinchem.2018.289728
   Gur C, 2015, IMMUNITY, V42, P344, DOI 10.1016/j.immuni.2015.01.010
   Gurbatri CR, 2020, SCI TRANSL MED, V12, DOI 10.1126/scitranslmed.aax0876
   Haaz MC, 1997, PHARMACOL TOXICOL, V80, P91, DOI 10.1111/j.1600-0773.1997.tb00289.x
   Han K, 2021, NAT BIOMED ENG, V5, DOI 10.1038/s41551-021-00749-2
   Hanahan D, 2011, CELL, V144, P646, DOI 10.1016/j.cell.2011.02.013
   Hannigan GD, 2018, MBIO, V9, DOI 10.1128/mBio.02248-18
   He Y, 2021, CELL METAB, V33, P988, DOI 10.1016/j.cmet.2021.03.002
   He Z, 2019, GUT, V68, P289, DOI 10.1136/gutjnl-2018-317200
   Hibberd AA, 2017, BMJ OPEN GASTROENTER, V4, DOI 10.1136/bmjgast-2017-000145
   Hill C, 2014, NAT REV GASTRO HEPAT, V11, P506, DOI 10.1038/nrgastro.2014.66
   Hoegenauer C, 2022, NAT REV GASTRO HEPAT, V19, P805, DOI 10.1038/s41575-022-00673-z
   Hong J, 2021, GUT, V70, P2123, DOI 10.1136/gutjnl-2020-322780
   Horz HP, 2007, ORAL MICROBIOL IMMUN, V22, P126, DOI 10.1111/j.1399-302X.2007.00334.x
   Hou XY, 2021, CLIN TRANSL MED, V11, DOI 10.1002/ctm2.512
   Huang JY, 2022, FRONT IMMUNOL, V13, DOI 10.3389/fimmu.2022.874922
   Hundt S, 2009, ANN INTERN MED, V150, P162, DOI 10.7326/0003-4819-150-3-200902030-00005
   Hwang S, 2020, INT J MED SCI, V17, P145, DOI 10.7150/ijms.38371
   Iftekhar A, 2021, NAT COMMUN, V12, DOI 10.1038/s41467-021-21162-y
   Iida N, 2013, SCIENCE, V342, P967, DOI 10.1126/science.1240527
   Ikegami A, 2009, INFECT IMMUN, V77, P3075, DOI 10.1128/IAI.00209-09
   Imperiale TF, 2014, NEW ENGL J MED, V371, P187, DOI [10.1056/NEJMoa1311194, 10.1056/NEJMc1405215]
   Ishikawa H, 2005, INT J CANCER, V116, P762, DOI 10.1002/ijc.21115
   Islam KBMS, 2011, GASTROENTEROLOGY, V141, P1773, DOI 10.1053/j.gastro.2011.07.046
   Jacouton E, 2017, FRONT IMMUNOL, V8, DOI 10.3389/fimmu.2017.01553
   JOHNSON WM, 1988, MICROB PATHOGENESIS, V4, P103, DOI 10.1016/0882-4010(88)90052-6
   Jones BV, 2008, P NATL ACAD SCI USA, V105, P13580, DOI 10.1073/pnas.0804437105
   Kadosh E, 2020, NATURE, V586, P133, DOI 10.1038/s41586-020-2541-0
   Kashaf SS, 2022, NAT MICROBIOL, V7, P169, DOI 10.1038/s41564-021-01011-w
   Kashima S, 2015, TRANSL RES, V166, P163, DOI 10.1016/j.trsl.2015.02.002
   Katona BW, 2020, GASTROENTEROLOGY, V158, P368, DOI 10.1053/j.gastro.2019.06.047
   Kawanabe-Matsuda H, 2022, CANCER DISCOV, V12, P1336, DOI 10.1158/2159-8290.CD-21-0929
   Keefe DM, 2007, CURR OPIN ONCOL, V19, P323, DOI 10.1097/CCO.0b013e3281214412
   Khazaie K, 2012, P NATL ACAD SCI USA, V109, P10462, DOI 10.1073/pnas.1207230109
   Kim EK, 2017, PLOS ONE, V12, DOI 10.1371/journal.pone.0181183
   Kim MH, 2013, GASTROENTEROLOGY, V145, P396, DOI 10.1053/j.gastro.2013.04.056
   Kim Y, 2010, LETT APPL MICROBIOL, V51, P123, DOI 10.1111/j.1472-765X.2010.02859.x
   Kong C, 2023, GUT, V72, P1129, DOI 10.1136/gutjnl-2022-327156
   Konishi H, 2016, NAT COMMUN, V7, DOI 10.1038/ncomms12365
   KOO M, 1991, NUTR CANCER, V16, P249, DOI 10.1080/01635589109514163
   Kostic AD, 2013, CELL HOST MICROBE, V14, P207, DOI 10.1016/j.chom.2013.07.007
   Kosumi K, 2018, AM J PATHOL, V188, P2839, DOI 10.1016/j.ajpath.2018.08.015
   Kuchina A, 2021, SCIENCE, V371, P798, DOI 10.1126/science.aba5257
   Kuugbee ED, 2016, DIGEST DIS SCI, V61, P2908, DOI 10.1007/s10620-016-4238-7
   Kwong TNY, 2018, GASTROENTEROLOGY, V155, P383, DOI 10.1053/j.gastro.2018.04.028
   LaCourse Kaitlyn D, 2022, Cell Rep, V41, P111625, DOI 10.1016/j.celrep.2022.111625
   Lam KC, 2021, CELL, V184, P5338, DOI 10.1016/j.cell.2021.09.019
   Lan F, 2017, NAT BIOTECHNOL, V35, P640, DOI 10.1038/nbt.3880
   Lasry A, 2016, NAT IMMUNOL, V17, P230, DOI 10.1038/ni.3384
   Laue H, 1997, APPL ENVIRON MICROB, V63, P2016, DOI 10.1128/AEM.63.5.2016-2021.1997
   Lawrence GW, 2022, GUT MICROBES, V14, DOI 10.1080/19490976.2022.2100203
   Le DT, 2015, NEW ENGL J MED, V372, P2509, DOI 10.1056/NEJMoa1500596
   Le DT, 2017, SCIENCE, V357, P409, DOI 10.1126/science.aan6733
   Lee JY, 2013, J LIPID RES, V54, P3062, DOI 10.1194/jlr.M039834
   Lee JK, 2014, ANN INTERN MED, V160, P171, DOI 10.7326/M13-1484
   Lee Jung-Woo, 2004, J Vet Sci, V5, P41
   Lee KA, 2022, NAT MED, V28, P535, DOI 10.1038/s41591-022-01695-5
   Lee SH, 2021, NAT MICROBIOL, V6, P277, DOI 10.1038/s41564-020-00831-6
   Lee-Six H, 2019, NATURE, V574, P532, DOI 10.1038/s41586-019-1672-7
   Li CG, 2022, GUT, V71, P2253, DOI 10.1136/gutjnl-2021-325851
   Li F, 2022, INT J BIOL MACROMOL, V209, P552, DOI 10.1016/j.ijbiomac.2022.04.023
   Li L, 2019, EBIOMEDICINE, V48, P301, DOI 10.1016/j.ebiom.2019.09.021
   Li Q, 2021, GASTROENTEROLOGY, V160, P1179, DOI 10.1053/j.gastro.2020.09.003
   Li W, 2015, CARBOHYD RES, V411, P6, DOI 10.1016/j.carres.2014.12.014
   Li X, 2022, CELL, V185, P3648, DOI 10.1016/j.cell.2022.09.013
   Li Y, 2019, NAT COMMUN, V10, DOI [10.1038/s41467-019-09525-y, 10.1038/s41467-019-12385-1]
   Li YF, 2021, CELL DEATH DIS, V12, DOI 10.1038/s41419-021-03829-y
   Liang JQ, 2022, ALIMENT PHARM THER, V55, P847, DOI 10.1111/apt.16799
   Liang JQ, 2021, J GASTROEN HEPATOL, V36, P1035, DOI 10.1111/jgh.15171
   Liang JQ, 2020, GUT, V69, P1248, DOI 10.1136/gutjnl-2019-318532
   Liang QY, 2017, CLIN CANCER RES, V23, P2061, DOI 10.1158/1078-0432.CCR-16-1599
   Lin YF, 2022, GASTROENTEROLOGY, V163, P908, DOI 10.1053/j.gastro.2022.06.038
   Liu HY, 2022, ADV SCI, V9, DOI 10.1002/advs.202105222
   Liu KX, 2021, DIS MARKERS, V2021, DOI 10.1155/2021/1171239
   Liu NN, 2022, NAT MICROBIOL, V7, P238, DOI 10.1038/s41564-021-01030-7
   Liu SR, 2016, CELL HOST MICROBE, V19, P32, DOI 10.1016/j.chom.2015.12.005
   Liu WX, 2021, GASTROENTEROLOGY, V160, P2395, DOI 10.1053/j.gastro.2021.02.020
   Liu X, 2022, BRIT J CANCER, V126, P1421, DOI 10.1038/s41416-021-01562-z
   Llorens-Rico V, 2022, CELL, V185, P2725, DOI 10.1016/j.cell.2022.06.040
   Lowenmark T, 2020, SCI REP-UK, V10, DOI 10.1038/s41598-020-72132-1
   Long XH, 2019, NAT MICROBIOL, V4, P2319, DOI 10.1038/s41564-019-0541-3
   Lopes A, 2020, INT J CANCER, V146, P3147, DOI 10.1002/ijc.32920
   Luan CG, 2015, SCI REP-UK, V5, DOI 10.1038/srep07980
   Lucas C, 2020, GASTROENTEROLOGY, V158, P1373, DOI 10.1053/j.gastro.2019.12.026
   Luu M, 2021, NAT COMMUN, V12, DOI 10.1038/s41467-021-24331-1
   Luu M, 2018, SCI REP-UK, V8, DOI 10.1038/s41598-018-32860-x
   Ma CC, 2021, GUT MICROBES, V13, P1, DOI 10.1080/19490976.2020.1869505
   Ma L, 2014, P NATL ACAD SCI USA, V111, P9768, DOI 10.1073/pnas.1404753111
   Maddocks ODK, 2013, MBIO, V4, DOI 10.1128/mBio.00152-13
   Mager LF, 2020, SCIENCE, V369, P1481, DOI 10.1126/science.abc3421
   Maiuri AR, 2017, CANCER RES, V77, P3467, DOI 10.1158/0008-5472.CAN-17-0056
   Makino S, 2016, J DAIRY SCI, V99, P915, DOI 10.3168/jds.2015-10376
   Marino E, 2017, NAT IMMUNOL, V18, P552, DOI 10.1038/ni.3713
   Marquet P, 2009, FEMS MICROBIOL LETT, V299, P128, DOI 10.1111/j.1574-6968.2009.01750.x
   Martin TD, 2021, SCIENCE, V373, P1327, DOI 10.1126/science.abg5784
   Martini G, 2022, INT J CANCER, V151, P473, DOI 10.1002/ijc.34033
   Matson V, 2018, SCIENCE, V359, P104, DOI 10.1126/science.aao3290
   McCoy AN, 2013, PLOS ONE, V8, DOI 10.1371/journal.pone.0053653
   Merritt CR, 2020, NAT BIOTECHNOL, V38, P586, DOI 10.1038/s41587-020-0472-9
   Mima K, 2016, GUT, V65, P1973, DOI 10.1136/gutjnl-2015-310101
   Mo SB, 2021, FRONT ONCOL, V11, DOI 10.3389/fonc.2021.643136
   Mohamadzadeh M, 2011, P NATL ACAD SCI USA, V108, P4623, DOI 10.1073/pnas.1005066107
   Montalban-Arques A, 2021, CELL HOST MICROBE, V29, P1573, DOI 10.1016/j.chom.2021.08.001
   Morishita M, 2021, MOL PHARMACEUT, V18, P1080, DOI 10.1021/acs.molpharmaceut.0c01011
   Mu WX, 2020, FRONT CELL INFECT MI, V10, DOI 10.3389/fcimb.2020.584798
   Nagata S, 2017, NAT REV IMMUNOL, V17, P333, DOI 10.1038/nri.2016.153
   Nakamura N, 2010, ANNU REV FOOD SCI T, V1, P363, DOI 10.1146/annurev.food.102308.124101
   Nakatsu G, 2018, GASTROENTEROLOGY, V155, P529, DOI 10.1053/j.gastro.2018.04.018
   Nakatsu G, 2015, NAT COMMUN, V6, DOI 10.1038/ncomms9727
   Nami Y, 2014, MICROBIOL IMMUNOL, V58, P492, DOI 10.1111/1348-0421.12175
   Nejman D, 2020, SCIENCE, V368, P973, DOI 10.1126/science.aay9189
   Nesic D, 2004, NATURE, V429, P429, DOI 10.1038/nature02532
   Nguyen LH, 2021, GASTROENTEROLOGY, V161, P1423, DOI 10.1053/j.gastro.2021.07.008
   Nguyen LH, 2020, GASTROENTEROLOGY, V158, P1313, DOI 10.1053/j.gastro.2019.12.029
   Ni Y, 2017, J APPL MICROBIOL, V122, P770, DOI 10.1111/jam.13386
   Nino JLG, 2022, NATURE, V611, P810, DOI 10.1038/s41586-022-05435-0
   Niu YD, 2014, PLOS ONE, V9, DOI 10.1371/journal.pone.0100426
   Nougayrede JP, 2006, SCIENCE, V313, P848, DOI 10.1126/science.1127059
   O'Toole PW, 2017, NAT MICROBIOL, V2, DOI 10.1038/nmicrobiol.2017.57
   Okuda S, 2021, COMPUT STRUCT BIOTEC, V19, P3330, DOI 10.1016/j.csbj.2021.05.049
   Orberg ET, 2017, MUCOSAL IMMUNOL, V10, P421, DOI 10.1038/mi.2016.53
   Orlando A, 2012, NUTR CANCER, V64, P1103, DOI 10.1080/01635581.2012.717676
   Osman MA, 2021, SCI REP-UK, V11, DOI 10.1038/s41598-021-82465-0
   Ou JH, 2013, AM J CLIN NUTR, V98, P111, DOI 10.3945/ajcn.112.056689
   Overman MJ, 2018, J CLIN ONCOL, V36, P773, DOI 10.1200/JCO.2017.76.9901
   Overman MJ, 2017, LANCET ONCOL, V18, P1182, DOI 10.1016/S1470-2045(17)30422-9
   Owens JA, 2021, CELL MOL GASTROENTER, V12, P1311, DOI 10.1016/j.jcmgh.2021.06.001
   Pang R, 2010, CELL STEM CELL, V6, P603, DOI 10.1016/j.stem.2010.04.001
   Park HE, 2017, VIRCHOWS ARCH, V471, P329, DOI 10.1007/s00428-017-2171-6
   Parks DH, 2017, NAT MICROBIOL, V2, P1533, DOI 10.1038/s41564-017-0012-7
   Payne CM, 2008, CLIN EXP GASTROENTER, V1, P19
   Pedroso SHSP, 2015, MICROBIOL-SGM, V161, P1950, DOI 10.1099/mic.0.000149
   Peiro-Jordan R, 2012, EUR J CANCER PREV, V21, P413, DOI 10.1097/CEJ.0b013e32834ef16f
   Peuker K, 2022, IMMUNITY, V55, P701, DOI 10.1016/j.immuni.2022.03.008
   Pi HQ, 2020, CANCER BIOMARK, V28, P529, DOI 10.3233/CBM-201606
   Pilchova T, 2016, FRONT CELL INFECT MI, V6, DOI 10.3389/fcimb.2016.00088
   Pleguezuelos-Manzano C, 2020, NATURE, V580, P269, DOI 10.1038/s41586-020-2080-8
   Pollet RM, 2017, STRUCTURE, V25, P967, DOI 10.1016/j.str.2017.05.003
   Priya S, 2022, NAT MICROBIOL, V7, P780, DOI 10.1038/s41564-022-01121-z
   Prizment AE, 2020, ALIMENT PHARM THER, V52, P976, DOI 10.1111/apt.16013
   Purcell RV, 2017, SCI REP-UK, V7, DOI 10.1038/s41598-017-11237-6
   Rafter J, 2007, AM J CLIN NUTR, V85, P488, DOI 10.1093/ajcn/85.2.488
   Ramos A, 2017, CELL, V170, P411, DOI 10.1016/j.cell.2017.07.018
   Rao CV, 1999, INT J ONCOL, V14, P939
   Ridlon JM, 2012, J LIPID RES, V53, P66, DOI 10.1194/jlr.M020313
   Rizvi ZA, 2021, SCI ADV, V7, DOI 10.1126/sciadv.abg5016
   Robert C, 2020, NAT COMMUN, V11, DOI 10.1038/s41467-020-17670-y
   Roberti MP, 2020, NAT MED, V26, P919, DOI 10.1038/s41591-020-0882-8
   Rothschild D, 2018, NATURE, V555, P210, DOI 10.1038/nature25973
   Rousseau B, 2021, NEW ENGL J MED, V384, P1168, DOI 10.1056/NEJMc2031965
   Routy B, 2018, SCIENCE, V359, P91, DOI 10.1126/science.aan3706
   Rowland IR, 1998, CARCINOGENESIS, V19, P281, DOI 10.1093/carcin/19.2.281
   Roy D, 2000, CURR MICROBIOL, V40, P40, DOI 10.1007/s002849910008
   Rubinstein MR, 2019, EMBO REP, V20, DOI 10.15252/embr.201847638
   Rubinstein MR, 2013, CELL HOST MICROBE, V14, P195, DOI 10.1016/j.chom.2013.07.012
   Ruiz PA, 2005, J IMMUNOL, V174, P2990, DOI 10.4049/jimmunol.174.5.2990
   Sakatani A, 2016, ANTICANCER RES, V36, P591
   Salyakina D, 2013, HUM GENOMICS, V7, DOI 10.1186/1479-7364-7-23
   Schmitt M, 2021, NAT REV IMMUNOL, V21, P653, DOI 10.1038/s41577-021-00534-x
   Schneider KM, 2022, NAT COMMUN, V13, DOI 10.1038/s41467-022-31312-5
   Scott AJ, 2019, GUT, V68, P1624, DOI 10.1136/gutjnl-2019-318556
   Scott TA, 2017, CELL, V169, P442, DOI 10.1016/j.cell.2017.03.040
   Sender R, 2016, CELL, V164, P337, DOI 10.1016/j.cell.2016.01.013
   Shaikh FY, 2022, CANCER IMMUNOL IMMUN, V71, P2405, DOI 10.1007/s00262-022-03169-6
   Shen XN, 2021, FRONT ONCOL, V11, DOI 10.3389/fonc.2021.661048
   Shields CED, 2021, CANCER DISCOV, V11, P1792, DOI 10.1158/2159-8290.CD-20-0770
   Shkoporov AN, 2022, NAT REV MICROBIOL, V20, P737, DOI 10.1038/s41579-022-00755-4
   Shkoporov AN, 2019, CELL HOST MICROBE, V25, P195, DOI 10.1016/j.chom.2019.01.017
   Si W, 2022, GUT, V71, P521, DOI 10.1136/gutjnl-2020-323426
   Simpson RC, 2022, NAT MED, V28, P2344, DOI 10.1038/s41591-022-01965-2
   Singh J, 1997, CARCINOGENESIS, V18, P833, DOI 10.1093/carcin/18.4.833
   Singh N, 2014, IMMUNITY, V40, P128, DOI 10.1016/j.immuni.2013.12.007
   Sivan A, 2015, SCIENCE, V350, P1084, DOI 10.1126/science.aac4255
   Sivaprakasam S, 2016, ONCOGENESIS, V5, DOI 10.1038/oncsis.2016.38
   Sobhani I, 2019, P NATL ACAD SCI USA, V116, P24285, DOI 10.1073/pnas.1912129116
   Sobhani I, 2011, PLOS ONE, V6, DOI 10.1371/journal.pone.0016393
   Song W, 2021, FOOD SCI NUTR, V9, P1676, DOI 10.1002/fsn3.2142
   Sorbara MT, 2019, MUCOSAL IMMUNOL, V12, P1, DOI 10.1038/s41385-018-0053-0
   Spencer CN, 2021, SCIENCE, V374, P1632, DOI 10.1126/science.aaz7015
   Stein Alexander, 2010, Ther Adv Med Oncol, V2, P51, DOI 10.1177/1758834009355164
   Suehiro Y, 2017, ANN CLIN BIOCHEM, V54, P86, DOI 10.1177/0004563216643970
   Sugimura N, 2022, GUT, V71, P2011, DOI 10.1136/gutjnl-2020-323951
   Sun MY, 2021, PROBIOTICS ANTIMICRO, V13, P413, DOI 10.1007/s12602-020-09699-8
   Sun S, 2020, P NATL ACAD SCI USA, V117, P27509, DOI 10.1073/pnas.1921223117
   Szajewska H, 2006, J PEDIATR-US, V149, P367, DOI 10.1016/j.jpeds.2006.04.053
   Sze MA, 2017, MICROBIOME, V5, DOI 10.1186/s40168-017-0366-3
   Takasuna K, 1996, CANCER RES, V56, P3752
   Tang Y, 2011, INT J CANCER, V128, P847, DOI 10.1002/ijc.25638
   Tanoue T, 2019, NATURE, V565, P600, DOI 10.1038/s41586-019-0878-z
   Ternes D, 2022, NAT METAB, V4, P458, DOI 10.1038/s42255-022-00558-0
   Thomas AM, 2019, NAT MED, V25, P667, DOI 10.1038/s41591-019-0405-7
   Tian PJ, 2015, INT J MOL SCI, V16, P20033, DOI 10.3390/ijms160820033
   Tiptiri-Kourpeti A, 2016, PLOS ONE, V11, DOI 10.1371/journal.pone.0147960
   Tomkovich S, 2020, MSYSTEMS, V5, DOI 10.1128/mSystems.00451-19
   Trompette A, 2014, NAT MED, V20, P159, DOI 10.1038/nm.3444
   Tsoi H, 2017, GASTROENTEROLOGY, V152, P1419, DOI 10.1053/j.gastro.2017.01.009
   Tukenmez U, 2019, SCI REP-UK, V9, DOI 10.1038/s41598-019-44753-8
   Turnbaugh PJ, 2007, NATURE, V449, P804, DOI 10.1038/nature06244
   Turner DJ, 2007, ANN SURG, V245, P415, DOI 10.1097/01.sla.0000236631.72698.99
   Udden SMN, 2017, CELL REP, V19, P2756, DOI 10.1016/j.celrep.2017.05.084
   van Vliet MJ, 2010, PLOS PATHOG, V6, DOI 10.1371/journal.ppat.1000879
   Veglia F, 2021, NAT REV IMMUNOL, V21, P485, DOI 10.1038/s41577-020-00490-y
   Vetizou M, 2015, SCIENCE, V350, P1079, DOI 10.1126/science.aad1329
   Viaud S, 2013, SCIENCE, V342, P971, DOI 10.1126/science.1240537
   Villa MM, 2020, MSYSTEMS, V5, DOI 10.1128/mSystems.00864-19
   Vital M, 2017, MSYSTEMS, V2, DOI 10.1128/mSystems.00130-17
   Volpe MR, 2023, NAT CHEM BIOL, V19, P159, DOI 10.1038/s41589-022-01147-8
   Wali RK, 2002, CANCER EPIDEM BIOMAR, V11, P1653
   Wallace BD, 2010, SCIENCE, V330, P831, DOI 10.1126/science.1191175
   Wan Y, 2014, ONCOL LETT, V7, P1738, DOI 10.3892/ol.2014.1959
   Wang CY, 1998, SCIENCE, V281, P1680, DOI 10.1126/science.281.5383.1680
   Wang LJ, 2020, GUT, V69, P1988, DOI 10.1136/gutjnl-2019-320105
   Wang SM, 2014, RES MICROBIOL, V165, P202, DOI 10.1016/j.resmic.2014.02.004
   Wang T, 2022, PROBIOTICS ANTIMICRO, V14, P947, DOI 10.1007/s12602-022-09967-9
   Wang TT, 2020, NAT METAB, V2, P635, DOI 10.1038/s42255-020-0219-4
   Wang TT, 2019, FRONT IMMUNOL, V10, DOI 10.3389/fimmu.2019.01235
   Wang TT, 2018, IMMUNITY, V49, P504, DOI 10.1016/j.immuni.2018.08.018
   Wang TT, 2012, ISME J, V6, P320, DOI 10.1038/ismej.2011.109
   Wang XM, 2007, GASTROENTEROLOGY, V132, P551, DOI 10.1053/j.gastro.2006.11.040
   Wang YJ, 2018, GENES DIS, V5, P194, DOI 10.1016/j.gendis.2018.05.003
   Wang YH, 2018, NAT MED, V24, P1804, DOI 10.1038/s41591-018-0238-9
   Wang ZB, 2017, ONCOIMMUNOLOGY, V6, DOI 10.1080/2162402X.2017.1331807
   Warren RL, 2013, MICROBIOME, V1, DOI 10.1186/2049-2618-1-16
   Watterson WJ, 2020, ELIFE, V9, DOI 10.7554/eLife.56998
   Wilson MR, 2019, SCIENCE, V363, P709, DOI 10.1126/science.aar7785
   Wirbel J, 2019, NAT MED, V25, P679, DOI 10.1038/s41591-019-0406-6
   Wong SH, 2017, GASTROENTEROLOGY, V153, P1621, DOI 10.1053/j.gastro.2017.08.022
   Wong SH, 2017, GUT, V66, P1441, DOI 10.1136/gutjnl-2016-312766
   Wu HJ, 2012, GUT MICROBES, V3, P4, DOI 10.4161/gmic.19320
   Wu SG, 2009, NAT MED, V15, P1016, DOI 10.1038/nm.2015
   Wu YQ, 2021, NAT COMMUN, V12, DOI 10.1038/s41467-021-23265-y
   Xia XX, 2020, MICROBIOME, V8, DOI 10.1186/s40168-020-00847-4
   Xia YF, 2014, CANCER IMMUNOL RES, V2, P823, DOI 10.1158/2326-6066.CIR-14-0112
   Xiao LY, 2020, FOOD FUNCT, V11, P10170, DOI [10.1039/d0fo01345e, 10.1039/D0FO01345E]
   Xie YH, 2017, EBIOMEDICINE, V25, P32, DOI 10.1016/j.ebiom.2017.10.005
   Xu CC, 2021, GUT MICROBES, V13, DOI 10.1080/19490976.2021.1980347
   Xu MH, 2007, J BIOL CHEM, V282, P25000, DOI 10.1074/jbc.M611567200
   Xu XJ, 2020, FRONT MICROBIOL, V11, DOI 10.3389/fmicb.2020.00814
   Xue MZ, 2019, SCIENCE, V365, P1000, DOI 10.1126/science.aax2685
   Xue YB, 2010, MOL CANCER RES, V8, P1095, DOI 10.1158/1541-7786.MCR-10-0195
   Yachida S, 2019, NAT MED, V25, P968, DOI 10.1038/s41591-019-0458-7
   Yamamoto M, 2008, ONCOL REP, V20, P727, DOI 10.3892/or_00000066
   Yamamoto S, 2021, J GASTROEN HEPATOL, V36, P1869, DOI 10.1111/jgh.15361
   Yang J, 2022, GASTROENTEROLOGY, V162, P135, DOI 10.1053/j.gastro.2021.08.041
   Yang J, 2020, GUT MICROBES, V11, P918, DOI 10.1080/19490976.2020.1712986
   Yang YZ, 2017, GASTROENTEROLOGY, V152, P851, DOI 10.1053/j.gastro.2016.11.018
   Yao QL, 2021, BMC MICROBIOL, V21, DOI 10.1186/s12866-021-02182-6
   Yao YZ, 2021, FRONT CELL INFECT MI, V11, DOI 10.3389/fcimb.2021.744049
   Yazici C, 2017, GUT, V66, P1983, DOI 10.1136/gutjnl-2016-313321
   Yoon Y, 2021, CANCERS, V13, DOI 10.3390/cancers13050957
   Yu J, 2017, GUT, V66, P70, DOI 10.1136/gutjnl-2015-309800
   Yu TC, 2017, CELL, V170, P548, DOI 10.1016/j.cell.2017.07.008
   Yuan BA, 2021, FRONT ONCOL, V11, DOI 10.3389/fonc.2021.664321
   Yuan C, 2018, MSYSTEMS, V3, DOI 10.1128/mSystems.00205-17
   Yuan DP, 2022, INVEST NEW DRUG, V40, P884, DOI 10.1007/s10637-022-01263-1
   Zackular JP, 2014, CANCER PREV RES, V7, P1112, DOI 10.1158/1940-6207.CAPR-14-0129
   Zeller G, 2014, MOL SYST BIOL, V10, DOI 10.15252/msb.20145645
   Zhang QF, 2021, CANCER DISCOV, V11, P1248, DOI 10.1158/2159-8290.CD-20-0304
   Zhang S, 2019, J EXP CLIN CANC RES, V38, DOI 10.1186/s13046-018-0985-y
   Zhang SL, 2022, GUT MICROBES, V14, DOI 10.1080/19490976.2022.2046246
   Zhang SL, 2021, THERANOSTICS, V11, P4155, DOI 10.7150/thno.54476
   Zhang ZG, 2014, ISME J, V8, P881, DOI 10.1038/ismej.2013.185
   Zhao LY, 2022, ONCOGENE, V41, P4200, DOI 10.1038/s41388-022-02395-7
   Zhao LY, 2022, GASTROENTEROLOGY, V163, P699, DOI 10.1053/j.gastro.2022.05.048
   Zhao RS, 2020, GASTROENTEROLOGY, V159, P969, DOI 10.1053/j.gastro.2020.05.004
   Zhao Y, 2018, MUCOSAL IMMUNOL, V11, P752, DOI 10.1038/mi.2017.118
   Zheng DW, 2019, NAT BIOMED ENG, V3, P717, DOI 10.1038/s41551-019-0423-2
   Zheng WS, 2022, SCIENCE, V376, P1068, DOI 10.1126/science.abm1483
   Zhu J, 2022, GENOM PROTEOM BIOINF, V20, P246, DOI 10.1016/j.gpb.2021.05.001
   Zhuo Q, 2019, SCI REP-UK, V9, DOI 10.1038/s41598-019-56661-y
   Zou J, 2015, PLOS ONE, V10, DOI 10.1371/journal.pone.0136947
NR 399
TC 0
Z9 0
U1 2
U2 2
PU NATURE PORTFOLIO
PI BERLIN
PA HEIDELBERGER PLATZ 3, BERLIN, 14197, GERMANY
SN 1759-4774
EI 1759-4782
J9 NAT REV CLIN ONCOL
JI Nat. Rev. Clin. Oncol.
PD 2023 MAY 11
PY 2023
DI 10.1038/s41571-023-00766-x
EA MAY 2023
PG 24
WC Oncology
WE Science Citation Index Expanded (SCI-EXPANDED)
SC Oncology
GA G1HJ3
UT WOS:000986748600001
PM 37169888
DA 2023-05-28
ER

PT J
AU Liang, Y
   Li, QY
   Liu, YL
   Guo, YJ
   Li, QJ
AF Liang, Yin
   Li, Qiyan
   Liu, Yulin
   Guo, Yajie
   Li, Qingjiao
TI Awareness of intratumoral bacteria and their potential application in
   cancer treatment
SO DISCOVER ONCOLOGY
LA English
DT Review
DE Intratumoral bacteria; cancer treatment; Microbiome; Microbial community
   heterogeneity; Omics technology
ID FUSOBACTERIUM-NUCLEATUM; TUMOR MICROBIOME; SALMONELLA-TYPHIMURIUM;
   COLORECTAL-CANCER; INFLAMMATION; RESISTANCE; CARCINOGENESIS; INFECTION;
   APOPTOSIS; BINDING
AB Hitherto, the recognition of the microbiota role in tumorigenesis and clinical studies mostly focused on the intestinal flora. In contrast to the gut microbiome, microorganisms resident in tumor tissue are in close contact with cancer cells and therefore have the potential to have similar or even different functional patterns to the gut flora. Some investigations have shown intratumoral bacteria, which might come from commensal microbiota in mucosal areas including the gastrointestinal tract and oral cavity, or from nearby normal tissues. The existence, origin, and interactions of intratumoral bacteria with the tumor microenvironment all contribute to intratumoral microorganism heterogeneity. Intratumoral bacteria have a significant role in tumor formation. They can contribute to cancer at the genetic level by secreting poisons that directly damage DNA and also intimately related to immune system response at the systemic level. Intratumoral bacteria have an impact on chemotherapy and immunotherapy in cancer. Importantly, various properties of bacteria such as targeting and ease of modification make them powerful candidates for precision therapy, and combining microbial therapies with other therapies is expected to improve the effectiveness of cancer treatment. In this review, we mainly described the heterogeneity and potential sources of intratumoral bacteria, overviewed the important mechanisms by which they were involved in tumor progression, and summarized their potential value in oncology therapy. At last, we highlight the problems of research in this field, and look forward to a new wave of studies using the various applications of intratumoral microorganisms in cancer therapy.
C1 [Liang, Yin; Li, Qiyan; Liu, Yulin; Li, Qingjiao] Sun Yat Sen Univ, Affiliated Hosp 8, Dept Lab Med, Shenzhen 518033, Peoples R China.
   [Guo, Yajie] Sun Yat Sen Univ, Affiliated Hosp 8, Dept Emergency, Shenzhen 518033, Peoples R China.
C3 Sun Yat Sen University; Sun Yat Sen University
RP Li, QJ (通讯作者)，Sun Yat Sen Univ, Affiliated Hosp 8, Dept Lab Med, Shenzhen 518033, Peoples R China.; Guo, YJ (通讯作者)，Sun Yat Sen Univ, Affiliated Hosp 8, Dept Emergency, Shenzhen 518033, Peoples R China.
EM guoyj36@mail.sysu.edu.cn; liqj23@mail.sysu.edu.cn
CR Abate M, 2022, ANN SURG, V276, P605, DOI 10.1097/SLA.0000000000005587
   Abbott M, 2019, SEMIN ONCOL NURS, V35, DOI 10.1016/j.soncn.2019.08.002
   Abed J, 2016, CELL HOST MICROBE, V20, P215, DOI 10.1016/j.chom.2016.07.006
   Alipour M, 2021, J GASTROINTEST CANC, V52, P23, DOI 10.1007/s12029-020-00518-5
   Allen J, 2019, INFECT IMMUN, V87, DOI 10.1128/IAI.00447-18
   Alsaab HO, 2017, FRONT PHARMACOL, V8, DOI 10.3389/fphar.2017.00561
   Andreassen A., 1997, LUNG CANCER, V2, P265
   Arthur JC, 2014, NAT COMMUN, V5, DOI 10.1038/ncomms5724
   Azevedo MM, 2020, INT J MOL SCI, V21, DOI 10.3390/ijms21093115
   Baik SC, 1996, CANCER RES, V56, P1279
   Biswas SK, 2010, NAT IMMUNOL, V11, P889, DOI 10.1038/ni.1937
   Bullman S, 2017, SCIENCE, V358, P1443, DOI 10.1126/science.aal5240
   Buti L, 2011, P NATL ACAD SCI USA, V108, P9238, DOI 10.1073/pnas.1106200108
   Cass S, 2021, BIOMEDICINES, V9, DOI 10.3390/biomedicines9020142
   Cavarretta I, 2017, EUR UROL, V72, P625, DOI 10.1016/j.eururo.2017.03.029
   Chakladar J, 2020, CANCERS, V12, DOI 10.3390/cancers12092672
   Chen JW, 2022, BIOMED PHARMACOTHER, V145, DOI 10.1016/j.biopha.2021.112443
   Chen YH, 2022, NAT COMMUN, V13, DOI 10.1038/s41467-022-31932-x
   Crusz SM, 2015, NAT REV CLIN ONCOL, V12, P584, DOI 10.1038/nrclinonc.2015.105
   Cullin N, 2021, CANCER CELL, V39, P1317, DOI 10.1016/j.ccell.2021.08.006
   Davis NM, 2018, MICROBIOME, V6, DOI 10.1186/s40168-018-0605-2
   Deng YL, 2021, MICROB PATHOGENESIS, V150, DOI 10.1016/j.micpath.2020.104709
   Domenis R, 2019, SCI REP-UK, V9, DOI 10.1038/s41598-019-44949-y
   Eiro N, 2012, WORLD J GASTRO SURG, V4, P62, DOI 10.4240/wjgs.v4.i3.62
   Esposito MV, 2022, BMC CANCER, V22, DOI 10.1186/s12885-021-09074-y
   Estemalik J, 2017, J PERIODONTOL, V88, P823, DOI 10.1902/jop.2017.160477
   Fan XZ, 2018, GUT, V67, P120, DOI 10.1136/gutjnl-2016-312580
   Finlay BB, 2020, SCIENCE, V367, P250, DOI 10.1126/science.aaz3834
   Forbes NS, 2010, NAT REV CANCER, V10, P784, DOI 10.1038/nrc2934
   Fu Aikun, 2022, Trends Cell Biol, DOI 10.1016/j.tcb.2022.11.007
   Fu AK, 2022, CELL, V185, P1356, DOI 10.1016/j.cell.2022.02.027
   Garrett WS, 2019, SCIENCE, V364, P1133, DOI 10.1126/science.aaw2367
   Geller LT, 2017, SCIENCE, V357, P1156, DOI 10.1126/science.aah5043
   Ghaddar B, 2022, CANCER CELL, V40, P1240, DOI 10.1016/j.ccell.2022.09.009
   Gleeson FC, 2022, GUT, V71, P441, DOI 10.1136/gutjnl-2021-324031
   Goodwin AC, 2011, P NATL ACAD SCI USA, V108, P15354, DOI 10.1073/pnas.1010203108
   Greathouse KL, 2018, bioRxiv, DOI [10.1101/273524, DOI 10.1101/273524]
   Guo SH, 2021, GUT, V70, P1507, DOI 10.1136/gutjnl-2020-321187
   Guo W, 2021, COMMUN BIOL, V4, DOI 10.1038/s42003-021-02557-5
   Guo YX, 2020, FASEB J, V34, P7927, DOI 10.1096/fj.201903266RR
   Guo YX, 2017, J PATHOL, V243, P208, DOI 10.1002/path.4940
   Gur C, 2015, IMMUNITY, V42, P344, DOI 10.1016/j.immuni.2015.01.010
   Hanahan D, 2022, CANCER DISCOV, V12, P31, DOI 10.1158/2159-8290.CD-21-1059
   Hashimoto M, 2018, ANNU REV MED, V69, P301, DOI 10.1146/annurev-med-012017-043208
   He YT, 2023, J TRANSL MED, V21, DOI 10.1186/s12967-023-03938-6
   Heidler S, 2020, UROL INT, V104, P247, DOI 10.1159/000504029
   Heymann CJF, 2021, CANCER LETT, V522, P63, DOI 10.1016/j.canlet.2021.09.009
   Holohan C, 2013, NAT REV CANCER, V13, P714, DOI 10.1038/nrc3599
   Hoste E, 2015, NAT COMMUN, V6, DOI 10.1038/ncomms6932
   Huang HC, 2020, GENOME MED, V12, DOI 10.1186/s13073-020-00796-5
   Huang JH, 2022, MICROBIOL SPECTR, DOI 10.1128/spectrum.00983-22
   Ishaq HM, 2021, J APPL BIOMED, V19, P1, DOI 10.32725/jab.2021.005
   Kalaora S, 2021, NATURE, V592, P138, DOI 10.1038/s41586-021-03368-8
   Kalbasi A, 2020, NAT REV IMMUNOL, V20, P25, DOI 10.1038/s41577-019-0218-4
   Knippel RJ, 2021, CANCER DISCOV, V11, P2378, DOI 10.1158/2159-8290.CD-21-0324
   Kohi S, 2022, CLIN GASTROENTEROL H, V20, pE196, DOI 10.1016/j.cgh.2020.11.006
   Komiyama S, 2021, SCI REP-UK, V11, DOI 10.1038/s41598-021-89963-1
   Kong C, 2021, CANCER RES, V81, P4485, DOI 10.1158/0008-5472.CAN-21-0453
   Kostic AD, 2013, CELL HOST MICROBE, V14, P207, DOI 10.1016/j.chom.2013.07.007
   Kovacs T, 2020, ADV EXP MED BIOL, V1225, P131, DOI 10.1007/978-3-030-35727-6_10
   Lehouritis P, 2015, SCI REP-UK, V5, DOI 10.1038/srep14554
   Li WT, 2021, CANCERS, V13, DOI 10.3390/cancers13153649
   Li ZR, 2023, FRONT PHYSIOL, V13, DOI 10.3389/fphys.2022.1089539
   Liang K, 2019, CANCER LETT, V448, P168, DOI 10.1016/j.canlet.2019.01.037
   Liu WX, 2021, GASTROENTEROLOGY, V160, P2395, DOI 10.1053/j.gastro.2021.02.020
   Loeb LA, 2008, CANCER RES, V68, P6863, DOI 10.1158/0008-5472.CAN-08-2852
   Loman NJ, 2013, JAMA-J AM MED ASSOC, V309, P1502, DOI 10.1001/jama.2013.3231
   Lopez LR, 2021, ANNU REV MED, V72, P243, DOI 10.1146/annurev-med-080719-091604
   Ma JY, 2021, J EXP CLIN CANC RES, V40, DOI 10.1186/s13046-021-02128-w
   Ma WD, 2019, FRONT MICROBIOL, V10, DOI 10.3389/fmicb.2019.01050
   Malinowski B, 2019, INFECT AGENTS CANCER, V14, DOI 10.1186/s13027-019-0220-2
   Matson V, 2018, SCIENCE, V359, P104, DOI 10.1126/science.aao3290
   McMillin DW, 2013, NAT REV DRUG DISCOV, V12, P217, DOI 10.1038/nrd3870
   Mishra R, 2021, MEDICINA-LITHUANIA, V57, DOI 10.3390/medicina57030260
   Nejman D, 2020, SCIENCE, V368, P973, DOI 10.1126/science.aay9189
   Nelson MT, 2019, CELL REP, V26, P2227, DOI 10.1016/j.celrep.2019.01.091
   Nino JLG, 2022, NATURE, V611, P810, DOI 10.1038/s41586-022-05435-0
   Parhi L, 2020, NAT COMMUN, V11, DOI 10.1038/s41467-020-16967-2
   Parkin DM, 2020, INT J CANCER, V146, P2089, DOI 10.1002/ijc.32538
   Peng R, 2022, CANCER IMMUNOL RES, V10, P1224, DOI 10.1158/2326-6066.CIR-22-0107
   Poore GD, 2020, NATURE, V579, P567, DOI 10.1038/s41586-020-2095-1
   Pushalkar S, 2018, CANCER DISCOV, V8, P403, DOI 10.1158/2159-8290.CD-17-1134
   Qu DD, 2022, HEPATOL COMMUN, V6, P1741, DOI 10.1002/hep4.1908
   Riquelme E, 2019, CELL, V178, P795, DOI 10.1016/j.cell.2019.07.008
   Rogovskii VS, 2017, CURR CANCER DRUG TAR, V17, P325, DOI 10.2174/1568009617666170109110816
   Roy S, 2017, NAT REV CANCER, V17, P271, DOI 10.1038/nrc.2017.13
   Sadrekarimi H, 2022, J TRANSL MED, V20, DOI 10.1186/s12967-022-03492-7
   Salachan PV, 2022, GENOME MED, V14, DOI 10.1186/s13073-022-01011-3
   Sepich-Poore GD, 2021, SCIENCE, V371, P1331, DOI 10.1126/science.abc4552
   Shi YY, 2020, J EXP MED, V217, DOI 10.1084/jem.20192282
   Shiao SL, 2021, CANCER CELL, V39, P1202, DOI 10.1016/j.ccell.2021.07.002
   Sholl J, 2022, TRENDS CANCER, V8, P87, DOI 10.1016/j.trecan.2021.10.008
   Thalmann GN, 2000, J UROLOGY, V164, P2129, DOI 10.1016/S0022-5347(05)66983-2
   Tilg H, 2018, CANCER CELL, V33, P954, DOI 10.1016/j.ccell.2018.03.004
   Udayasuryan B, 2022, SCI SIGNAL, V15, DOI 10.1126/scisignal.abn4948
   Valguarnera E, 2020, J MOL BIOL, V432, P765, DOI 10.1016/j.jmb.2019.12.003
   Vannucci L, 2008, INT J ONCOL, V32, P609
   Wang YY, 2022, EUR ARCH OTO-RHINO-L, V279, P4127, DOI 10.1007/s00405-022-07284-z
   Yamamura K, 2016, CLIN CANCER RES, V22, P5574, DOI 10.1158/1078-0432.CCR-16-1786
   Yang YZ, 2017, GASTROENTEROLOGY, V152, P851, DOI 10.1053/j.gastro.2016.11.018
   Yoon WS, 2014, BIOSCI BIOTECH BIOCH, V78, P1082, DOI 10.1080/09168451.2014.905173
   Yu TC, 2017, CELL, V170, P548, DOI 10.1016/j.cell.2017.07.008
   Yuan LJ, 2022, COMMUN BIOL, V5, DOI 10.1038/s42003-022-03814-x
   Zhang Y, 2022, GUT MICROBES, V14, DOI 10.1080/19490976.2022.2038852
   Zhang YC, 2018, BIOCHEM BIOPH RES CO, V506, P907, DOI 10.1016/j.bbrc.2018.10.136
   Zhao HK, 2021, SIGNAL TRANSDUCT TAR, V6, DOI 10.1038/s41392-021-00658-5
   Zheng WS, 2022, SCIENCE, V376, P1068, DOI 10.1126/science.abm1483
   Zhou SB, 2018, NAT REV CANCER, V18, P727, DOI 10.1038/s41568-018-0070-z
   Zhou SJ, 2016, CANCER BIOL THER, V17, P732, DOI 10.1080/15384047.2016.1177683
NR 109
TC 0
Z9 0
U1 0
U2 0
PU SPRINGER
PI NEW YORK
PA ONE NEW YORK PLAZA, SUITE 4600, NEW YORK, NY, UNITED STATES
SN 1868-8497
EI 2730-6011
J9 DISCOV ONCOL
JI Discov. Oncol.
PD MAY 6
PY 2023
VL 14
IS 1
AR 57
DI 10.1007/s12672-023-00670-x
PG 21
WC Oncology; Endocrinology & Metabolism
WE Science Citation Index Expanded (SCI-EXPANDED)
SC Oncology; Endocrinology & Metabolism
GA F5GF8
UT WOS:000982623300001
PM 37148441
DA 2023-05-28
ER

PT J
AU Hamada, K
   Isobe, J
   Hattori, K
   Hosonuma, M
   Baba, Y
   Murayama, M
   Narikawa, Y
   Toyoda, H
   Funayama, E
   Tajima, K
   Shida, M
   Hirasawa, Y
   Tsurui, T
   Ariizumi, H
   Ishiguro, T
   Suzuki, R
   Ohkuma, R
   Kubota, Y
   Sambe, T
   Tsuji, M
   Wada, S
   Kiuchi, Y
   Kobayashi, S
   Kuramasu, A
   Horiike, A
   Kim, YG
   Tsunoda, T
   Yoshimura, K
AF Hamada, Kazuyuki
   Isobe, Junya
   Hattori, Kouya
   Hosonuma, Masahiro
   Baba, Yuta
   Murayama, Masakazu
   Narikawa, Yoichiro
   Toyoda, Hitoshi
   Funayama, Eiji
   Tajima, Kohei
   Shida, Midori
   Hirasawa, Yuya
   Tsurui, Toshiaki
   Ariizumi, Hirotsugu
   Ishiguro, Tomoyuki
   Suzuki, Risako
   Ohkuma, Ryotaro
   Kubota, Yutaro
   Sambe, Takehiko
   Tsuji, Mayumi
   Wada, Satoshi
   Kiuchi, Yuji
   Kobayashi, Shinichi
   Kuramasu, Atsuo
   Horiike, Atsushi
   Kim, Yun-Gi
   Tsunoda, Takuya
   Yoshimura, Kiyoshi
TI Turicibacter and Acidaminococcus predict immune-related adverse events
   and efficacy of immune checkpoint inhibitor
SO FRONTIERS IN IMMUNOLOGY
LA English
DT Article
DE clinical efficacy; gut microbiota; immune checkpoint inhibitors;
   immune-related adverse events; PD-1 inhibitor; Turicibacter;
   Acidaminococcus
ID HUMAN GUT MICROBIOME; IMMUNOTHERAPY; CANCER
AB IntroductionImmune checkpoint inhibitors have had a major impact on cancer treatment. Gut microbiota plays a major role in the cancer microenvironment, affecting treatment response. The gut microbiota is highly individual, and varies with factors, such as age and race. Gut microbiota composition in Japanese cancer patients and the efficacy of immunotherapy remain unknown. MethodsWe investigated the gut microbiota of 26 patients with solid tumors prior to immune checkpoint inhibitor monotherapy to identify bacteria involved in the efficacy of these drugs and immune-related adverse events (irAEs). ResultsThe genera Prevotella and Parabacteroides were relatively common in the group showing efficacy towards the anti-PD-1 antibody treatment (effective group). The proportions of Catenibacterium (P = 0.022) and Turicibacter (P = 0.049) were significantly higher in the effective group than in the ineffective group. In addition, the proportion of Desulfovibrion (P = 0.033) was significantly higher in the ineffective group. Next, they were divided into irAE and non-irAE groups. The proportions of Turicibacter (P = 0.001) and Acidaminococcus (P = 0.001) were significantly higher in the group with irAEs than in those without, while the proportions of Blautia (P = 0.013) and the unclassified Clostridiales (P = 0.027) were significantly higher in the group without irAEs than those with. Furthermore, within the Effective group, Acidaminococcus and Turicibacter (both P = 0.001) were more abundant in the subgroup with irAEs than in those without them. In contrast, Blautia (P = 0.021) and Bilophila (P= 0.033) were statistically significantly more common in those without irAEs. DiscussionOur Study suggests that the analysis of the gut microbiota may provide future predictive markers for the efficacy of cancer immunotherapy or the selection of candidates for fecal transplantation for cancer immunotherapy.
C1 [Hamada, Kazuyuki; Hosonuma, Masahiro; Hirasawa, Yuya; Tsurui, Toshiaki; Ariizumi, Hirotsugu; Ishiguro, Tomoyuki; Suzuki, Risako; Ohkuma, Ryotaro; Kubota, Yutaro; Horiike, Atsushi; Tsunoda, Takuya; Yoshimura, Kiyoshi] Showa Univ, Sch Med, Dept Med, Div Med Oncol, Tokyo, Japan.
   [Hamada, Kazuyuki] Fukushima Med Univ, Sch Med, Dept Chest Surg, Fukushima, Japan.
   [Isobe, Junya] Showa Univ, Dept Hosp Pharmaceut, Sch Pharm, Tokyo, Japan.
   [Hattori, Kouya; Kim, Yun-Gi] Keio Univ, Res Ctr Drug Discovery, Tokyo, Japan.
   [Hattori, Kouya; Kim, Yun-Gi] Keio Univ, Fac Pharm, Tokyo, Japan.
   [Hattori, Kouya; Kim, Yun-Gi] Keio Univ, Grad Sch Pharmaceut Sci, Tokyo, Japan.
   [Hattori, Kouya] Keio Univ, Fac Pharm, Div Biochem, Tokyo, Japan.
   [Hosonuma, Masahiro; Baba, Yuta; Murayama, Masakazu; Narikawa, Yoichiro; Toyoda, Hitoshi; Tajima, Kohei; Shida, Midori; Kuramasu, Atsuo; Yoshimura, Kiyoshi] Showa Univ, Clin Res Inst Clin Pharmacol & Therapeut, Dept Clin Immuno Oncol, Tokyo, Japan.
   [Hosonuma, Masahiro; Murayama, Masakazu; Narikawa, Yoichiro; Toyoda, Hitoshi; Tsuji, Mayumi; Kiuchi, Yuji] Showa Univ, Sch Med, Dept Pharmacol, Tokyo, Japan.
   [Hosonuma, Masahiro; Murayama, Masakazu; Narikawa, Yoichiro; Toyoda, Hitoshi; Tsuji, Mayumi; Kiuchi, Yuji] Showa Univ, Pharmacol Res Ctr, Tokyo, Japan.
   [Murayama, Masakazu; Narikawa, Yoichiro] Showa Univ, Sch Med, Dept Otorhinolaryngol Head & Neck Surg, Tokyo, Japan.
   [Toyoda, Hitoshi] Showa Univ, Sch Med, Dept Orthoped Surg, Tokyo, Japan.
   Showa Univ, Sch Pharm, Dept Pharmacol, Div Pharmacol, Tokyo, Japan.
   Tokai Univ, Sch Med, Dept Gastroenterol Surg, Hiratsuka, Kanagawa, Japan.
   Showa Univ, Sch Med, Dept Pharmacol, Div Clin Pharmacol, Tokyo, Japan.
   Showa Univ, Clin Res Inst Clin Pharmacol & Therapeut, Dept Clin Diagnost Oncol, Tokyo, Japan.
   Showa Univ, Clin Res Inst Clin Pharmacol & Therapeut, Tokyo, Japan.
C3 Showa University; Fukushima Medical University; Showa University; Keio
   University; Keio University; Keio University; Keio University; Showa
   University; Showa University; Showa University; Showa University; Showa
   University; Showa University; Tokai University; Showa University; Showa
   University; Showa University
RP Yoshimura, K (通讯作者)，Showa Univ, Sch Med, Dept Med, Div Med Oncol, Tokyo, Japan.; Yoshimura, K (通讯作者)，Showa Univ, Clin Res Inst Clin Pharmacol & Therapeut, Dept Clin Immuno Oncol, Tokyo, Japan.
EM kyoshim1@med.showa-u.ac.jp
CR Ahn J, 2013, JNCI-J NATL CANCER I, V105, P1907, DOI 10.1093/jnci/djt300
   Arboleya S, 2012, FEMS MICROBIOL ECOL, V79, P763, DOI 10.1111/j.1574-6941.2011.01261.x
   Arumugam M, 2011, NATURE, V473, P174, DOI 10.1038/nature09944
   Backhed F, 2015, CELL HOST MICROBE, V17, P690, DOI [10.1016/j.chom.2015.04.004, 10.1016/j.chom.2015.05.012]
   Baruch EN, 2021, SCIENCE, V371, P602, DOI 10.1126/science.abb5920
   Cani PD, 2017, NAT REV GASTRO HEPAT, V14, P321, DOI 10.1038/nrgastro.2017.54
   Coutzac C, 2020, NAT COMMUN, V11, DOI 10.1038/s41467-020-16079-x
   Derosa L, 2018, ANN ONCOL, V29, P1437, DOI 10.1093/annonc/mdy103
   Dubin K, 2016, NAT COMMUN, V7, DOI 10.1038/ncomms10391
   Gevers D, 2014, CELL HOST MICROBE, V15, P382, DOI 10.1016/j.chom.2014.02.005
   Gopalakrishnan V, 2018, SCIENCE, V359, P97, DOI 10.1126/science.aan4236
   Hamada K, 2021, ANTICANCER RES, V41, P4985, DOI 10.21873/anticanres.15312
   Hester CM, 2015, WORLD J GASTROENTERO, V21, P2759, DOI 10.3748/wjg.v21.i9.2759
   Lepage P, 2011, GASTROENTEROLOGY, V141, P227, DOI 10.1053/j.gastro.2011.04.011
   Liu LL, 2022, FRONT ENDOCRINOL, V13, DOI 10.3389/fendo.2022.958218
   Lynch SV, 2016, NEW ENGL J MED, V375, P2369, DOI 10.1056/NEJMra1600266
   Matson V, 2021, GASTROENTEROLOGY, V160, P600, DOI 10.1053/j.gastro.2020.11.041
   Matson V, 2018, SCIENCE, V359, P104, DOI 10.1126/science.aao3290
   Nishijima S, 2016, DNA RES, V23, P125, DOI 10.1093/dnares/dsw002
   Peng Z, 2020, CANCER IMMUNOL RES, V8, P1251, DOI 10.1158/2326-6066.CIR-19-1014
   Ribas A, 2012, NEW ENGL J MED, V366, P2517, DOI 10.1056/NEJMe1205943
   Routy B, 2018, SCIENCE, V359, P91, DOI 10.1126/science.aan3706
   Schwabe RF, 2013, NAT REV CANCER, V13, P800, DOI 10.1038/nrc3610
   Sender R, 2016, PLOS BIOL, V14, DOI 10.1371/journal.pbio.1002533
   Shen YC, 2021, J HEPATOCELL CARCINO, V8, P809, DOI 10.2147/JHC.S315696
   Sivan A, 2015, SCIENCE, V350, P1084, DOI 10.1126/science.aac4255
   Skelly AN, 2019, NAT REV IMMUNOL, V19, P305, DOI 10.1038/s41577-019-0144-5
   Sun MM, 2017, J GASTROENTEROL, V52, P1, DOI 10.1007/s00535-016-1242-9
   Vandeputte D, 2017, NATURE, V551, P507, DOI 10.1038/nature24460
   Vetizou M, 2015, SCIENCE, V350, P1079, DOI 10.1126/science.aad1329
   Wang YH, 2018, NAT MED, V24, P1804, DOI 10.1038/s41591-018-0238-9
NR 31
TC 0
Z9 0
U1 0
U2 0
PU FRONTIERS MEDIA SA
PI LAUSANNE
PA AVENUE DU TRIBUNAL FEDERAL 34, LAUSANNE, CH-1015, SWITZERLAND
SN 1664-3224
J9 FRONT IMMUNOL
JI Front. Immunol.
PD MAY 3
PY 2023
VL 14
AR 1164724
DI 10.3389/fimmu.2023.1164724
PG 15
WC Immunology
WE Science Citation Index Expanded (SCI-EXPANDED)
SC Immunology
GA G2NO3
UT WOS:000987589200001
PM 37207204
OA gold
DA 2023-05-28
ER

PT J
AU Yan, FN
   Zhang, Q
   Shi, K
   Zhang, Y
   Zhu, BB
   Bi, YF
   Wang, XB
AF Yan, Fengna
   Zhang, Qun
   Shi, Ke
   Zhang, Yi
   Zhu, Bingbing
   Bi, Yufei
   Wang, Xianbo
TI Gut microbiota dysbiosis with hepatitis B virus liver disease and
   association with immune response
SO FRONTIERS IN CELLULAR AND INFECTION MICROBIOLOGY
LA English
DT Article
DE gut microbiome; liver disease; T cell immunosuppression; hepatocellular
   carcinoma; peripheral immune response
ID CHECKPOINT BLOCKADE; EFFICACY
AB Background and aimsGiven hepatitis B virus (HBV)-related hepatocellular carcinoma (HBV-HCC) exhibits unique gut microbiota characteristics and a significant immunosuppressive tumor microenvironment. Thus, a better understanding of the correlation between gut microbiota and the immunosuppressive response may help predict occurrence and prognosis of HBV-HCC. MethodsHere, in a cohort of ninety adults (healthy control n=30, HBV-cirrhosis n=30, HBV-HCC n=30) with clinical data, fecal 16S rRNA gene sequencing, matched peripheral blood immune response with flow cytometry analysis. Correlation between the gut microbiome of significantly different in HBV-HCC patients and clinical parameters as well as the peripheral immune response was assessed. ResultsWe found that community structures and diversity of the gut microbiota in HBV-CLD patients become more unbalanced. Differential microbiota analysis that p:Acidobacteriota, p:Proteobacteria, p:Campilobacterota, f:Streptococcaceae, g:Klebsiella associated with inflammation were enriched. The beneficial bacteria of f:Clostridia UCG-014, f:Oscillospiraceae, f:_Rikenellaceae, g:_Barnesiella, g:Prevotella, g:Agathobacter were decreased. Functional analysis of gut microbiota revealed that lipopolysaccharide biosynthesis, lipid metabolism, butanoate metabolism were significantly elevated in HBV-CLD patients. Spearman's correlation analysis showed that Muribaculaceae, Akkermaniacaeae, [Eubacterium]_coprostanoligenes_group, RF39, Tannerellaceae have positive correlation with CD3+T, CD4+T and CD8+T cell counts while negatively correlated with liver dysfunction. Furthermore, paired peripheral blood showed a decreased proportion of CD3+T, CD4+T and CD8+T cells, while an increased T (Treg) cells. The immunosuppressive response of programmed cell death 1 (PD-1), cytotoxic T-lymphocyte antigen 4 (CTLA-4), immune receptor tyrosine based inhibitor motor (ITIM) domain (TIGIT), T-cell immune domain, and multiple domain 3 (TIM-3) of CD8+T cells were higher in HBV-HCC patients. They were positively correlated with harmful bacteria, such as Actinobaciota, Myxococota, Streptococcaceae and Eubacterium coprostanoligenes. ConclusionsOur study indicated that gut beneficial bacteria, mainly Firmicutes and Bacteroides appeared dysbiosis in HBV-CLD patients. They have negative regulation of liver dysfunction and T cell immune response. It provides potential avenues for microbiome-based prevention and intervention for anti-tumor immune effects of HBV-CLD.
C1 [Yan, Fengna; Zhang, Qun; Shi, Ke; Zhang, Yi; Zhu, Bingbing; Bi, Yufei; Wang, Xianbo] Capital Med Univ, Ctr Integrat Med, Beijing Ditan Hosp, Beijing, Peoples R China.
C3 Capital Medical University
RP Wang, XB (通讯作者)，Capital Med Univ, Ctr Integrat Med, Beijing Ditan Hosp, Beijing, Peoples R China.
EM wangxb@ccmu.edu.cn
CR Akinyemiju T, 2017, JAMA ONCOL, V3, P1683, DOI 10.1001/jamaoncol.2017.3055
   Bachem A, 2019, IMMUNITY, V51, P285, DOI 10.1016/j.immuni.2019.06.002
   Behary J, 2021, NAT COMMUN, V12, DOI 10.1038/s41467-020-20422-7
   Caussy C, 2019, NAT COMMUN, V10, DOI 10.1038/s41467-019-09455-9
   Chang MH, 2016, GASTROENTEROLOGY, V151, P472, DOI 10.1053/j.gastro.2016.05.048
   Dou XN, 2021, FOOD FUNCT, V12, P12022, DOI [10.1039/d1fo02405a, 10.1039/D1FO02405A]
   Hao HN, 2021, FRONT IMMUNOL, V12, DOI 10.3389/fimmu.2021.777147
   He Y, 2021, CELL METAB, V33, P988, DOI 10.1016/j.cmet.2021.03.002
   Huang JM, 2020, CURR OPIN PHARMACOL, V54, P1, DOI 10.1016/j.coph.2020.06.004
   Kawanabe-Matsuda H, 2022, CANCER DISCOV, V12, P1336, DOI 10.1158/2159-8290.CD-21-0929
   Kumagai S, 2022, CANCER CELL, V40, P201, DOI 10.1016/j.ccell.2022.01.001
   Liu XL, 2019, CANCER IMMUNOL IMMUN, V68, P2041, DOI 10.1007/s00262-019-02426-5
   Liu XL, 2019, PHYTOMEDICINE, V62, DOI 10.1016/j.phymed.2019.152930
   Luu M, 2018, SCI REP-UK, V8, DOI 10.1038/s41598-018-32860-x
   Macpherson AJ, 2016, CELL HOST MICROBE, V20, P561, DOI 10.1016/j.chom.2016.10.016
   Mager LF, 2020, SCIENCE, V369, P1481, DOI 10.1126/science.abc3421
   Matson V, 2018, SCIENCE, V359, P104, DOI 10.1126/science.aao3290
   Nearing JT, 2022, NAT COMMUN, V13, DOI 10.1038/s41467-022-28034-z
   Peng Z, 2020, CANCER IMMUNOL RES, V8, P1251, DOI 10.1158/2326-6066.CIR-19-1014
   Petrick JL, 2020, INT J CANCER, V147, P317, DOI 10.1002/ijc.32723
   Ponziani FR, 2019, HEPATOLOGY, V69, P107, DOI 10.1002/hep.30036
   Ren ZG, 2019, GUT, V68, P1014, DOI 10.1136/gutjnl-2017-315084
   Schneider KM, 2022, NAT COMMUN, V13, DOI 10.1038/s41467-022-31312-5
   Song H, 2022, J CLIN MED, V11, DOI 10.3390/jcm11041130
   Su XM, 2022, CELLS-BASEL, V11, DOI 10.3390/cells11152296
   Sung H, 2021, CA-CANCER J CLIN, V71, P209, DOI 10.3322/caac.21660
   Tilg H, 2022, CELL METAB, V34, P1700, DOI 10.1016/j.cmet.2022.09.017
   Trompette A, 2018, IMMUNITY, V48, P992, DOI 10.1016/j.immuni.2018.04.022
   Wan MLY, 2018, HEPATOBIL SURG NUTR, V7, P11, DOI 10.21037/hbsn.2017.12.07
   Watson MJ, 2021, NATURE, V591, P645, DOI 10.1038/s41586-020-03045-2
   Yang Y, 2022, NATURE, V607, P563, DOI 10.1038/s41586-022-04949-x
   Yu LH, 2021, ONCOIMMUNOLOGY, V10, DOI 10.1080/2162402X.2021.1942673
   Zeng YB, 2020, J VIRAL HEPATITIS, V27, P143, DOI 10.1111/jvh.13216
   Zhang CY, 2020, FRONT ONCOL, V10, DOI 10.3389/fonc.2020.524205
   Zheng Y, 2019, J IMMUNOTHER CANCER, V7, DOI 10.1186/s40425-019-0650-9
NR 35
TC 0
Z9 0
U1 0
U2 0
PU FRONTIERS MEDIA SA
PI LAUSANNE
PA AVENUE DU TRIBUNAL FEDERAL 34, LAUSANNE, CH-1015, SWITZERLAND
SN 2235-2988
J9 FRONT CELL INFECT MI
JI Front. Cell. Infect. Microbiol.
PD MAY 2
PY 2023
VL 13
AR 1152987
DI 10.3389/fcimb.2023.1152987
PG 14
WC Immunology; Microbiology
WE Science Citation Index Expanded (SCI-EXPANDED)
SC Immunology; Microbiology
GA G1VZ9
UT WOS:000987132000001
PM 37201112
OA gold
DA 2023-05-28
ER

PT J
AU Munteanu, R
   Feder, RI
   Onaciu, A
   Munteanu, VC
   Iuga, CA
   Gulei, D
AF Munteanu, Raluca
   Feder, Richard-Ionut
   Onaciu, Anca
   Munteanu, Vlad Cristian
   Iuga, Cristina-Adela
   Gulei, Diana
TI Insights into the Human Microbiome and Its Connections with Prostate
   Cancer
SO CANCERS
LA English
DT Review
DE prostate cancer; dysbiosis; microbiome as cancer biomarker; bacteria;
   viruses
ID PROPIONIBACTERIUM-ACNES; NEISSERIA-GONORRHOEAE; CHLAMYDIA-TRACHOMATIS;
   PERIODONTAL-DISEASE; URINARY MICROBIOME; MEN; INFLAMMATION; INFECTIONS;
   MICROENVIRONMENT; RISK
AB In recent years, numerous research studies have been conducted to investigate the microorganisms encountered in various systems of the human body and their implications for cancer development and progression. This review offers a concise description of the bacteria, fungi, viruses, and other agents that colonize different human body sites and organs together with their involvement in the physiological processes related to prostate carcinogenesis. Moreover, this article provides valuable information regarding the connection between the microbiome and prostate cancer by presenting some therapeutical insights that target the microbiota.The human microbiome represents the diversity of microorganisms that live together at different organ sites, influencing various physiological processes and leading to pathological conditions, even carcinogenesis, in case of a chronic imbalance. Additionally, the link between organ-specific microbiota and cancer has attracted the interest of numerous studies and projects. In this review article, we address the important aspects regarding the role of gut, prostate, urinary and reproductive system, skin, and oral cavity colonizing microorganisms in prostate cancer development. Various bacteria, fungi, virus species, and other relevant agents with major implications in cancer occurrence and progression are also described. Some of them are assessed based on their values of prognostic or diagnostic biomarkers, while others are presented for their anti-cancer properties.
C1 [Munteanu, Raluca; Feder, Richard-Ionut; Gulei, Diana] Iuliu Hatieganu Univ Med & Pharm, Res Ctr Adv Med MEDFUTURE, Dept In Vivo Studies, Cluj Napoca 400337, Romania.
   [Munteanu, Raluca] Iuliu Hatieganu Univ Med & Pharm Cluj Napoca, Dept Hematol, Victor Babes St 8, Cluj Napoca 400012, Romania.
   [Onaciu, Anca] Iuliu Hatieganu Univ Med & Pharm, Res Ctr Adv Med MEDFUTURE, Dept NanoBioPhys, Cluj Napoca 400337, Romania.
   [Onaciu, Anca] Iuliu Ha?ieganu Univ Med & Pharm, Dept Pharmaceut Phys & Biophys, Louis Pasteur St 6, Cluj Napoca 400349, Romania.
   [Munteanu, Vlad Cristian] Oncol Inst Prof Dr Ion Chiricuta, Dept Urol, Cluj Napoca 400015, Romania.
   [Munteanu, Vlad Cristian] Iuliu Hatieganu Univ Med & Pharm, Dept Urol, Cluj Napoca 400012, Romania.
   [Iuga, Cristina-Adela] Iuliu Hatieganu Univ Med & Pharm Cluj Napoca, Res Ctr Adv Med MEDFUTURE, Dept Prote & Metabol, Louis Pasteur St 6, Cluj Napoca 400349, Romania.
   [Iuga, Cristina-Adela] Iuliu Hatieganu Univ Med & Pharm, Fac Pharm, Dept Pharmaceut Anal, Louis Pasteur St 6, Cluj Napoca 400349, Romania.
C3 Iuliu Hatieganu University of Medicine & Pharmacy; Iuliu Hatieganu
   University of Medicine & Pharmacy; Iuliu Hatieganu University of
   Medicine & Pharmacy; Iuliu Hatieganu University of Medicine & Pharmacy;
   Oncology Institute Prof. Dr. Ion Chiricuta; Iuliu Hatieganu University
   of Medicine & Pharmacy; Iuliu Hatieganu University of Medicine &
   Pharmacy; Iuliu Hatieganu University of Medicine & Pharmacy
RP Gulei, D (通讯作者)，Iuliu Hatieganu Univ Med & Pharm, Res Ctr Adv Med MEDFUTURE, Dept In Vivo Studies, Cluj Napoca 400337, Romania.
EM diana.gulei@umfcluj.ro
OI Iuga, Cristina Adela/0000-0002-0345-0993; Gulei,
   Diana/0000-0002-3030-8626
FU PCE [185/18.02.2021, PN-III-P4-ID-PCE-2020-1957, 20-COP-0085]
FX This research was funded by the "Iuliu Hatieganu" University of Medicine
   and Pharmacy, Cluj-Napoca, Romania, research grant PCD 2461/48.
CR Alanee S, 2019, PROSTATE, V79, P81, DOI 10.1002/pros.23713
   Alexeyev OA, 2007, J CLIN MICROBIOL, V45, P3721, DOI 10.1128/JCM.01543-07
   Alfano M, 2016, NAT REV UROL, V13, P77, DOI 10.1038/nrurol.2015.292
   Banerjee S, 2019, CARCINOGENESIS, V40, P749, DOI 10.1093/carcin/bgz008
   Bassett JK, 2012, CANCER CAUSE CONTROL, V23, P855, DOI 10.1007/s10552-012-9954-5
   Biddle C, 2017, AM J MENS HEALTH, V11, P24, DOI 10.1177/1557988315584376
   Bland Jeffrey S, 2021, Integr Med (Encinitas), V20, P14
   Bode HB, 2003, MOL MICROBIOL, V47, P471, DOI 10.1046/j.1365-2958.2003.03309.x
   Boyapati R, 2018, CONTEMP CLIN DENT, V9, P524, DOI 10.4103/ccd.ccd_746_18
   Cavalieri E, 2006, BBA-REV CANCER, V1766, P63, DOI 10.1016/j.bbcan.2006.03.001
   Chen DF, 2019, INT J CANCER, V145, P2021, DOI 10.1002/ijc.32003
   Cohen RJ, 2005, J UROLOGY, V173, P1969, DOI 10.1097/01.ju.0000158161.15277.78
   Colotta F, 2009, CARCINOGENESIS, V30, P1073, DOI 10.1093/carcin/bgp127
   Corbella S, 2018, PLOS ONE, V13, DOI 10.1371/journal.pone.0195683
   COX CE, 1961, J UROLOGY, V86, P739, DOI 10.1016/S0022-5347(17)65257-1
   Davidsson S, 2016, INFECT AGENTS CANCER, V11, DOI 10.1186/s13027-016-0074-9
   De Marzo AM, 2007, NAT REV CANCER, V7, P256, DOI 10.1038/nrc2090
   Dong QF, 2011, PLOS ONE, V6, DOI 10.1371/journal.pone.0019709
   Drott JB, 2010, BMC MICROBIOL, V10, DOI 10.1186/1471-2180-10-126
   Drummond FJ, 2009, BMC FAM PRACT, V10, DOI 10.1186/1471-2296-10-3
   Eisenhofer R, 2019, TRENDS MICROBIOL, V27, P105, DOI 10.1016/j.tim.2018.11.003
   Engevik MA, 2019, FRONT MICROBIOL, V10, DOI 10.3389/fmicb.2019.02305
   Ervin SM, 2019, J BIOL CHEM, V294, P18586, DOI 10.1074/jbc.RA119.010950
   Estemalik J, 2017, J PERIODONTOL, V88, P823, DOI 10.1902/jop.2017.160477
   Famili P, 2007, J UROLOGY, V177, P921, DOI 10.1016/j.juro.2006.10.067
   Fan CY, 2017, PLOS ONE, V12, DOI 10.1371/journal.pone.0168254
   Fehri LF, 2011, INT J MED MICROBIOL, V301, P69, DOI 10.1016/j.ijmm.2010.08.014
   Feng Y, 2019, BMC GENOMICS, V20, DOI 10.1186/s12864-019-5457-z
   Ferlay J, 2021, INT J CANCER, V149, P778, DOI 10.1002/ijc.33588
   Ferreira MR, 2019, CLIN CANCER RES, V25, P6487, DOI 10.1158/1078-0432.CCR-19-0960
   Fijlstra M, 2015, SUPPORT CARE CANCER, V23, P1513, DOI 10.1007/s00520-014-2487-6
   FOWLER JE, 1991, INFECTION, V19, pS131, DOI 10.1007/BF01643682
   Franco GS, 2021, MED J AUSTRALIA, V215, P228, DOI 10.5694/mja2.51147
   Franko A, 2020, CANCERS, V12, DOI 10.3390/cancers12071814
   Garbas K, 2021, J CLIN MED, V10, DOI 10.3390/jcm10204772
   Golombos DM, 2018, UROLOGY, V111, P122, DOI 10.1016/j.urology.2017.08.039
   Gopalakrishnan V, 2018, SCIENCE, V359, P97, DOI 10.1126/science.aan4236
   Han IH, 2020, PLOS NEGLECT TROP D, V14, DOI 10.1371/journal.pntd.0008126
   Heras-Canas V, 2015, REV ARGENT MICROBIOL, V47, P331, DOI 10.1016/j.ram.2015.07.004
   Heyns CF, 2012, WORLD J UROL, V30, P77, DOI 10.1007/s00345-011-0725-9
   Hiergeist A, 2017, CURR OPIN UROL, V27, P93, DOI 10.1097/MOU.0000000000000367
   Hill MJ, 1997, EUR J CANCER PREV, V6, pS43, DOI 10.1097/00008469-199703001-00009
   Huang PY, 2021, INT J MOL SCI, V22, DOI 10.3390/ijms22179626
   Huang WY, 2008, CANCER EPIDEM BIOMAR, V17, P2374, DOI 10.1158/1055-9965.EPI-08-0173
   Huang YH, 2019, CANCER CAUSE CONTROL, V30, P1293, DOI 10.1007/s10552-019-01238-3
   Hurst R, 2022, EUR UROL ONCOL, V5, P412, DOI 10.1016/j.euo.2022.03.006
   Javier-DesLoges J, 2022, PROSTATE CANCER P D, V25, P159, DOI 10.1038/s41391-021-00413-5
   Jimenez-Guerra G, 2018, REV CLIN ESP, V218, P351, DOI 10.1016/j.rce.2018.04.002
   Joshi N, 2010, J PERIODONTOL, V81, P864, DOI 10.1902/jop.2010.090646
   Joshipura KJ, 1996, J DENT RES, V75, P1631, DOI 10.1177/00220345960750090301
   Kadowaki T, 1998, J BIOL CHEM, V273, P29072, DOI 10.1074/jbc.273.44.29072
   Khasriya R, 2013, J CLIN MICROBIOL, V51, P2054, DOI 10.1128/JCM.03314-12
   Komorowski AS, 2020, BREAST CANCER RES TR, V179, P287, DOI 10.1007/s10549-019-05472-w
   KRIEGER JN, 1982, J INFECT DIS, V146, P341, DOI 10.1093/infdis/146.3.341
   Kruck S, 2017, ANTICANCER RES, V37, P3163, DOI 10.21873/anticanres.11675
   Kushwaha B, 2021, INT J UROL, V28, P225, DOI 10.1111/iju.14431
   Liang W, 2016, CANCER IMMUNOL RES, V4, P83, DOI 10.1158/2326-6066.CIR-15-0313
   Lin JSL, 1998, J INFECT DIS, V178, P1707, DOI 10.1086/314485
   Liss M, 2022, J UROLOGY, V207
   Liss MA, 2018, EUR UROL, V74, P575, DOI 10.1016/j.eururo.2018.06.033
   Lynch SV, 2016, NEW ENGL J MED, V375, P2369, DOI 10.1056/NEJMra1600266
   Ma JY, 2020, CANCERS, V12, DOI 10.3390/cancers12092524
   Magnusdottir S, 2015, FRONT GENET, V6, DOI 10.3389/fgene.2015.00148
   Manente L, 2022, ARCH ITAL UROL ANDRO, V94, P62, DOI 10.4081/aiua.2022.1.62
   Marcus JL, 2011, SEX TRANSM DIS, V38, P372, DOI 10.1097/OLQ.0b013e3182029008
   Martinez-Fierro ML, 2010, BMC CANCER, V10, DOI 10.1186/1471-2407-10-326
   Massari F, 2019, CANCERS, V11, DOI 10.3390/cancers11040459
   Matsushita M, 2021, CANCER SCI, V112, P3125, DOI 10.1111/cas.14998
   Menzies BE, 2003, CURR OPIN INFECT DIS, V16, P225, DOI 10.1097/00001432-200306000-00007
   Michaud DS, 2013, GUT, V62, P1764, DOI 10.1136/gutjnl-2012-303006
   Miyake M, 2019, CELLS-BASEL, V8, DOI 10.3390/cells8030212
   Moustafa A, 2018, SCI REP-UK, V8, DOI 10.1038/s41598-018-22660-8
   Nabil F., 2015, DENTISTRY, V05, P1, DOI [10.4172/2161-1122.1000284, DOI 10.4172/2161-1122.1000284]
   Nelles JL, 2011, EXPERT REV ENDOCRINO, V6, P437, DOI 10.1586/EEM.11.20
   Nelson DE, 2010, PLOS ONE, V5, DOI 10.1371/journal.pone.0014116
   Nicolaro M, 2020, ANN TRANSL MED, V8, DOI 10.21037/atm-20-2976
   Noack B, 2001, J PERIODONTOL, V72, P1221, DOI 10.1902/jop.2000.72.9.1221
   Pereira-Perez E, 2019, REV ESP QUIM, V32, P189
   Perez-Carrasco V, 2021, FRONT CELL INFECT MI, V11, DOI 10.3389/fcimb.2021.617002
   Pham V, 2021, NUTR RES, V95, P35, DOI 10.1016/j.nutres.2021.09.001
   Pieroth Renee, 2018, Curr Nutr Rep, V7, P70, DOI 10.1007/s13668-018-0237-y
   Porter CM, 2018, PROSTATE CANCER P D, V21, P345, DOI 10.1038/s41391-018-0041-1
   Price AJ, 2016, EUR UROL, V70, P941, DOI 10.1016/j.eururo.2016.03.029
   Ragnarsdottir B, 2011, NAT REV UROL, V8, P449, DOI 10.1038/nrurol.2011.100
   Ridlon JM, 2013, J LIPID RES, V54, P2437, DOI 10.1194/jlr.M038869
   Routy B, 2018, SCIENCE, V359, P91, DOI 10.1126/science.aan3706
   Rowland I, 2018, EUR J NUTR, V57, P1, DOI 10.1007/s00394-017-1445-8
   Roy S, 2017, NAT REV CANCER, V17, P271, DOI 10.1038/nrc.2017.13
   Ruiz-Pino M, 2019, REV ESP QUIM, V32, P479
   Salachan PV, 2022, GENOME MED, V14, DOI 10.1186/s13073-022-01011-3
   Samanta M, 2003, J UROLOGY, V170, P998, DOI 10.1097/01.ju.0000080263.46164.97
   Sambi M, 2019, J ONCOL, V2019, DOI 10.1155/2019/4508794
   Schatteman PHF, 2000, EUR UROL, V37, P404, DOI 10.1159/000020161
   Sfanos KS, 2018, PROSTATE CANCER P D, V21, P539, DOI 10.1038/s41391-018-0061-x
   Sfanos KS, 2018, NAT REV UROL, V15, P11, DOI 10.1038/nrurol.2017.167
   Sfanos KS, 2013, AM J CLIN EXP UROL, V1, P3
   Shin JH, 2019, RES MICROBIOL, V170, P192, DOI 10.1016/j.resmic.2019.03.003
   Shinohara DB, 2013, PROSTATE, V73, P1007, DOI 10.1002/pros.22648
   Shoskes DA, 2016, UROLOGY, V92, P26, DOI 10.1016/j.urology.2016.02.043
   Shrestha E, 2018, J UROLOGY, V199, P161, DOI 10.1016/j.juro.2017.08.001
   Simons BW, 2015, J PATHOL, V235, P478, DOI 10.1002/path.4472
   Sung H, 2021, CA-CANCER J CLIN, V71, P209, DOI 10.3322/caac.21660
   Sutcliffe S, 2006, J UROLOGY, V175, P1937, DOI 10.1016/S0022-5347(05)00892-X
   Tetel MJ, 2018, J NEUROENDOCRINOL, V30, DOI 10.1111/jne.12548
   Tolani MA, 2020, PAN AFR MED J, V36, DOI 10.11604/pamj.2020.36.169.21038
   Ueda N, 2020, SCI REP-UK, V10, DOI 10.1038/s41598-020-78398-9
   Vareki SM, 2018, ECANCERMEDICALSCIENC, V12, DOI 10.3332/ecancer.2018.867
   Wang HR, 2016, CRIT REV FOOD SCI, V56, P946, DOI 10.1080/10408398.2012.741082
   Whiteside SA, 2015, NAT REV UROL, V12, P81, DOI 10.1038/nrurol.2014.361
   Wiren S, 2007, PROSTATE, V67, P1230, DOI 10.1002/pros.20588
   Wu X, 2019, CANCER LETT, V452, P144, DOI 10.1016/j.canlet.2019.03.010
   Xu H, 2022, FRONT IMMUNOL, V13, DOI 10.3389/fimmu.2022.949490
   Yang L, 2010, TRENDS IMMUNOL, V31, P220, DOI 10.1016/j.it.2010.04.002
   Yoshii K, 2019, FRONT NUTR, V6, DOI 10.3389/fnut.2019.00048
   Yu HN, 2015, ARCH MED SCI, V11, P385, DOI 10.5114/aoms.2015.50970
   Zambrano A, 2002, PROSTATE, V53, P263, DOI 10.1002/pros.10157
   Zhang Q, 2014, FRONT ONCOL, V4, DOI 10.3389/fonc.2014.00094
NR 117
TC 0
Z9 0
U1 0
U2 0
PU MDPI
PI BASEL
PA ST ALBAN-ANLAGE 66, CH-4052 BASEL, SWITZERLAND
EI 2072-6694
J9 CANCERS
JI Cancers
PD APR 28
PY 2023
VL 15
IS 9
AR 2539
DI 10.3390/cancers15092539
PG 20
WC Oncology
WE Science Citation Index Expanded (SCI-EXPANDED)
SC Oncology
GA G1BG7
UT WOS:000986588300001
PM 37174009
DA 2023-05-28
ER

PT J
AU Xie, Q
   Liu, CL
   Fu, WH
   Chen, C
   Gu, SM
   Luo, D
   Xue, WT
AF Xie, Qiang
   Liu, Chenglong
   Fu, Wenhui
   Chen, Chen
   Gu, Shimin
   Luo, Dan
   Xue, Wentong
TI Intestinal microenvironment-mediated allergic dynamic phenotypes and
   endotypes in the development of gluten allergy
SO FOOD RESEARCH INTERNATIONAL
LA English
DT Article
DE Food allergy; Intestinal microenvironment; Gluten; Dynamic changes; Gut
   microbiota
ID FOOD ALLERGY; FECAL MICROBIOTA; BACTERIA; SENSITIZATION; INFLAMMATION;
   CELLS
AB This study aimed to investigate the dynamic changes in intestinal microenvironment factors in the development of gluten-induced allergy (GA). Our results showed that GA provoked increasingly severe allergic phenotypes such as allergic and diarrheal symptoms with the gluten sensitization frequency, which was accompanied by dynamically rising levels of gluten-specific immunoglobulin (Ig) E, IgG2a and IgA, serum histamine, T cellrelated inflammatory cytokines, and intestinal indexes. An increase in luminal pH was more significant in the large intestine versus the small intestine, which was due to a dynamic decline in colonic short-chain fatty acid levels. Both antioxidant capacity and intestinal permeability in the large intestine varied with the GA severity, as evidenced by a dynamic increase in the malondialdehyde content and a decrease in the superoxide dismutase activity and total antioxidant capacity. Moreover, we demonstrated that intestinal microenvironment dysbiosis occurred before a true allergy reaction began. Spearman correlation analysis suggested that the characteristic bacterial cluster, namely Alistipes, Desulfovibrio, Ileibacterium, Parabacteroides, and Ruminococcus torques group, are essential in the association between GA and intestinal microenvironment homeostasis.
C1 [Xie, Qiang; Liu, Chenglong; Fu, Wenhui; Chen, Chen; Gu, Shimin; Luo, Dan; Xue, Wentong] China Agr Univ, Coll Food Sci & Nutr Engn, Beijing 100089, Peoples R China.
C3 China Agricultural University
RP Xue, WT (通讯作者)，China Agr Univ, Coll Food Sci & Nutr Engn, Beijing 100089, Peoples R China.
EM xwt@cau.edu.cn
FU National Key Research and Development Plan [2019YFC1605000]
FX Acknowledgment This study was financially supported by the National Key
   Research and Development Plan [grant number 2019YFC1605000] .
CR Barbara G, 2021, FRONT NUTR, V8, DOI 10.3389/fnut.2021.718356
   Bhattacharyya A, 2014, PHYSIOL REV, V94, P329, DOI 10.1152/physrev.00040.2012
   Bunyavanich S, 2019, J ALLERGY CLIN IMMUN, V144, P1468, DOI 10.1016/j.jaci.2019.10.019
   Cabanillas B, 2020, CRIT REV FOOD SCI, V60, P2606, DOI 10.1080/10408398.2019.1651689
   Cai BN, 2022, FOOD SCI HUM WELL, V11, P109, DOI 10.1016/j.fshw.2021.07.012
   Day L, 2006, TRENDS FOOD SCI TECH, V17, P82, DOI 10.1016/j.tifs.2005.10.003
   Feehley T., 2019, NAT MED
   Gernez Y, 2017, J ALLER CL IMM-PRACT, V5, P250, DOI 10.1016/j.jaip.2016.12.004
   Goldberg MR, 2020, GENOME MED, V12, DOI 10.1186/s13073-020-00789-4
   Hamilton MKR, 2022, PLOS PATHOG, V18, DOI 10.1371/journal.ppat.1009989
   Han B, 2022, J AGR FOOD CHEM, V70, P10229, DOI 10.1021/acs.jafc.2c04685
   Hill DA, 2012, NAT MED, V18, P538, DOI 10.1038/nm.2657
   Kaneyasu M, 2019, FOOD AGR IMMUNOL, V30, P968, DOI 10.1080/09540105.2019.1651255
   Kashiwakura JI, 2019, ALLERGY, V74, P1992, DOI 10.1111/all.13834
   Kassinen A, 2007, GASTROENTEROLOGY, V133, P24, DOI 10.1053/j.gastro.2007.04.005
   Kayama H, 2020, ANNU REV IMMUNOL, V38, P23, DOI 10.1146/annurev-immunol-070119-115104
   Kim KN, 2019, NUTRIENTS, V11, DOI 10.3390/nu11102512
   Kreft L, 2020, FRONT IMMUNOL, V11, DOI 10.3389/fimmu.2020.01853
   Liang YX, 2019, LIFE SCI, V221, P301, DOI 10.1016/j.lfs.2019.02.034
   Liu PY, 2021, PHARMACOL RES, V165, DOI 10.1016/j.phrs.2021.105420
   Luu M, 2020, FRONT IMMUNOL, V11, DOI 10.3389/fimmu.2020.01225
   Marchesi JR, 2016, GUT, V65, P330, DOI 10.1136/gutjnl-2015-309990
   McNabney SM, 2017, NUTRIENTS, V9, DOI 10.3390/nu9121348
   Nadeem A, 2014, INT IMMUNOPHARMACOL, V22, P222, DOI 10.1016/j.intimp.2014.06.030
   Niewiem M, 2022, NUTRIENTS, V14, DOI 10.3390/nu14091893
   Nugent SG, 2001, GUT, V48, P571, DOI 10.1136/gut.48.4.571
   Ohman L, 2015, NAT REV GASTRO HEPAT, V12, P36, DOI 10.1038/nrgastro.2014.200
   Parker BJ, 2020, FRONT IMMUNOL, V11, DOI 10.3389/fimmu.2020.00906
   Qu QY, 2022, J AGR FOOD CHEM, V70, P14851, DOI 10.1021/acs.jafc.2c06171
   Rajilic-Stojanovic M, 2011, GASTROENTEROLOGY, V141, P1792, DOI 10.1053/j.gastro.2011.07.043
   Rivas MN, 2013, J ALLERGY CLIN IMMUN, V131, P201, DOI 10.1016/j.jaci.2012.10.026
   Robbins KA, 2017, J ALLER CL IMM-PRACT, V5, P528, DOI 10.1016/j.jaip.2017.01.007
   Sampath V, 2021, J ALLERGY CLIN IMMUN, V148, P1347, DOI 10.1016/j.jaci.2021.10.018
   Santos JG, 2019, NUTR REV, V77, P601, DOI 10.1093/nutrit/nuz022
   Sapone A, 2012, BMC MED, V10, DOI 10.1186/1741-7015-10-13
   Sawin EA, 2015, AM J PHYSIOL-GASTR L, V309, pG590, DOI 10.1152/ajpgi.00211.2015
   Shiao SL, 2021, CANCER CELL, V39, P1202, DOI 10.1016/j.ccell.2021.07.002
   Stefka AT, 2014, P NATL ACAD SCI USA, V111, P13145, DOI 10.1073/pnas.1412008111
   Vijaykrishnaraj M, 2017, J PROTEOME RES, V16, P3514, DOI 10.1021/acs.jproteome.7b00199
   Wang Y, 2021, J AGR FOOD CHEM, V69, P3638, DOI 10.1021/acs.jafc.0c07167
   Wopereis H, 2018, J ALLERGY CLIN IMMUN, V141, P1334, DOI 10.1016/j.jaci.2017.05.054
   Wu XH, 2022, INFLAMM BOWEL DIS, V28, P1061, DOI 10.1093/ibd/izab348
   Xie Q, 2023, INT J BIOL MACROMOL, V230, DOI 10.1016/j.ijbiomac.2023.123234
   Yamani A, 2021, MUCOSAL IMMUNOL, V14, P135, DOI 10.1038/s41385-020-0306-6
   Yildiz HM, 2015, BIOMATERIALS, V54, P1, DOI 10.1016/j.biomaterials.2015.02.118
   Zhang QY, 2021, NUTRIENTS, V13, DOI 10.3390/nu13103315
NR 46
TC 0
Z9 0
U1 0
U2 0
PU ELSEVIER
PI AMSTERDAM
PA RADARWEG 29, 1043 NX AMSTERDAM, NETHERLANDS
SN 0963-9969
EI 1873-7145
J9 FOOD RES INT
JI Food Res. Int.
PD JUL
PY 2023
VL 169
AR 112840
DI 10.1016/j.foodres.2023.112840
EA APR 2023
PG 13
WC Food Science & Technology
WE Science Citation Index Expanded (SCI-EXPANDED)
SC Food Science & Technology
GA G3TS2
UT WOS:000988426600001
DA 2023-05-28
ER

PT J
AU Zhang, CY
   Zhang, CX
   Wang, HY
AF Zhang, Chenyue
   Zhang, Chenxing
   Wang, Haiyong
TI Immune-checkpoint inhibitor resistance in cancer treatment: Current
   progress and future directions
SO CANCER LETTERS
LA English
DT Article
DE Immune checkpoint inhibitor resistance; Tumor microenvironment; Host;
   Combination therapy
ID TERTIARY LYMPHOID STRUCTURES; CELL CO-STIMULATION; B-CELLS; TUMOR
   MICROENVIRONMENT; PD-1 BLOCKADE; GUT MICROBIOME; TURNING COLD; T-CELLS;
   ANTITUMOR; MELANOMA
AB Cancer treatment has been advanced with the advent of immune checkpoint inhibitors (ICIs) exemplified by anti-cytotoxic T-lymphocyte-associated protein 4 (CTLA-4), anti-programmed cell death protein 1 (PD-1) and pro-grammed cell death ligand 1 (PD-L1) drugs. Patients have reaped substantial benefit from ICIs in many cancer types. However, few patients benefit from ICIs whereas the vast majority undergoing these treatments do not obtain survival benefit. Even for patients with initial responses, they may encounter drug resistance in their subsequent treatments, which limits the efficacy of ICIs. Therefore, a deepening understanding of drug resistance is critically important for the explorations of approaches to reverse drug resistance and to boost ICI efficacy. In the present review, different mechanisms of ICI resistance have been summarized according to the tumor intrinsic, tumor microenvironment (TME) and host classifications. We further elaborated corresponding strate-gies to battle against such resistance accordingly, which include targeting defects in antigen presentation, dys-regulated interferon-gamma (IFN-gamma) signaling, neoantigen depletion, upregulation of other T cell checkpoints as well as immunosuppression and exclusion mediated by TME. Moreover, regarding the host, several additional ap-proaches that interfere with diet and gut microbiome have also been described in reversing ICI resistance. Additionally, we provide an overall glimpse into the ongoing clinical trials that utilize these mechanisms to overcome ICI resistance. Finally, we summarize the challenges and opportunities that needs to be addressed in the investigation of ICI resistance mechanisms, with the aim to benefit more patients with cancer.
C1 [Zhang, Chenyue] Fudan Univ, Shanghai Med Coll, Shanghai Canc Ctr, Dept Integrated Therapy, Shanghai, Peoples R China.
   [Zhang, Chenxing] Shanghai Jiao Tong Univ, Shanghai Childrens Med Ctr, Sch Med, Dept Nephrol, Shanghai, Peoples R China.
   [Wang, Haiyong] Shandong First Med Univ, Shandong Canc Hosp & Inst, Dept Internal Med Oncol, 440 Ji Yan Rd, Jinan 250117, Peoples R China.
   [Wang, Haiyong] Shandong Acad Med Sci, 440 Ji Yan Rd, Jinan 250117, Peoples R China.
C3 Fudan University; Shanghai Jiao Tong University; Shandong First Medical
   University & Shandong Academy of Medical Sciences; Shandong First
   Medical University & Shandong Academy of Medical Sciences; University of
   Jinan
RP Wang, HY (通讯作者)，Shandong First Med Univ, Shandong Canc Hosp & Inst, Dept Internal Med Oncol, 440 Ji Yan Rd, Jinan 250117, Peoples R China.; Wang, HY (通讯作者)，Shandong Acad Med Sci, 440 Ji Yan Rd, Jinan 250117, Peoples R China.
EM wanghaiyong6688@126.com
FU Special Funds for Taishan Scholars Project [tsqn201812149]; Academic
   Promotion Program of Shandong First Medical University [2019RC004]
FX This study was supported jointly by the Special Funds for Taishan
   Scholars Project (Grant No. tsqn201812149) and Academic Promotion
   Program of Shandong First Medical University (2019RC004) .
CR Abdou Y, 2020, BRIT J CLIN PHARMACO, V86, P1690, DOI 10.1111/bcp.14316
   Ahn E, 2018, P NATL ACAD SCI USA, V115, P4749, DOI 10.1073/pnas.1718217115
   Alsaab HO, 2017, FRONT PHARMACOL, V8, DOI 10.3389/fphar.2017.00561
   Amemiya K, 2006, VACCINE, V24, P1413, DOI 10.1016/j.vaccine.2005.09.021
   Anderson T.S., 2022, SEMIN CANCER BIOL, P30
   Ansell SM, 2015, NEW ENGL J MED, V372, P311, DOI 10.1056/NEJMoa1411087
   Antonia SJ, 2018, NEW ENGL J MED, V379, P2342, DOI 10.1056/NEJMoa1809697
   Antonioli L, 2021, ADV EXP MED BIOL, V1270, P145, DOI 10.1007/978-3-030-47189-7_9
   Ardeniz O, 2015, J ALLERGY CLIN IMMUN, V136, P392, DOI 10.1016/j.jaci.2014.12.1937
   Attili I, 2022, ANN ONCOL, V33, P119, DOI 10.1016/j.annonc.2021.11.008
   Azuma M, 2019, ADV EXP MED BIOL, V1189, P3, DOI 10.1007/978-981-32-9717-3_1
   Bagchi S, 2021, ANNU REV PATHOL-MECH, V16, P223, DOI 10.1146/annurev-pathol-042020-042741
   Bai XW, 2022, J EXP CLIN CANC RES, V41, DOI 10.1186/s13046-022-02307-3
   Balatoni T, 2020, PATHOL ONCOL RES, V26, P317, DOI 10.1007/s12253-018-0466-9
   Banstola A, 2020, ACTA BIOMATER, V114, P16, DOI 10.1016/j.actbio.2020.07.063
   Bao RY, 2020, GENOME MED, V12, DOI 10.1186/s13073-020-00787-6
   Baruch EN, 2021, SCIENCE, V371, P602, DOI 10.1126/science.abb5920
   Bensch F, 2018, NAT MED, V24, P1852, DOI 10.1038/s41591-018-0255-8
   Beyersdorf N, 2015, IMMUNOTARGETS THER, V4, P111, DOI 10.2147/ITT.S61647
   Blake SJ, 2016, CLIN CANCER RES, V22, P5183, DOI 10.1158/1078-0432.CCR-16-0933
   Bohn T, 2018, NAT IMMUNOL, V19, P1319, DOI 10.1038/s41590-018-0226-8
   Boukouris Aristeidis E, 2022, Crit Rev Oncol Hematol, V173, P103663, DOI 10.1016/j.critrevonc.2022.103663
   Brandau S, 2011, J LEUKOCYTE BIOL, V89, P311, DOI 10.1189/jlb.0310162
   Burugu S, 2018, SEMIN CANCER BIOL, V52, P39, DOI 10.1016/j.semcancer.2017.10.001
   Cabrita R, 2020, NATURE, V577, P561, DOI 10.1038/s41586-019-1914-8
   Cao X, 2021, FRONT ONCOL, V10, DOI 10.3389/fonc.2020.583966
   Carnero A, 2008, CURR CANCER DRUG TAR, V8, P187, DOI 10.2174/156800908784293659
   Castro F, 2018, FRONT IMMUNOL, V9, DOI 10.3389/fimmu.2018.00847
   Catalan E, 2015, ONCOIMMUNOLOGY, V4, DOI 10.4161/2162402X.2014.985924
   Cetintas VB, 2020, J TRANSL MED, V18, DOI 10.1186/s12967-020-02219-w
   Cha JH, 2019, MOL CELL, V76, P359, DOI 10.1016/j.molcel.2019.09.030
   Chandrasekaran S, 2021, FRONT IMMUNOL, V12, DOI 10.3389/fimmu.2021.718621
   Chen ALY, 2021, NAT REV RHEUMATOL, V17, P213, DOI 10.1038/s41584-021-00584-4
   Chen K, 2017, TRENDS PHARMACOL SCI, V38, P1041, DOI 10.1016/j.tips.2017.10.002
   Chen LP, 2013, NAT REV IMMUNOL, V13, P227, DOI 10.1038/nri3405
   Chen PL, 2016, CANCER DISCOV, V6, P827, DOI 10.1158/2159-8290.CD-15-1545
   Chen QJ, 2021, NANO-MICRO LETT, V13, DOI 10.1007/s40820-021-00622-6
   Cheng AL, 2020, J HEPATOL, V72, P307, DOI 10.1016/j.jhep.2019.09.025
   Chiou SJ, 2013, MED SCI MONIT BASIC, V19, P271, DOI 10.12659/MSMBR.889457
   Christodoulou MI, 2019, CRIT REV IMMUNOL, V39, P379, DOI 10.1615/CritRevImmunol.2020033340
   Cook KD, 2016, J IMMUNOL, V197, P119, DOI 10.4049/jimmunol.1401594
   Cousin N, 2021, CANCER RES, V81, P4133, DOI 10.1158/0008-5472.CAN-21-0633
   Creelan BC, 2021, NAT MED, V27, P1410, DOI 10.1038/s41591-021-01462-y
   Crispen PL, 2020, CANCER IMMUNOL IMMUN, V69, P3, DOI 10.1007/s00262-019-02443-4
   Cui N, 2017, PROG MOL BIOL TRANSL, V147, P1, DOI 10.1016/bs.pmbts.2017.02.005
   Curigliano G, 2021, CLIN CANCER RES, V27, P3620, DOI 10.1158/1078-0432.CCR-20-4746
   Davar D, 2021, SCIENCE, V371, P595, DOI 10.1126/science.abf3363
   De Cicco P, 2020, FRONT IMMUNOL, V11, DOI 10.3389/fimmu.2020.01680
   Desbois M, 2021, IMMUNOL REV, V302, P241, DOI 10.1111/imr.12982
   Desrichard A, 2016, CLIN CANCER RES, V22, P807, DOI 10.1158/1078-0432.CCR-14-3175
   Dillon MT, 2019, CLIN CANCER RES, V25, P3392, DOI 10.1158/1078-0432.CCR-18-1821
   Dimitrov S, 2018, P NATL ACAD SCI USA, V115, pE5536, DOI 10.1073/pnas.1720714115
   Dixon KO, 2021, NATURE, V595, P101, DOI 10.1038/s41586-021-03626-9
   Dougall WC, 2017, IMMUNOL REV, V276, P112, DOI 10.1111/imr.12518
   Duan QQ, 2020, TRENDS CANCER, V6, P605, DOI 10.1016/j.trecan.2020.02.022
   Dustin ML, 2008, IMMUNOL REV, V221, P77, DOI 10.1111/j.1600-065X.2008.00589.x
   Dyck L, 2017, EUR J IMMUNOL, V47, P765, DOI 10.1002/eji.201646875
   Eggermont AMM, 2016, NEW ENGL J MED, V375, P1845, DOI 10.1056/NEJMoa1611299
   ElTanbouly MA, 2021, FRONT IMMUNOL, V11, DOI 10.3389/fimmu.2020.595950
   Esensten JH, 2016, IMMUNITY, V44, P973, DOI 10.1016/j.immuni.2016.04.020
   Fane M, 2020, NAT REV CANCER, V20, P89, DOI 10.1038/s41568-019-0222-9
   Ferrere G, 2021, JCI INSIGHT, V6, DOI 10.1172/jci.insight.145207
   Formenti SC, 2018, NAT MED, V24, P1845, DOI 10.1038/s41591-018-0232-2
   Fridman WH, 2022, NAT REV CLIN ONCOL, V19, P441, DOI 10.1038/s41571-022-00619-z
   Frohlich A, 2020, CANCER IMMUNOL IMMUN, V69, P759, DOI 10.1007/s00262-020-02487-x
   Fujiwara Y, 2022, CANCER TREAT REV, V110, DOI 10.1016/j.ctrv.2022.102461
   Galdiero M, 2005, INT J IMMUNOPATH PH, V18, P637, DOI 10.1177/039463200501800404
   Galluzzi L, 2020, NAT REV CLIN ONCOL, V17, P725, DOI 10.1038/s41571-020-0413-z
   Galon J, 2019, NAT REV DRUG DISCOV, V18, P197, DOI 10.1038/s41573-018-0007-y
   Gao JJ, 2016, CELL, V167, P397, DOI 10.1016/j.cell.2016.08.069
   Garcia KC, 1996, NATURE, V384, P577, DOI 10.1038/384577a0
   Garris CS, 2020, CLIN CANCER RES, V26, P3901, DOI 10.1158/1078-0432.CCR-19-1321
   Ge ZH, 2021, FRONT IMMUNOL, V12, DOI 10.3389/fimmu.2021.699895
   Germain C, 2014, AM J RESP CRIT CARE, V189, P832, DOI 10.1164/rccm.201309-1611OC
   Gieryng A, 2017, LAB INVEST, V97, P498, DOI 10.1038/labinvest.2017.19
   Gocher AM, 2022, NAT REV IMMUNOL, V22, P158, DOI 10.1038/s41577-021-00566-3
   Gopalakrishnan V, 2018, CANCER CELL, V33, P570, DOI 10.1016/j.ccell.2018.03.015
   Greenwald RJ, 2005, ANNU REV IMMUNOL, V23, P515, DOI 10.1146/annurev.immunol.23.021704.115611
   Griss J, 2019, NAT COMMUN, V10, DOI 10.1038/s41467-019-12160-2
   Guryanova SV, 2022, INT J MOL SCI, V23, DOI 10.3390/ijms23052499
   Hansen UK, 2020, FRONT IMMUNOL, V11, DOI 10.3389/fimmu.2020.00373
   Harding SM, 2017, NATURE, V548, P466, DOI 10.1038/nature23470
   Havel JJ, 2019, NAT REV CANCER, V19, P133, DOI 10.1038/s41568-019-0116-x
   He QH, 2019, J HEMATOL ONCOL, V12, DOI 10.1186/s13045-019-0812-8
   Helmink BA, 2020, NATURE, V577, P549, DOI 10.1038/s41586-019-1922-8
   Helms MW, 2019, MOL CANCER THER, V18, P2343, DOI 10.1158/1535-7163.MCT-18-1262
   Hemminki O, 2020, J HEMATOL ONCOL, V13, DOI 10.1186/s13045-020-00922-1
   Herbst RS, 2016, LANCET, V387, P1540, DOI 10.1016/S0140-6736(15)01281-7
   Hernando-Calvo A, 2021, CLIN TRANSL ONCOL, V23, P311, DOI 10.1007/s12094-020-02420-9
   Hicklin DJ, 1997, MELANOMA RES, V7, pS67
   House IG, 2020, CLIN CANCER RES, V26, P487, DOI 10.1158/1078-0432.CCR-19-1868
   Huang J, 2020, ADV EXP MED BIOL, V1263, P175, DOI 10.1007/978-3-030-44518-8_10
   Huard B, 1997, P NATL ACAD SCI USA, V94, P5744, DOI 10.1073/pnas.94.11.5744
   HUARD B, 1995, EUR J IMMUNOL, V25, P2718, DOI 10.1002/eji.1830250949
   Imanishi T, 2020, TRENDS IMMUNOL, V41, P200, DOI 10.1016/j.it.2020.01.003
   Iwahori K, 2020, ADV EXP MED BIOL, V1224, P53, DOI 10.1007/978-3-030-35723-8_4
   Jacquelot N, 2021, ONCOIMMUNOLOGY, V10, DOI 10.1080/2162402X.2021.1900508
   Janku F, 2018, NAT REV CLIN ONCOL, V15, P273, DOI 10.1038/nrclinonc.2018.28
   Jenkins RW, 2018, BRIT J CANCER, V118, P9, DOI 10.1038/bjc.2017.434
   Jhunjhunwala S, 2021, NAT REV CANCER, V21, P298, DOI 10.1038/s41568-021-00339-z
   Jiang YS, 2019, HUM VACC IMMUNOTHER, V15, P1111, DOI 10.1080/21645515.2019.1571892
   Jirillo Emilio, 2018, Curr Pharm Des, V24, P1041, DOI 10.2174/1381612824666180416113811
   Johannet Paul, 2021, Clin Cancer Res, V27, P131, DOI 10.1158/1078-0432.CCR-20-2415
   Johnston RJ, 2014, CANCER CELL, V26, P923, DOI 10.1016/j.ccell.2014.10.018
   Josefsson SE, 2018, CLIN CANCER RES, V24, P870, DOI 10.1158/1078-0432.CCR-17-2337
   Kalbasi A, 2020, SCI TRANSL MED, V12, DOI 10.1126/scitranslmed.abb0152
   Kazandjian D, 2016, ONCOLOGIST, V21, P634, DOI 10.1634/theoncologist.2015-0507
   Kidman J, 2020, FRONT IMMUNOL, V11, DOI 10.3389/fimmu.2020.587014
   Killock D, 2022, NAT REV CLIN ONCOL, V19, P219, DOI 10.1038/s41571-022-00608-2
   Kong J, 2022, NAT COMMUN, V13, DOI 10.1038/s41467-022-31535-6
   Kouo T, 2015, CANCER IMMUNOL RES, V3, P412, DOI 10.1158/2326-6066.CIR-14-0150
   Koyama S, 2016, NAT COMMUN, V7, DOI 10.1038/ncomms10501
   Le Mercier I, 2014, CANCER RES, V74, P1933, DOI 10.1158/0008-5472.CAN-13-1506
   Lecocq Q, 2021, INT J MOL SCI, V22, DOI 10.3390/ijms22010075
   Ledford H, 2018, NATURE, V562, P20, DOI 10.1038/d41586-018-06751-0
   Lee KA, 2022, NAT MED, V28, P535, DOI 10.1038/s41591-022-01695-5
   Leone RD, 2018, J IMMUNOTHER CANCER, V6, DOI 10.1186/s40425-018-0360-8
   Li Q, 2020, CLIN CANCER RES, V26, P1712, DOI 10.1158/1078-0432.CCR-19-2179
   Li SJ, 2021, CANCER COMMUN, V41, P830, DOI 10.1002/cac2.12183
   Lim DG, 2002, CELL IMMUNOL, V217, P36, DOI 10.1016/S0008-8749(02)00511-7
   Lim JU, 2021, CYTOKINE, V138, DOI 10.1016/j.cyto.2020.155363
   Limagne E, 2019, ONCOIMMUNOLOGY, V8, DOI 10.1080/2162402X.2018.1564505
   Lin YX, 2019, J HEMATOL ONCOL, V12, DOI 10.1186/s13045-019-0760-3
   Lin ZY, 2021, BMC CANCER, V21, DOI 10.1186/s12885-021-08114-x
   Liu YT, 2021, THERANOSTICS, V11, P5365, DOI 10.7150/thno.58390
   Llovet JM, 2022, NAT REV CLIN ONCOL, V19, P151, DOI 10.1038/s41571-021-00573-2
   Long Long, 2018, Genes Cancer, V9, P176, DOI 10.18632/genesandcancer.180
   Lozano AX, 2022, NAT MED, V28, P353, DOI 10.1038/s41591-021-01623-z
   Luke JJ, 2019, CLIN CANCER RES, V25, P3074, DOI 10.1158/1078-0432.CCR-18-1942
   Luo N, 2018, ONCOIMMUNOLOGY, V7, DOI 10.1080/2162402X.2018.1438106
   Lynch KT, 2021, J IMMUNOTHER CANCER, V9, DOI 10.1136/jitc-2020-002273
   Mao XQ, 2021, MOL CANCER, V20, DOI 10.1186/s12943-021-01428-1
   Maruhashi T, 2022, IMMUNITY, V55, P912, DOI 10.1016/j.immuni.2022.03.013
   Maruhashi T, 2018, NAT IMMUNOL, V19, P1415, DOI 10.1038/s41590-018-0217-9
   Miller PL, 2020, GUT PATHOG, V12, DOI 10.1186/s13099-020-00381-6
   Mohr R, 2021, FRONT IMMUNOL, V12, DOI 10.3389/fimmu.2021.652172
   Movahedi K, 2008, BLOOD, V111, P4233, DOI 10.1182/blood-2007-07-099226
   Munn DH, 2016, TRENDS IMMUNOL, V37, P193, DOI 10.1016/j.it.2016.01.002
   Musick M, 2022, IMMUNOL RES, DOI 10.1007/s12026-022-09277-w
   Nair VS, 2018, IMMUNOL CELL BIOL, V96, P21, DOI 10.1111/imcb.1003
   Najafi M, 2019, J CELL BIOCHEM, V120, P2782, DOI 10.1002/jcb.27681
   Nakae S, 2007, BLOOD, V110, P2565, DOI 10.1182/blood-2006-11-058800
   Nakajima A, 1997, Nihon Rinsho, V55, P1419
   Neto AG, 2016, SEMIN ONCOL, V43, P86, DOI 10.1053/j.seminoncol.2015.09.005
   Niogret C, 2019, FRONT IMMUNOL, V10, DOI 10.3389/fimmu.2019.02468
   Nishikawa H, 2021, J IMMUNOTHER CANCER, V9, DOI 10.1136/jitc-2021-002591
   Nishino M, 2017, NAT REV CLIN ONCOL, V14, P655, DOI 10.1038/nrclinonc.2017.88
   Niu J, 2022, ANN ONCOL, V33, P169, DOI 10.1016/j.annonc.2021.11.002
   O'Donnell JS, 2019, NAT REV CLIN ONCOL, V16, P151, DOI 10.1038/s41571-018-0142-8
   O'Shea JJ, 2004, ANN RHEUM DIS, V63, P67, DOI 10.1136/ard.2004.028290
   Obeid M, 2007, NAT MED, V13, P54, DOI 10.1038/nm1523
   Paijens ST, 2021, CELL MOL IMMUNOL, V18, P842, DOI 10.1038/s41423-020-00565-9
   Pan CX, 2020, J HEMATOL ONCOL, V13, DOI 10.1186/s13045-020-00862-w
   Pardoll DM, 2012, NAT REV CANCER, V12, P252, DOI 10.1038/nrc3239
   Patsoukis N, 2020, COMMUN BIOL, V3, DOI 10.1038/s42003-020-0845-0
   Paz-Ares L, 2018, NEW ENGL J MED, V379, P2040, DOI 10.1056/NEJMoa1810865
   Pender A, 2021, CLIN CANCER RES, V27, P202, DOI 10.1158/1078-0432.CCR-20-1163
   Peng M, 2019, MOL CANCER, V18, DOI 10.1186/s12943-019-1055-6
   Peng Z, 2020, CANCER IMMUNOL RES, V8, P1251, DOI 10.1158/2326-6066.CIR-19-1014
   Petitprez F, 2020, FRONT IMMUNOL, V11, DOI 10.3389/fimmu.2020.00784
   Petitprez F, 2020, NATURE, V577, P556, DOI 10.1038/s41586-019-1906-8
   Pinto BF, 2018, FRONT IMMUNOL, V9, DOI 10.3389/fimmu.2018.00454
   Pio R, 2019, FRONT IMMUNOL, V10, DOI 10.3389/fimmu.2019.00774
   Poeta VM, 2019, FRONT IMMUNOL, V10, DOI 10.3389/fimmu.2019.00379
   Prietl B, 2013, NUTRIENTS, V5, P2502, DOI 10.3390/nu5072502
   Qureshi OS, 2011, SCIENCE, V332, P600, DOI 10.1126/science.1202947
   Raghu D, 2019, TRENDS IMMUNOL, V40, P1149, DOI 10.1016/j.it.2019.10.006
   Rahma OE, 2019, CLIN CANCER RES, V25, P5449, DOI 10.1158/1078-0432.CCR-18-1543
   Regan MM, 2021, CLIN CANCER RES, V27, P6687, DOI 10.1158/1078-0432.CCR-21-2283
   Reiser J, 2016, J IMMUNOL RES, V2016, DOI 10.1155/2016/8941260
   Ribas A, 2018, SCIENCE, V359, P1350, DOI 10.1126/science.aar4060
   Ribas A, 2017, CELL, V170, P1109, DOI 10.1016/j.cell.2017.08.027
   Ribas A, 2014, J CLIN ONCOL, V32, DOI 10.1200/jco.2014.32.18_suppl.lba9000
   Rizvi NA, 2015, SCIENCE, V348, P124, DOI 10.1126/science.aaa1348
   Robert C, 2022, ANN ONCOL, V33, P544, DOI 10.1016/j.annonc.2022.01.076
   Rooks MG, 2016, NAT REV IMMUNOL, V16, P341, DOI 10.1038/nri.2016.42
   Rosenberg J.E., 2022, J CLIN ONCOL
   Rota G, 2018, CELL REP, V23, P39, DOI 10.1016/j.celrep.2018.03.026
   Ruffell B, 2015, CANCER CELL, V27, P462, DOI 10.1016/j.ccell.2015.02.015
   Saalfeld FC, 2021, J THORAC ONCOL, V16, P1952, DOI 10.1016/j.jtho.2021.06.025
   Sabaawy HE, 2021, CARCINOGENESIS, V42, P1411, DOI 10.1093/carcin/bgab075
   Sakuishi K, 2010, J EXP MED, V207, P2187, DOI 10.1084/jem.20100643
   Sauer N, 2022, INT J MOL SCI, V23, DOI 10.3390/ijms23179958
   Sautes-Fridman C, 2019, NAT REV CANCER, V19, P307, DOI 10.1038/s41568-019-0144-6
   Schneider E, 2021, NAT COMMUN, V12, DOI 10.1038/s41467-021-26134-w
   Schoenfeld AJ, 2020, CANCER CELL, V37, P443, DOI 10.1016/j.ccell.2020.03.017
   Schrors B, 2017, ONCOTARGET, V8, P28312, DOI 10.18632/oncotarget.16048
   Sek K, 2018, INT J MOL SCI, V19, DOI 10.3390/ijms19123837
   Sevenich L, 2019, FRONT ONCOL, V9, DOI 10.3389/fonc.2019.00163
   Shi N, 2017, MILITARY MED RES, V4, DOI 10.1186/s40779-017-0122-9
   Shimasaki N, 2020, NAT REV DRUG DISCOV, V19, P200, DOI 10.1038/s41573-019-0052-1
   Solomon BL, 2018, CANCER IMMUNOL IMMUN, V67, P1659, DOI 10.1007/s00262-018-2246-5
   Song XT, 2021, FRONT IMMUNOL, V12, DOI 10.3389/fimmu.2021.800630
   Song YX, 2020, FRONT IMMUNOL, V11, DOI 10.3389/fimmu.2020.01956
   Spencer CN, 2021, SCIENCE, V374, P1632, DOI 10.1126/science.aaz7015
   Spranger S, 2015, NATURE, V523, P231, DOI 10.1038/nature14404
   St Paul M, 2020, TRENDS CELL BIOL, V30, P695, DOI 10.1016/j.tcb.2020.06.003
   Sun YZ, 2021, NAT COMMUN, V12, DOI 10.1038/s41467-021-25417-6
   Swann JB, 2007, J CLIN INVEST, V117, P1137, DOI 10.1172/JCI31405
   Theret N, 2021, CANCERS, V13, DOI 10.3390/cancers13071563
   Tian T, 2021, FRONT ONCOL, V11, DOI 10.3389/fonc.2021.731175
   Tokunaga R, 2018, CANCER TREAT REV, V63, P40, DOI 10.1016/j.ctrv.2017.11.007
   Triplett TA, 2018, NAT BIOTECHNOL, V36, P758, DOI 10.1038/nbt.4180
   Tumeh PC, 2014, NATURE, V515, P568, DOI 10.1038/nature13954
   van den Berg JH, 2020, J IMMUNOTHER CANCER, V8, DOI 10.1136/jitc-2020-000848
   van Vloten JP, 2018, J IMMUNOL, V200, P450, DOI 10.4049/jimmunol.1701021
   Vermaelen K, 2019, FRONT IMMUNOL, V10, DOI 10.3389/fimmu.2019.00008
   Vesely MD, 2022, ANNU REV IMMUNOL, V40, P45, DOI 10.1146/annurev-immunol-070621-030155
   Viallard C, 2017, ANGIOGENESIS, V20, P409, DOI 10.1007/s10456-017-9562-9
   Villemin C, 2023, TRENDS IMMUNOL, V44, P44, DOI 10.1016/j.it.2022.11.002
   Vinay DS, 2015, SEMIN CANCER BIOL, V35, pS185, DOI 10.1016/j.semcancer.2015.03.004
   Vinayak S, 2019, JAMA ONCOL, V5, P1132, DOI 10.1001/jamaoncol.2019.1029
   WALUNAS TL, 1994, IMMUNITY, V1, P405, DOI 10.1016/1074-7613(94)90071-X
   Wang D, 2019, CANCER LETT, V452, P244, DOI 10.1016/j.canlet.2019.03.040
   Wang HB, 2021, CANCER LETT, V517, P96, DOI 10.1016/j.canlet.2021.06.008
   Wculek SK, 2020, NAT REV IMMUNOL, V20, P7, DOI 10.1038/s41577-019-0210-z
   Weber DD, 2020, MOL METAB, V33, P102, DOI 10.1016/j.molmet.2019.06.026
   Wolf Y, 2020, NAT REV IMMUNOL, V20, P173, DOI 10.1038/s41577-019-0224-6
   Wolter M, 2021, NAT REV GASTRO HEPAT, V18, P885, DOI 10.1038/s41575-021-00512-7
   Workman CJ, 2002, EUR J IMMUNOL, V32, P2255, DOI 10.1002/1521-4141(200208)32:8<2255::AID-IMMU2255>3.0.CO;2-A
   Wu JM, 2021, FRONT IMMUNOL, V12, DOI 10.3389/fimmu.2021.669150
   Wu J, 2020, BIOMED PHARMACOTHER, V125, DOI 10.1016/j.biopha.2019.109746
   Wu L, 2019, CANCER IMMUNOL RES, V7, P1700, DOI 10.1158/2326-6066.CIR-18-0725
   Wu T, 2017, CANCER LETT, V387, P61, DOI 10.1016/j.canlet.2016.01.043
   Xiao Y, 2021, PHARMACOL THERAPEUT, V221, DOI 10.1016/j.pharmthera.2020.107753
   Xu PJ, 2020, BIOMED PHARMACOTHER, V131, DOI 10.1016/j.biopha.2020.110640
   Xu WW, 2019, CANCER IMMUNOL RES, V7, P1497, DOI 10.1158/2326-6066.CIR-18-0489
   Yi M, 2021, J HEMATOL ONCOL, V14, DOI 10.1186/s13045-021-01155-6
   Yi M, 2019, MOL CANCER, V18, DOI 10.1186/s12943-019-0974-6
   Yu JX, 2019, NAT REV DRUG DISCOV, V18, P899, DOI 10.1038/d41573-019-00167-9
   Zhai LJ, 2020, FRONT IMMUNOL, V11, DOI 10.3389/fimmu.2020.01185
   Zhang H, 2021, MOL CANCER THER, V20, P1305, DOI 10.1158/1535-7163.MCT-20-0825
   Zhang Y, 2015, INT IMMUNOL, V27, P521, DOI 10.1093/intimm/dxv034
   Zhang ZY, 2021, FRONT IMMUNOL, V12, DOI 10.3389/fimmu.2021.672356
   Zhao JJ, 2018, THERANOSTICS, V8, P6307, DOI 10.7150/thno.29746
   Zhao S, 2019, CANCER IMMUNOL RES, V7, P630, DOI 10.1158/2326-6066.CIR-17-0640
   Zhou F, 2021, CELL MOL IMMUNOL, V18, P279, DOI 10.1038/s41423-020-00577-5
   Zhu HZ, 2020, CELL ONCOL, V43, P1203, DOI 10.1007/s13402-020-00552-2
NR 238
TC 0
Z9 0
U1 1
U2 1
PU ELSEVIER IRELAND LTD
PI CLARE
PA ELSEVIER HOUSE, BROOKVALE PLAZA, EAST PARK SHANNON, CO, CLARE, 00000,
   IRELAND
SN 0304-3835
EI 1872-7980
J9 CANCER LETT
JI Cancer Lett.
PD MAY 28
PY 2023
VL 562
AR 216182
DI 10.1016/j.canlet.2023.216182
EA APR 2023
PG 19
WC Oncology
WE Science Citation Index Expanded (SCI-EXPANDED)
SC Oncology
GA F6OQ9
UT WOS:000983523300001
PM 37076040
DA 2023-05-28
ER

PT J
AU Xia, PK
   Hou, T
   Jin, H
   Meng, YQ
   Li, J
   Zhan, FC
   Geng, F
   Li, B
AF Xia, Pengkui
   Hou, Tao
   Jin, Hong
   Meng, Yaqi
   Li, Jing
   Zhan, Fuchao
   Geng, Fang
   Li, Bin
TI A critical review on inflammatory bowel diseases risk factors, dietary
   nutrients regulation and protective pathways based on gut microbiota
   during recent 5 years
SO CRITICAL REVIEWS IN FOOD SCIENCE AND NUTRITION
LA English
DT Review; Early Access
DE Inflammatory bowel disease; risk factors; protective pathways; gut
   microbiota
ID DEXTRAN SULFATE SODIUM; CHAIN FATTY-ACIDS; INDUCED ULCERATIVE-COLITIS;
   DSS-INDUCED COLITIS; RETINOIC ACID; INTESTINAL INFLAMMATION;
   ANTIINFLAMMATORY ACTIVITY; TRYPTOPHAN-METABOLITES; BARRIER FUNCTION;
   CROHNS-DISEASE
AB The treatment of inflammatory bowel diseases (IBDs) has become a worldwide problem. Intestinal flora plays an important role in the development and progression of IBDs. Various risk factors (psychology, living habits, dietary patterns, environment) influence the structure and composition of the gut microbiota and contribute to the susceptibility to IBDs. This review aims to provide a comprehensive overview on risk factors regulating intestinal microenvironment which was contributed to IBDs. Five protective pathways related to intestinal flora were also discussed. We hope to provide systemic and comprehensive insights of IBDs treatment and to offer theoretical guidance for personalized patients with precision nutrition.
C1 [Xia, Pengkui; Hou, Tao; Jin, Hong; Meng, Yaqi; Li, Jing; Zhan, Fuchao; Li, Bin] Huazhong Agr Univ, Coll Food Sci & Technol, Wuhan, Peoples R China.
   [Xia, Pengkui; Hou, Tao; Jin, Hong; Meng, Yaqi; Li, Jing; Zhan, Fuchao; Li, Bin] Huazhong Agr Univ, Key Lab Environm Correlat Dietol, Minist Educ, Wuhan, Peoples R China.
   [Geng, Fang] Chengdu Univ, Coll Food & Biol Engn, Chengdu, Peoples R China.
C3 Huazhong Agricultural University; Huazhong Agricultural University;
   Chengdu University
RP Hou, T; Li, B (通讯作者)，Huazhong Agr Univ, Coll Food Sci & Technol, Wuhan, Peoples R China.; Hou, T; Li, B (通讯作者)，Huazhong Agr Univ, Key Lab Environm Correlat Dietol, Minist Educ, Wuhan, Peoples R China.
EM houtao@mail.hzau.edu.cn; libinfood@mail.hzau.edu.cn
FU National Natural Science Foundation of China [32172200]; Fundamental
   Research Funds for the Central Universities [2662020SPPY001]
FX This work was financially supported by National Natural Science
   Foundation of China (Grant No. 32172200) & Fundamental Research Funds
   for the Central Universities (Program No. 2662020SPPY001).
CR Ala M, 2022, INT REV IMMUNOL, V41, P326, DOI 10.1080/08830185.2021.1954638
   Ananthakrishnan AN, 2015, NAT REV GASTRO HEPAT, V12, P205, DOI 10.1038/nrgastro.2015.34
   Arijs I, 2014, J CROHNS COLITIS, V8, pS102, DOI 10.1016/S1873-9946(14)60218-X
   Auci Dominick L, 2018, J Gastroenterol Pancreatol Liver Disord, V6, DOI 10.15226/2374-815X/6/3/001126
   Azais-Braesco V, 2000, AM J CLIN NUTR, V71, p1325S, DOI 10.1093/ajcn/71.5.1325s
   Bamba S, 2022, INTEST RES, V20, P370, DOI 10.5217/ir.2021.00054
   Berry DC, 2012, MOL CELL BIOL, V32, P3851, DOI 10.1128/MCB.00775-12
   Biagioli M, 2017, J IMMUNOL, V199, P718, DOI 10.4049/jimmunol.1700183
   Birrenbach T, 2004, INFLAMM BOWEL DIS, V10, P848, DOI 10.1097/00054725-200411000-00019
   Blackwell J, 2019, ALIMENT PHARM THER, V50, P556, DOI 10.1111/apt.15390
   Blandford LE, 2019, GUT MICROBES, V10, P569, DOI 10.1080/19490976.2018.1560755
   Borren NZ, 2019, NAT REV GASTRO HEPAT, V16, P247, DOI 10.1038/s41575-018-0091-9
   Bos A, 2022, MUCOSAL IMMUNOL, V15, P562, DOI 10.1038/s41385-022-00509-8
   Britton GJ, 2019, IMMUNITY, V50, P212, DOI 10.1016/j.immuni.2018.12.015
   Brown AC, 2011, EXPERT REV GASTROENT, V5, P411, DOI [10.1586/EGH.11.29, 10.1586/egh.11.29]
   Cai Y, 2019, J GASTROEN HEPATOL, V34, P1554, DOI 10.1111/jgh.14583
   Cannon AR, 2018, J LEUKOCYTE BIOL, V104, P543, DOI 10.1002/JLB.4MA1217-506R
   Capitan-Canadas F, 2016, EUR J NUTR, V55, P1445, DOI 10.1007/s00394-015-0962-6
   Carloni S, 2021, SCIENCE, V374, P439, DOI 10.1126/science.abc6108
   Caruso R, 2020, NAT REV IMMUNOL, V20, P411, DOI [10.1038/s41577-019-0268-7, 10.4161/gmic.20228]
   Chan JL, 2019, MUCOSAL IMMUNOL, V12, P164, DOI 10.1038/s41385-018-0085-5
   Chen LG, 2018, ENVIRON SCI TECHNOL, V52, P2323, DOI 10.1021/acs.est.7b06322
   Chen YF, 2019, ARTIF CELL NANOMED B, V47, P757, DOI 10.1080/21691401.2019.1577877
   Cheong KL, 2018, MOLECULES, V23, DOI 10.3390/molecules23102451
   Christ A, 2019, IMMUNITY, V51, P794, DOI 10.1016/j.immuni.2019.09.020
   Chu HT, 2016, SCIENCE, V352, P1116, DOI 10.1126/science.aad9948
   Conserva MR, 2019, INT J MOL SCI, V20, DOI 10.3390/ijms20122921
   Courtois J, 2009, CURR OPIN MICROBIOL, V12, P261, DOI 10.1016/j.mib.2009.04.007
   Csernus B, 2020, ARCH ANIM BREED, V63, P325, DOI 10.5194/aab-63-325-2020
   Cui L, 2021, INT J BIOL MACROMOL, V166, P1035, DOI 10.1016/j.ijbiomac.2020.10.259
   Dai XC, 2010, J HISTOCHEM CYTOCHEM, V58, P17, DOI 10.1369/jhc.2009.953604
   De Filippis Francesca, 2016, Gut, V65, P1812, DOI 10.1136/gutjnl-2015-309957
   Desmons A, 2022, J CHROMATOGR A, V1685, DOI 10.1016/j.chroma.2022.463602
   Dong LJ, 2022, NAT COMMUN, V13, DOI 10.1038/s41467-022-32505-8
   Dore MP, 2020, PROBIOTICS ANTIMICRO, V12, P152, DOI 10.1007/s12602-019-9517-0
   Duester G, 2000, EUR J BIOCHEM, V267, P4315, DOI 10.1046/j.1432-1327.2000.01497.x
   Eisenstein M, 2016, NATURE, V540, pS98, DOI 10.1038/540S98a
   Elten M, 2021, AM J GASTROENTEROL, V116, P347, DOI 10.14309/ajg.0000000000000990
   Erkelens MN, 2017, TRENDS IMMUNOL, V38, P168, DOI 10.1016/j.it.2016.12.006
   Etienne-Mesmin Lucie, 2017, World J Gastrointest Pharmacol Ther, V8, P7, DOI 10.4292/wjgpt.v8.i1.7
   Evariste L, 2019, ENVIRON POLLUT, V248, P989, DOI 10.1016/j.envpol.2019.02.101
   Fan LN, 2021, GUT MICROBES, V13, DOI 10.1080/19490976.2020.1826746
   Fan LL, 2020, FOOD FUNCT, V11, P2886, DOI [10.1039/C9FO03068A, 10.1039/c9fo03068a]
   Fitzpatrick JA, 2022, NAT REV GASTRO HEPAT, V19, P652, DOI 10.1038/s41575-022-00619-5
   Frolkis A, 2013, CAN J GASTROENTEROL, V27, pE18, DOI 10.1155/2013/102859
   Galligan JJ, 2018, NEUROGASTROENT MOTIL, V30, DOI 10.1111/nmo.13283
   Ge HF, 2021, FOOD CHEM, V360, DOI 10.1016/j.foodchem.2021.129981
   Gearry RB, 2016, DIGEST DIS, V34, P84, DOI 10.1159/000442933
   Gopalakrishnan A, 2012, J NUTR, V142, P1336, DOI 10.3945/jn.111.154732
   Green N, 2019, NUTRIENTS, V11, DOI 10.3390/nu11050947
   Guo CL, 2021, CARBOHYD POLYM, V267, DOI 10.1016/j.carbpol.2021.118231
   Gupta NK, 2012, INFLAMM BOWEL DIS, V18, P1214, DOI 10.1002/ibd.21849
   Halfvarson J, 2017, NAT MICROBIOL, V2, DOI 10.1038/nmicrobiol.2017.4
   Han R, 2021, FOOD CHEM TOXICOL, V149, DOI 10.1016/j.fct.2021.112001
   Harris J, 2010, CLIN EXP IMMUNOL, V161, P1, DOI 10.1111/j.1365-2249.2010.04146.x
   He NN, 2021, J AGR FOOD CHEM, V69, P9597, DOI 10.1021/acs.jafc.1c03792
   Heinken A, 2019, MICROBIOME, V7, DOI 10.1186/s40168-019-0689-3
   Hong K, 2014, IMMUNOL LETT, V162, P34, DOI 10.1016/j.imlet.2014.06.011
   Hooper KM, 2017, J CROHNS COLITIS, V11, P118, DOI 10.1093/ecco-jcc/jjw127
   Hu L, 2017, BIOMED PHARMACOTHER, V88, P145, DOI 10.1016/j.biopha.2016.11.138
   Hu N, 2017, CHEM-BIOL INTERACT, V271, P48, DOI 10.1016/j.cbi.2017.04.018
   Hu QH, 2019, MOL NUTR FOOD RES, V63, DOI 10.1002/mnfr.201801265
   Humbel F, 2020, CLIN GASTROENTEROL H, V18, P2019, DOI 10.1016/j.cgh.2019.09.022
   Ige S. F., 2020, J ADV MED PHARM SCI, V22, P25, DOI [10.9734/jamps/2020/v22i830188, DOI 10.9734/JAMPS/2020/V22I830188]
   Indrevaer RL, 2015, J IMMUNOL, V195, P2601, DOI 10.4049/jimmunol.1500250
   Jess T, 2020, CLIN GASTROENTEROL H, V18, P881, DOI 10.1016/j.cgh.2019.07.052
   Jia L, 2020, CLIN TRANSL IMMUNOL, V9, DOI 10.1002/cti2.1213
   Jia YQ, 2020, J ETHNOPHARMACOL, V255, DOI 10.1016/j.jep.2020.112775
   Jin YX, 2018, ENVIRON POLLUT, V235, P322, DOI 10.1016/j.envpol.2017.12.088
   Jing WH, 2021, PHARMACOL RES, V164, DOI 10.1016/j.phrs.2020.105358
   Jones N, 2021, NAT COMMUN, V12, DOI 10.1038/s41467-021-21461-4
   K-da S, 2020, J FUNCT FOODS, V71, DOI 10.1016/j.jff.2020.104021
   Kaplan GG, 2017, GASTROENTEROLOGY, V152, P313, DOI 10.1053/j.gastro.2016.10.020
   Kaser A, 2008, CELL, V134, P743, DOI 10.1016/j.cell.2008.07.021
   Kaunitz Jonathan, 2015, F1000Res, V4, DOI 10.12688/f1000research.6456.1
   Kawabata K, 2019, INT J MOL MED, V43, P1487, DOI 10.3892/ijmm.2018.4040
   Ke J, 2020, INFLAMM BOWEL DIS, V26, P863, DOI 10.1093/ibd/izaa007
   Khalili H, 2018, NAT REV GASTRO HEPAT, V15, P525, DOI 10.1038/s41575-018-0022-9
   Kim CH, 2018, IMMUNE NETW, V18, DOI 10.4110/in.2018.18.e1
   Kinnucan Jami A, 2013, Gastroenterol Hepatol (N Y), V9, P718
   Koloski NA, 2008, WORLD J GASTROENTERO, V14, P165, DOI 10.3748/wjg.14.165
   Kong C, 2021, SIGNAL TRANSDUCT TAR, V6, DOI 10.1038/s41392-021-00549-9
   Krishna MZ, 2018, J PEDIATR GASTR NUTR, V67, pE73, DOI 10.1097/MPG.0000000000002032
   Kuprys PV, 2020, GUT MICROBES, V12, DOI 10.1080/19490976.2020.1838236
   Lamas B, 2016, NAT MED, V22, P598, DOI 10.1038/nm.4102
   Lee SH, 2018, INTEST RES, V16, P26, DOI 10.5217/ir.2018.16.1.26
   Levine A, 2018, GUT, V67, P1726, DOI 10.1136/gutjnl-2017-315866
   Li JJ, 2021, J AGR FOOD CHEM, V69, P1487, DOI 10.1021/acs.jafc.0c05205
   Li MQ, 2021, FOOD FUNCT, V12, P11883, DOI [10.1039/d1fo02806e, 10.1039/D1FO02806E]
   Li MQ, 2021, J AGR FOOD CHEM, V69, P5536, DOI 10.1021/acs.jafc.1c01908
   Li P, 2020, CARBOHYD POLYM, V250, DOI 10.1016/j.carbpol.2020.116958
   Li SJ, 2021, FOOD FUNCT, V12, P10210, DOI [10.1039/d1fo02288a, 10.1039/D1FO02288A]
   Li Y, 2019, J AGR FOOD CHEM, V67, P13299, DOI 10.1021/acs.jafc.9b05829
   Limketkai BN, 2019, GUT, V68, P2152, DOI 10.1136/gutjnl-2018-318074
   Liu HF, 2021, J AGR FOOD CHEM, V69, P13510, DOI 10.1021/acs.jafc.1c05134
   Liu NA, 2022, FOOD FUNCT, V13, P6875, DOI [10.1039/d2fo00546h, 10.1039/D2FO00546H]
   Liu S, 2021, PROTEIN CELL, V12, P331, DOI 10.1007/s13238-020-00745-3
   Liu TC, 2021, CELL HOST MICROBE, V29, P988, DOI 10.1016/j.chom.2021.04.004
   Liu ZG, 2020, NAT COMMUN, V11, DOI 10.1038/s41467-020-14676-4
   Lo CH, 2022, CLIN GASTROENTEROL H, V20, pE1323, DOI 10.1016/j.cgh.2021.08.031
   Lo CH, 2021, CLIN GASTROENTEROL H, V19, P87, DOI 10.1016/j.cgh.2020.02.047
   Lo Sasso G, 2021, INFLAMM BOWEL DIS, V27, P418, DOI 10.1093/ibd/izaa188
   Marques-Rocha JL, 2016, NUTRITION, V32, P48, DOI 10.1016/j.nut.2015.06.008
   Lutgens MWMD, 2013, INFLAMM BOWEL DIS, V19, P789, DOI 10.1097/MIB.0b013e31828029c0
   Majumder K, 2017, J AGR FOOD CHEM, V65, P810, DOI 10.1021/acs.jafc.6b04903
   Mazmanian SK, 2008, NATURE, V453, P620, DOI 10.1038/nature07008
   Moeller AH, 2017, P NATL ACAD SCI USA, V114, P13768, DOI 10.1073/pnas.1700122114
   Montrose DC, 2021, CELL MOL GASTROENTER, V11, P525, DOI 10.1016/j.jcmgh.2020.09.008
   Mora JR, 2008, NAT REV IMMUNOL, V8, P685, DOI 10.1038/nri2378
   Naito T, 2021, GASTROENTEROLOGY, V160, P771, DOI 10.1053/j.gastro.2020.10.019
   Ni J, 2017, NAT REV GASTRO HEPAT, V14, P573, DOI 10.1038/nrgastro.2017.88
   Nunes C, 2017, FOOD FUNCT, V8, P387, DOI [10.1039/C6FO01529H, 10.1039/c6fo01529h]
   Oliveira LD, 2018, MEDIAT INFLAMM, V2018, DOI 10.1155/2018/3067126
   Papoutsopoulou S, 2020, ALIMENT PHARM THER, V51, P1268, DOI 10.1111/apt.15774
   Venegas DP, 2019, FRONT IMMUNOL, V10, DOI 10.3389/fimmu.2019.00277
   Parekh PJ, 2015, AM J GASTROENTEROL, V110, P484, DOI 10.1038/ajg.2014.247
   Park JH, 2017, AUTOIMMUN REV, V16, P416, DOI 10.1016/j.autrev.2017.02.013
   Peng K, 2021, MUCOSAL IMMUNOL, V14, P152, DOI 10.1038/s41385-020-0282-x
   Peters V, 2022, J CROHNS COLITIS, V16, P931, DOI 10.1093/ecco-jcc/jjab219
   Peters V, 2021, J CROHNS COLITIS, V15, P1305, DOI 10.1093/ecco-jcc/jjab008
   Piotrowska M, 2021, MOL CELL ENDOCRINOL, V538, DOI 10.1016/j.mce.2021.111448
   Pittayanon R, 2020, GASTROENTEROLOGY, V158, P930, DOI 10.1053/j.gastro.2019.11.294
   Porras AM, 2021, CELL REP, V36, DOI 10.1016/j.celrep.2021.109457
   Qazi T, 2019, INFLAMM BOWEL DIS, V25, P843, DOI 10.1093/ibd/izy334
   Rampal R, 2021, INFLAMM BOWEL DIS, V27, P74, DOI 10.1093/ibd/izaa121
   Ren TT, 2017, MICROBIOME, V5, DOI 10.1186/s40168-017-0382-3
   Ren YL, 2018, J NUTR BIOCHEM, V57, P67, DOI 10.1016/j.jnutbio.2018.03.005
   Rengarajan S, 2020, CELL REP MED, V1, DOI 10.1016/j.xcrm.2020.100124
   Roe MM, 2020, IMMUNOLOGY, V161, P230, DOI 10.1111/imm.13246
   Bono MR, 2016, NUTRIENTS, V8, DOI 10.3390/nu8060349
   Sairenji T, 2017, PRIMARY CARE, V44, P673, DOI 10.1016/j.pop.2017.07.010
   Sanders TJ, 2014, GASTROENTEROLOGY, V146, P1278, DOI 10.1053/j.gastro.2014.01.057
   Santino A, 2017, CURR PHARM DESIGN, V23, P2344, DOI 10.2174/1381612823666170207145420
   Savage N, 2016, NATURE, V540, pS113, DOI 10.1038/540S113a
   Schirmer M, 2019, NAT REV MICROBIOL, V17, P497, DOI 10.1038/s41579-019-0213-6
   Scott SA, 2020, P NATL ACAD SCI USA, V117, P19376, DOI 10.1073/pnas.2000047117
   Serban DE, 2015, NUTR CLIN PRACT, V30, P760, DOI 10.1177/0884533615606898
   Shin JH, 2020, EUR J NUTR, V59, P3591, DOI 10.1007/s00394-020-02194-4
   Singh V, 2019, GUT, V68, P1801, DOI 10.1136/gutjnl-2018-316250
   Sofi MH, 2021, JCI INSIGHT, V6, DOI 10.1172/jci.insight.136841
   Sommer F, 2017, GUT, V66, P1734, DOI 10.1136/gutjnl-2016-313678
   Song S, 2021, J NUTR BIOCHEM, V96, DOI 10.1016/j.jnutbio.2021.108785
   Sorrentino G, 2020, GASTROENTEROLOGY, V159, P956, DOI 10.1053/j.gastro.2020.05.067
   Sun J, 2020, NAT COMMUN, V11, DOI 10.1038/s41467-020-15222-y
   Sun LC, 2017, FRONT IMMUNOL, V8, DOI 10.3389/fimmu.2017.01632
   Sun MM, 2018, NAT COMMUN, V9, DOI 10.1038/s41467-018-05901-2
   Sun MM, 2017, J GASTROENTEROL, V52, P1, DOI 10.1007/s00535-016-1242-9
   Suskind DL, 2018, J CLIN GASTROENTEROL, V52, P155, DOI 10.1097/MCG.0000000000000772
   Tang JQ, 2021, MOL NUTR FOOD RES, V65, DOI 10.1002/mnfr.202001010
   Tereshchenko LG, 2015, J AM COLL CARDIOL, V65, pA338, DOI 10.1016/S0735-1097(15)60338-2
   Thomann AK, 2020, ALIMENT PHARM THER, V52, P247, DOI 10.1111/apt.15787
   Tian BM, 2021, MOL NUTR FOOD RES, V65, DOI 10.1002/mnfr.202000745
   Torres J, 2020, GUT, V69, P42, DOI 10.1136/gutjnl-2018-317855
   Torretta S, 2020, NAT COMMUN, V11, DOI 10.1038/s41467-020-20164-6
   van der Sloot KWJ, 2022, CLIN GASTROENTEROL H, V20, P798, DOI 10.1016/j.cgh.2021.01.015
   Wang DD, 2019, INT J BIOL MACROMOL, V125, P572, DOI 10.1016/j.ijbiomac.2018.12.092
   Wang SL, 2019, CELL DEATH DIS, V10, DOI 10.1038/s41419-019-1634-x
   Wang S, 2019, MICROBIOME, V7, DOI 10.1186/s40168-019-0740-4
   Wang Z, 2021, MOL PSYCHIATR, V26, P6277, DOI 10.1038/s41380-021-01113-1
   Wei B, 2018, J IMMUNOL RES, V2018, DOI 10.1155/2018/2906494
   Wijnands AM, 2021, GASTROENTEROLOGY, V160, P1584, DOI 10.1053/j.gastro.2020.12.036
   Wu GJ, 2016, FOOD HYDROCOLLOID, V53, P16, DOI 10.1016/j.foodhyd.2015.01.019
   Xia PK, 2022, FOOD FUNCT, V13, P5626, DOI [10.1039/d1fo04004a, 10.1039/D1FO04004A]
   Xiang XW, 2021, MAR DRUGS, V19, DOI 10.3390/md19030127
   Xiao ZP, 2021, MOL NUTR FOOD RES, V65, DOI 10.1002/mnfr.202001213
   Xie JL, 2019, FOOD NUTR RES, V63, DOI 10.29219/fnr.v63.1559
   Xu HM, 2022, BMC GASTROENTEROL, V22, DOI 10.1186/s12876-022-02191-3
   Xu ZX, 2020, FOOD FUNCT, V11, P8077, DOI 10.1039/d0fo01105c
   Yang ZH, 2021, WORLD J GASTROENTERO, V27, P3609, DOI 10.3748/wjg.v27.i24.3609
   Yao Y, 2022, CRIT REV FOOD SCI, V62, P1, DOI 10.1080/10408398.2020.1854675
   Ye SX, 2022, TRENDS FOOD SCI TECH, V124, P237, DOI 10.1016/j.tifs.2022.04.010
   Zhang DF, 2019, IMMUNITY, V51, P671, DOI 10.1016/j.immuni.2019.08.001
   Zhang LJ, 2019, FOOD FUNCT, V10, P1928, DOI [10.1039/C8FO02305K, 10.1039/c8fo02305k]
   Zhang Y, 2020, FOOD RES INT, V137, DOI 10.1016/j.foodres.2020.109641
   Zhao BT, 2020, J AGR FOOD CHEM, V68, P10697, DOI 10.1021/acs.jafc.0c04370
   Zhao HM, 2016, FRONT PHARMACOL, V7, DOI 10.3389/fphar.2016.00455
   Zheng B, 2020, FOOD FUNCT, V11, P10690, DOI [10.1039/D0FO02260H, 10.1039/d0fo02260h]
   Zhou C, 2020, J MOL MED, V98, P1189, DOI 10.1007/s00109-020-01947-2
   Zhou YL, 2018, MSYSTEMS, V3, DOI 10.1128/mSystems.00188-17
   Zhu ZJ, 2021, COMPR REV FOOD SCI F, V20, P2882, DOI 10.1111/1541-4337.12754
   Zou FG, 2021, CELL DEATH DIS, V12, DOI 10.1038/s41419-021-03880-9
NR 181
TC 0
Z9 0
U1 7
U2 7
PU TAYLOR & FRANCIS INC
PI PHILADELPHIA
PA 530 WALNUT STREET, STE 850, PHILADELPHIA, PA 19106 USA
SN 1040-8398
EI 1549-7852
J9 CRIT REV FOOD SCI
JI Crit. Rev. Food Sci. Nutr.
PD 2023 APR 18
PY 2023
DI 10.1080/10408398.2023.2204147
EA APR 2023
PG 17
WC Food Science & Technology; Nutrition & Dietetics
WE Science Citation Index Expanded (SCI-EXPANDED)
SC Food Science & Technology; Nutrition & Dietetics
GA E3NR5
UT WOS:000974648600001
PM 37096497
DA 2023-05-28
ER

PT J
AU Xie, RY
   Zhang, HX
   Zhang, H
   Li, CY
   Cui, DQ
   Li, SJ
   Li, ZX
   Liu, HL
   Huang, JH
AF Xie, Ruyu
   Zhang, Huixia
   Zhang, Han
   Li, Changyan
   Cui, Daqing
   Li, Shujun
   Li, Zexing
   Liu, Hualei
   Huang, Jinhai
TI Hemagglutinin expressed by yeast reshapes immune microenvironment and
   gut microbiota to trigger diverse anti-infection response in infected
   birds
SO FRONTIERS IN IMMUNOLOGY
LA English
DT Article
DE influenza A virus; Saccharomyces cerevisiae; vaccine; hemagglutinin (HA)
ID PATHOGENIC AVIAN INFLUENZA; VIRUS; VACCINE; SPREAD; PROBIOTICS; SURFACE;
   SYSTEM; HEALTH; H5N8
AB IntroductionThe H5N8 influenza virus is a highly pathogenic pathogen for poultry and human. Vaccination is the most effective method to control the spread of the virus right now. The traditional inactivated vaccine, though well developed and used widely, is laborious during application and more interests are stimulated in developing alternative approaches. MethodsIn this study, we developed three hemagglutinin (HA) gene-based yeast vaccine. In order to explore the protective efficacy of the vaccines, the gene expression level in the bursa of Fabricius and the structure of intestinal microflora in immunized animals were analyzed by RNA seq and 16SrRNA sequencing, and the regulatory mechanism of yeast vaccine was evaluated. ResultsAll of these vaccines elicited the humoral immunity, inhibited viral load in the chicken tissues, and provided partial protective efficacy due to the high dose of the H5N8 virus. Molecular mechanism studies suggested that, compared to the traditional inactivated vaccine, our engineered yeast vaccine reshaped the immune cell microenvironment in bursa of Fabricius to promote the defense and immune responses. Analysis of gut microbiota further suggested that oral administration of engineered ST1814G/H5HA yeast vaccine increased the diversity of gut microbiota and the increasement of Reuteri and Muciniphila might benefit the recovery from influenza virus infection. These results provide strong evidence for further clinical use of these engineered yeast vaccine in poultry.
C1 [Xie, Ruyu; Zhang, Huixia; Zhang, Han; Li, Changyan; Cui, Daqing; Li, Shujun; Li, Zexing; Huang, Jinhai] Tianjin Univ, Sch Life Sci, Tianjin, Peoples R China.
   [Liu, Hualei] China Anim Hlth & Epidemiol Ctr, Qingdao, Shandong, Peoples R China.
C3 Tianjin University; China Animal Health & Epidemiology Center
RP Huang, JH (通讯作者)，Tianjin Univ, Sch Life Sci, Tianjin, Peoples R China.; Liu, HL (通讯作者)，China Anim Hlth & Epidemiol Ctr, Qingdao, Shandong, Peoples R China.
EM liuhualei@cahec.cn; jinhaih@tju.edu.cn
FU Tianjin Synthetic biotechnology innovation capability improvement
   project in China [TSBICIP-KJGG-014]; key underprop project of Tianjin
   Municipal Science and Technology Bureau [20YFZCSN00340]
FX Funding This work was supported by the Tianjin Synthetic biotechnology
   innovation capability improvement project in China (TSBICIP-KJGG-014)
   and the key underprop project of Tianjin Municipal Science and
   Technology Bureau (20YFZCSN00340).
CR Baek YG, 2021, VIRUSES-BASEL, V13, DOI 10.3390/v13030490
   Bahl K, 2022, MOL THER, V30, P2874, DOI 10.1016/j.ymthe.2022.07.013
   Belshe RB, 2011, J INFECT DIS, V203, P666, DOI 10.1093/infdis/jiq093
   Belzer C, 2012, ISME J, V6, P1449, DOI 10.1038/ismej.2012.6
   Cao HW, 2022, VET MICROBIOL, V271, DOI 10.1016/j.vetmic.2022.109490
   Criado MF, 2020, J VIROL, V94, DOI 10.1128/JVI.00720-20
   Czerucka D, 2019, WORLD J GASTROENTERO, V25, P2188, DOI 10.3748/wjg.v25.i18.2188
   Gao FX, 2022, VACCINES-BASEL, V10, DOI 10.3390/vaccines10101683
   Guo YK, 2015, NUCLEIC ACIDS RES, V43, DOI 10.1093/nar/gkv464
   Han T, 2011, BIOCHEM BIOPH RES CO, V409, P253, DOI 10.1016/j.bbrc.2011.04.139
   Hatta M, 2018, EMERG INFECT DIS, V24, P1910, DOI 10.3201/eid2410.180403
   Heinzelman P, 2022, PROTEIN ENG DES SEL, V35, DOI 10.1093/protein/gzab035
   Hill C, 2014, NAT REV GASTRO HEPAT, V11, P506, DOI 10.1038/nrgastro.2014.66
   Hu MX, 2022, J AGR FOOD CHEM, DOI 10.1021/acs.jafc.2c02372
   Hu XT, 2021, FRONT MICROBIOL, V11, DOI 10.3389/fmicb.2020.586476
   Kadali RAK, 2021, INT J INFECT DIS, V106, P376, DOI 10.1016/j.ijid.2021.04.047
   Kawahara T, 2015, MICROBIOL IMMUNOL, V59, P1, DOI 10.1111/1348-0421.12210
   Kosik I, 2019, VIRUSES-BASEL, V11, DOI 10.3390/v11040346
   Kumar R, 2019, FEMS YEAST RES, V19, DOI 10.1093/femsyr/foz007
   Lee DH, 2017, J VET SCI, V18, P269, DOI [10.4142/jvs.2017.18.S1.269, 10.4142/jvs.2017.18.s1.269]
   Lee DH, 2015, J VIROL, V89, P6521, DOI 10.1128/JVI.00728-15
   Lee J, 2022, FRONT VET SCI, V8, DOI 10.3389/fvets.2021.773715
   Lei H, 2016, J IMMUNOL RES, V2016, DOI 10.1155/2016/4131324
   Lewis NS, 2021, EMERG MICROBES INFEC, V10, P148, DOI 10.1080/22221751.2021.1872355
   Luo YH, 2022, NPJ BIOFILMS MICROBI, V8, DOI 10.1038/s41522-022-00338-4
   Medina J, 2015, VACCINE, V33, P4221, DOI 10.1016/j.vaccine.2015.06.112
   Mu QH, 2020, FRONT IMMUNOL, V11, DOI 10.3389/fimmu.2020.593353
   Niqueux E, 2013, VACCINE, V31, P4121, DOI 10.1016/j.vaccine.2013.06.074
   Pagnini C, 2010, P NATL ACAD SCI USA, V107, P454, DOI 10.1073/pnas.0910307107
   Pei TT, 2023, MICROB PATHOGENESIS, V174, DOI 10.1016/j.micpath.2022.105891
   Pietrzak M, 2016, ANTIVIR RES, V133, P242, DOI 10.1016/j.antiviral.2016.08.001
   Pyankova Olga G, 2021, Euro Surveill, V26, DOI 10.2807/1560-7917.ES.2021.26.24.2100439
   Qi C, 2023, MOL NUTR FOOD RES, V67, DOI 10.1002/mnfr.202200444
   Ross SM, 2022, HOLIST NURS PRACT, V36, P372, DOI 10.1097/HNP.0000000000000556
   Schuijt TJ, 2013, TRENDS MICROBIOL, V21, P221, DOI 10.1016/j.tim.2013.02.001
   Shehata AA, 2020, J VIROL METHODS, V284, DOI 10.1016/j.jviromet.2020.113938
   Sinkiewicz G, 2010, SWED DENT J, V34, P197
   Stefan KL, 2020, CELL, V183, P1312, DOI 10.1016/j.cell.2020.10.047
   Trentelman JJA, 2021, SCI REP-UK, V11, DOI 10.1038/s41598-021-92538-9
   Wasilenko JL, 2010, BIOTECHNOL PROGR, V26, P542, DOI 10.1002/btpr.343
   Wen F, 2014, J VET SCI, V15, P381, DOI 10.4142/jvs.2014.15.3.381
   Yitbarek A, 2018, SCI REP-UK, V8, DOI 10.1038/s41598-018-31613-0
   Zhang LH, 2022, FOOD FUNCT, V13, P12412, DOI [10.1039/D2FO02702J, 10.1039/d2fo02702j]
   Zhang LL, 2022, FRONT MICROBIOL, V13, DOI 10.3389/fmicb.2022.792532
NR 44
TC 0
Z9 0
U1 0
U2 0
PU FRONTIERS MEDIA SA
PI LAUSANNE
PA AVENUE DU TRIBUNAL FEDERAL 34, LAUSANNE, CH-1015, SWITZERLAND
SN 1664-3224
J9 FRONT IMMUNOL
JI Front. Immunol.
PD APR 18
PY 2023
VL 14
AR 1125190
DI 10.3389/fimmu.2023.1125190
PG 12
WC Immunology
WE Science Citation Index Expanded (SCI-EXPANDED)
SC Immunology
GA E9HX1
UT WOS:000978577500001
PM 37143654
OA gold
DA 2023-05-28
ER

PT J
AU Dong, Y
   Zhang, KX
   Wei, JG
   Ding, YY
   Wang, X
   Hou, HQ
   Wu, JY
   Liu, TY
   Wang, BM
   Cao, HL
AF Dong, Yue
   Zhang, Kexin
   Wei, Jingge
   Ding, Yiyun
   Wang, Xin
   Hou, Huiqin
   Wu, Jingyi
   Liu, Tianyu
   Wang, Bangmao
   Cao, Hailong
TI Gut microbiota-derived short-chain fatty acids regulate gastrointestinal
   tumor immunity: a novel therapeutic strategy?
SO FRONTIERS IN IMMUNOLOGY
LA English
DT Review
DE short-chain fatty acids; gastrointestinal tumors; tumor immunity;
   probiotics; fecal microbiota transplantation; immunotherapy
ID COLORECTAL-CANCER CELLS; MESSENGER-RNA EXPRESSION; SODIUM-BUTYRATE;
   EFFICACY; ACETATE; SUPPLEMENTATION; CARCINOMA; APOPTOSIS; CD8(+);
   DIFFERENTIATION
AB Tumor immune microenvironment (TIME), a tumor-derived immune component, is proven to be closely related to the development, metastasis, and recurrence of tumors. Gut microbiota and its fermented-metabolites short-chain fatty acids (SCFAs) play a critical role in maintaining the immune homeostasis of gastrointestinal tumors. Consisting mainly of acetate, propionate, and butyrate, SCFAs can interact with G protein-coupled receptors 43 of T helper 1 cell or restrain histone deacetylases (HDACs) of cytotoxic T lymphocytes to exert immunotherapy effects. Studies have shed light on SCFAs can mediate the differentiation and function of regulatory T cells, as well as cytokine production in TIME. Additionally, SCFAs can alter epigenetic modification of CD8(+) T cells by inhibiting HDACs to participate in the immune response process. In gastrointestinal tumors, the abundance of SCFAs and their producing bacteria is significantly reduced. Direct supplementation of dietary fiber and probiotics, or fecal microbiota transplantation to change the structure of gut microbiota can both increase the level of SCFAs and inhibit tumor development. The mechanism by which SCFAs modulate the progression of gastrointestinal tumors has been elucidated in this review, aiming to provide prospects for the development of novel immunotherapeutic strategies.
C1 [Dong, Yue; Zhang, Kexin; Wei, Jingge; Ding, Yiyun; Wang, Xin; Hou, Huiqin; Wu, Jingyi; Liu, Tianyu; Wang, Bangmao; Cao, Hailong] Tianjin Med Univ, Tianjin Inst Digest Dis,Gen Hosp, Dept Gastroenterol & Hepatol, Tianjin Key Lab Digest Dis, Tianjin, Peoples R China.
C3 Tianjin Medical University
RP Cao, HL (通讯作者)，Tianjin Med Univ, Tianjin Inst Digest Dis,Gen Hosp, Dept Gastroenterol & Hepatol, Tianjin Key Lab Digest Dis, Tianjin, Peoples R China.
EM caohailong@tmu.edu.cn
CR Abbati G, 2019, INTERN EMERG MED, V14, P423, DOI 10.1007/s11739-018-1993-9
   Ali SR, 2021, CANCERS, V13, DOI 10.3390/cancers13040636
   Alvandi E, 2022, BMC MED, V20, DOI 10.1186/s12916-022-02529-4
   Aoe S, 2019, PLOS ONE, V14, DOI 10.1371/journal.pone.0218118
   Arayici ME, 2022, NUTR CANCER, V74, P2412, DOI 10.1080/01635581.2021.2008990
   Avuthu N, 2022, MICROBIOL SPECTR, DOI 10.1128/spectrum.00013-22
   Awoniyi M, 2022, GUT, DOI 10.1136/gutjnl-2021-326500
   Bian ZB, 2023, CANCERS, V15, DOI 10.3390/cancers15020423
   Bordonaro M, 2023, J CANCER, V14, P446, DOI 10.7150/jca.82393
   Bordonaro M, 2020, J CANCER, V11, P5861, DOI 10.7150/jca.47160
   Botta C, 2022, BIOMED PHARMACOTHER, V149, DOI 10.1016/j.biopha.2022.112755
   Brody LP, 2017, INT J NANOMED, V12, P6677, DOI 10.2147/IJN.S135968
   Cao MM, 2019, MOL MED REP, V19, P3941, DOI 10.3892/mmr.2019.10002
   Cao WJ, 2022, FRONT IMMUNOL, V13, DOI 10.3389/fimmu.2022.1076245
   Chang CW, 2020, INT J MOL SCI, V21, DOI 10.3390/ijms21020386
   Chang CC, 2022, INT J ONCOL, V60, DOI 10.3892/ijo.2022.5354
   Chen DF, 2020, CANCER LETT, V469, P456, DOI 10.1016/j.canlet.2019.11.019
   Chen LL, 2021, MOL NUTR FOOD RES, V65, DOI 10.1002/mnfr.202100096
   Chen YX, 2022, J EXP CLIN CANC RES, V41, DOI 10.1186/s13046-021-02201-4
   Cheung MK, 2022, J GASTROEN HEPATOL, V37, P1919, DOI 10.1111/jgh.15941
   Cousin FJ, 2016, ONCOTARGET, V7, P7161, DOI 10.18632/oncotarget.6881
   Coutzac C, 2020, NAT COMMUN, V11, DOI 10.1038/s41467-020-16079-x
   Dang FB, 2022, SEMIN CANCER BIOL, V85, P209, DOI 10.1016/j.semcancer.2021.03.001
   Danne C, 2021, CELL REP MED, V2, DOI 10.1016/j.xcrm.2021.100328
   Dikeocha IJ, 2022, BIOMEDICINES, V10, DOI 10.3390/biomedicines10051128
   Dikeocha IJ, 2022, NUTR REV, V80, P22, DOI 10.1093/nutrit/nuab006
   Doublier S, 2022, MICROBIOL RES, V260, DOI 10.1016/j.micres.2022.127012
   Dupraz L, 2021, TRANSPLANTATION, V105, P2128, DOI 10.1016/j.celrep.2021.109332
   Emens LA, 2021, JNCI-J NATL CANCER I, V113, P1005, DOI 10.1093/jnci/djab004
   Fang WJ, 2019, J NUTR, V149, P747, DOI 10.1093/jn/nxy324
   Forouzesh F, 2020, EXCLI J, V19, P1038, DOI 10.17179/excli2020-2010
   Garavaglia B, 2022, BIOMEDICINES, V10, DOI 10.3390/biomedicines10051131
   Garbacz Katarzyna, 2022, Semin Cancer Biol, V86, P356, DOI 10.1016/j.semcancer.2021.12.013
   Garcia JA, 2023, PLOS ONE, V18, DOI 10.1371/journal.pone.0282223
   Geng HW, 2021, FRONT MOL BIOSCI, V8, DOI 10.3389/fmolb.2021.634874
   Gheorghe AS, 2022, NUTRIENTS, V14, DOI 10.3390/nu14061152
   Ghiaghi Mahsa, 2019, Avicenna Journal of Medical Biotechnology, V11, P317
   Gomes S, 2022, PHARMACEUTICS, V14, DOI 10.3390/pharmaceutics14112359
   Gomes SD, 2020, CURR MED CHEM, V27, P4087, DOI 10.2174/0929867325666180530102050
   Han SW, 2023, TRANSL ONCOL, V27, DOI 10.1016/j.tranon.2022.101598
   Hanus M, 2021, FRONT IMMUNOL, V12, DOI 10.3389/fimmu.2021.612826
   Hashimoto S, 2023, SCAND J GASTROENTERO, V58, P193, DOI 10.1080/00365521.2022.2114812
   He Y, 2021, CELL METAB, V33, P988, DOI 10.1016/j.cmet.2021.03.002
   Hernandez-Rosas F, 2018, ONCOL LETT, V16, P1981, DOI 10.3892/ol.2018.8851
   Hogh RI, 2020, FASEB J, V34, P15531, DOI 10.1096/fj.202000162R
   Hong KU, 2022, TOXICOL SCI, V190, P158, DOI 10.1093/toxsci/kfac103
   Hou HQ, 2022, CANCER LETT, V526, P225, DOI 10.1016/j.canlet.2021.11.027
   Hu CP, 2023, HEPATOLOGY, V77, P48, DOI 10.1002/hep.32449
   Huang JY, 2022, FRONT IMMUNOL, V13, DOI 10.3389/fimmu.2022.874922
   Inukai Y, 2023, DIGEST DIS, V41, P138, DOI 10.1159/000524298
   Jaiswal S, 2022, APPL BIOCHEM BIOTECH, V194, P5734, DOI 10.1007/s12010-022-04041-0
   Jaye K, 2022, GUT MICROBES, V14, DOI 10.1080/19490976.2022.2038865
   Kang JJ, 2023, ANTI-CANCER DRUG, V34, P227, DOI 10.1097/CAD.0000000000001413
   Kazmierczak-Siedlecka K, 2022, FRONT CELL INFECT MI, V12, DOI 10.3389/fcimb.2022.1023806
   Kespohl M, 2017, FRONT IMMUNOL, V8, DOI 10.3389/fimmu.2017.01036
   Kibbie JJ, 2021, IMMUNOBIOLOGY, V226, DOI 10.1016/j.imbio.2021.152126
   Kim H, 2022, NUTR CANCER, V74, P3446, DOI 10.1080/01635581.2022.2083189
   Kim You Lee, 2022, Life Sci, V309, P121010, DOI 10.1016/j.lfs.2022.121010
   Klepinina L, 2021, PLOS ONE, V16, DOI 10.1371/journal.pone.0245348
   Kleuskens MTA, 2022, ALLERGY, V77, P1510, DOI 10.1111/all.15069
   Kobayashi Mamiko, 2018, Oncotarget, V9, P31342, DOI 10.18632/oncotarget.25809
   Kong C, 2023, GUT, V72, P1129, DOI 10.1136/gutjnl-2022-327156
   Kumar M, 2022, J CANCER RES CLIN, DOI 10.1007/s00432-022-04544-7
   Kurata N, 2019, EUR J PHARMACOL, V853, P308, DOI 10.1016/j.ejphar.2019.04.014
   Kurokawa H, 2022, J CLIN BIOCHEM NUTR, V71, P206, DOI 10.3164/jcbn.22-34
   Lee SY, 2022, FOOD RES INT, V156, DOI 10.1016/j.foodres.2022.111327
   Li FJ, 2022, MOL OMICS, V18, P754, DOI 10.1039/d2mo00127f
   Li QR, 2018, MOL CELL PROTEOMICS, V17, P1531, DOI 10.1074/mcp.RA118.000752
   Li QR, 2017, J PHARMACOL SCI, V135, P148, DOI 10.1016/j.jphs.2017.11.004
   Li YB, 2021, FRONT PHARMACOL, V12, DOI 10.3389/fphar.2021.708093
   Lin FY, 2017, CANCER LETT, V401, P1, DOI 10.1016/j.canlet.2017.04.036
   Liu M, 2020, INT IMMUNOPHARMACOL, V88, DOI 10.1016/j.intimp.2020.106862
   Lu YJ, 2023, CANCER EPIDEM BIOMAR, V32, P281, DOI 10.1158/1055-9965.EPI-22-0861
   Luo SL, 2019, J PHYSIOL BIOCHEM, V75, P53, DOI 10.1007/s13105-018-0651-z
   Luu M, 2021, NAT COMMUN, V12, DOI 10.1038/s41467-021-24331-1
   Ma XM, 2020, CELL BIOL TOXICOL, V36, P509, DOI 10.1007/s10565-020-09518-4
   Mandaliya DK, 2021, INFLAMMATION, V44, P68, DOI 10.1007/s10753-020-01309-7
   Marques C, 2013, CELL DEATH DIS, V4, DOI 10.1038/cddis.2013.29
   Matthews GM, 2007, CANCER BIOL THER, V6, P1051, DOI 10.4161/cbt.6.7.4318
   McBrearty N, 2021, NEOPLASIA, V23, P529, DOI 10.1016/j.neo.2021.04.004
   Motoori M, 2020, BMC GASTROENTEROL, V20, DOI 10.1186/s12876-020-01217-y
   Nittayaboon K, 2022, BIOMED RES INT, V2022, DOI 10.1155/2022/6565300
   Nomura M, 2020, JAMA NETW OPEN, V3, DOI 10.1001/jamanetworkopen.2020.2895
   Pan P, 2020, FOOD FRONTIERS, V1, P70, DOI 10.1002/fft2.1
   Panebianco C, 2022, BIOMED PHARMACOTHER, V151, DOI 10.1016/j.biopha.2022.113163
   Pansy K, 2021, INT J MOL SCI, V22, DOI 10.3390/ijms222413311
   Pant K, 2022, FRONT CELL DEV BIOL, V9, DOI 10.3389/fcell.2021.809382
   Pant K, 2019, MOL CARCINOGEN, V58, P524, DOI 10.1002/mc.22946
   Pant K, 2017, CHEM-BIOL INTERACT, V273, P99, DOI 10.1016/j.cbi.2017.06.001
   Venegas DP, 2019, FRONT IMMUNOL, V10, DOI 10.3389/fimmu.2019.00277
   Park B, 2022, SCI REP-UK, V12, DOI 10.1038/s41598-022-12827-9
   Park J, 2015, MUCOSAL IMMUNOL, V8, P80, DOI 10.1038/mi.2014.44
   Park M, 2020, INT J ONCOL, V57, P1307, DOI 10.3892/ijo.2020.5132
   Philip M, 2022, NAT REV IMMUNOL, V22, P209, DOI 10.1038/s41577-021-00574-3
   Reck M, 2021, J CLIN ONCOL, V39, P2339, DOI 10.1200/JCO.21.00174
   Reynolds A, 2019, LANCET, V393, P434, DOI 10.1016/S0140-6736(18)31809-9
   Rodriguez-Enriquez S, 2021, FRONT ONCOL, V11, DOI 10.3389/fonc.2021.697408
   Rosshart SP, 2017, CELL, V171, P1015, DOI 10.1016/j.cell.2017.09.016
   Ryu SW, 2022, MICROBIOL SPECTR, V10, DOI 10.1128/spectrum.02531-22
   Ryu TY, 2022, ISME J, V16, P1205, DOI 10.1038/s41396-021-01119-1
   Ryu TY, 2019, ONCOL REP, V41, P1691, DOI 10.3892/or.2018.6938
   Sahuri-Arisoylu M, 2021, FRONT NUTR, V8, DOI 10.3389/fnut.2021.588466
   Salkowska A, 2017, J LEUKOCYTE BIOL, V102, P1487, DOI 10.1189/jlb.6A0617-217R
   Salvi PS, 2021, CELLS-BASEL, V10, DOI 10.3390/cells10071775
   Sanaei Masumeh, 2022, Asian Pac J Cancer Prev, V23, P795, DOI 10.31557/APJCP.2022.23.3.795
   Sanchez-Alcoholado L, 2021, INT J MOL SCI, V22, DOI 10.3390/ijms22179549
   Srikham K, 2022, BIOMED PHARMACOTHER, V149, DOI 10.1016/j.biopha.2022.112871
   Sun GP, 2022, COMB CHEM HIGH T SCR, V25, P1875, DOI 10.2174/1386207325666211027154207
   Sun MM, 2018, NAT COMMUN, V9, DOI 10.1038/s41467-018-05901-2
   Sun XF, 2018, MOL NUTR FOOD RES, V62, DOI [10.1002/mnfr.201870066, 10.1002/mnfr.201700932]
   Sung H, 2021, CA-CANCER J CLIN, V71, P209, DOI 10.3322/caac.21660
   Temel HY, 2023, CANCER MED-US, V12, P5661, DOI 10.1002/cam4.5323
   Terasaki M, 2018, J CLIN BIOCHEM NUTR, V63, P36, DOI 10.3164/jcbn.17-49
   Tomita Y, 2020, CANCER IMMUNOL RES, V8, P1236, DOI 10.1158/2326-6066.CIR-20-0051
   Tran NL, 2021, BMB REP, V54, P431, DOI 10.5483/BMBRep.2021.54.8.060
   Tran TQ, 2020, NAT CANCER, V1, P345, DOI 10.1038/s43018-020-0035-5
   Volpato M, 2018, CANCER METAST REV, V37, P545, DOI 10.1007/s10555-018-9744-y
   Wang LJ, 2022, MOL NUTR FOOD RES, V66, DOI 10.1002/mnfr.202200028
   Wang WQ, 2020, ONCOTARGETS THER, V13, P4691, DOI 10.2147/OTT.S235575
   Wong SH, 2017, GASTROENTEROLOGY, V153, P1621, DOI 10.1053/j.gastro.2017.08.022
   Xi Y, 2022, BMC IMMUNOL, V23, DOI 10.1186/s12865-022-00495-3
   Xu ZY, 2021, ACTA PHARM SIN B, V11, P1274, DOI 10.1016/j.apsb.2020.11.018
   Xu ZY, 2018, MOL NUTR FOOD RES, V62, DOI 10.1002/mnfr.201700844
   Yang WJ, 2020, NAT COMMUN, V11, DOI 10.1038/s41467-020-18262-6
   Yang X, 2021, BMC CANCER, V21, DOI 10.1186/s12885-021-07845-1
   Yu Q, 2022, J CELL MOL MED, V26, P3031, DOI 10.1111/jcmm.17322
   Yu TT, 2022, FRONT MICROBIOL, V13, DOI 10.3389/fmicb.2022.841157
   Yuan Y, 2020, CANCER CELL INT, V20, DOI 10.1186/s12935-020-01305-9
   Yuille S, 2018, PLOS ONE, V13, DOI 10.1371/journal.pone.0201073
   Zeng HW, 2020, NUTR RES, V83, P63, DOI 10.1016/j.nutres.2020.08.009
   Zhang C, 2022, FRONT MICROBIOL, V13, DOI 10.3389/fmicb.2022.973046
   Zhang K, 2023, COMB CHEM HIGH T SCR, V26, P630, DOI 10.2174/1386207325666220720114642
   Zhang SL, 2021, THERANOSTICS, V11, P4155, DOI 10.7150/thno.54476
   Zhang T, 2021, ANN TRANSL MED, V9, DOI 10.21037/atm-21-2158
   Zhao ZH, 2021, CELL MOL GASTROENTER, V12, P857, DOI 10.1016/j.jcmgh.2021.05.006
   Zhou WL, 2021, J TRANSL MED, V19, DOI 10.1186/s12967-021-02882-7
   Zhou Y, 2021, EXP THER MED, V21, DOI 10.3892/etm.2021.9760
   Zuo ZG, 2018, J CELL MOL MED, V22, P2430, DOI 10.1111/jcmm.13541
NR 138
TC 0
Z9 0
U1 0
U2 0
PU FRONTIERS MEDIA SA
PI LAUSANNE
PA AVENUE DU TRIBUNAL FEDERAL 34, LAUSANNE, CH-1015, SWITZERLAND
SN 1664-3224
J9 FRONT IMMUNOL
JI Front. Immunol.
PD APR 14
PY 2023
VL 14
AR 1158200
DI 10.3389/fimmu.2023.1158200
PG 20
WC Immunology
WE Science Citation Index Expanded (SCI-EXPANDED)
SC Immunology
GA E5BM6
UT WOS:000975691700001
PM 37122756
OA Green Accepted, gold
DA 2023-05-28
ER

PT J
AU Trompette, A
   Ubags, ND
AF Trompette, Aurelien
   Ubags, Niki D.
TI Skin barrier immunology from early life to adulthood
SO MUCOSAL IMMUNOLOGY
LA English
DT Review
ID IMMUNE DEFENSE SYSTEM; OF-FUNCTION MUTATIONS; AGE-RELATED-CHANGES;
   STRATUM-CORNEUM; LANGERHANS CELLS; ATOPIC-DERMATITIS; DENDRITIC CELLS;
   NEONATAL SKIN; T-CELLS; ANTIMICROBIAL PEPTIDES
AB Our skin has a unique barrier function, which is imperative for the body's protection against external pathogens and environmental insults. Although interacting closely and sharing many similarities with key mucosal barrier sites, such as the gut and the lung, the skin also provides protection for internal tissues and organs and has a distinct lipid and chemical composition. Skin immunity develops over time and is influenced by a multiplicity of different factors, including lifestyle, genetics, and environmental exposures. Alterations in early life skin immune and structural development may have long-term consequences for skin health. In this review, we summarize the current knowledge on cutaneous barrier and immune development from early life to adulthood, with an overview of skin physiology and immune responses. We specifically highlight the influence of the skin microenvironment and other host intrinsic, host extrinsic (e.g. skin microbiome), and environmental factors on early life cutaneous immunity.
C1 [Trompette, Aurelien; Ubags, Niki D.] Univ Lausanne, Fac Biol & Med, Ctr Hosp Univ Vaudois CHUV, Serv Pneumol, Lausanne, Switzerland.
C3 University of Lausanne; Centre Hospitalier Universitaire Vaudois (CHUV)
RP Ubags, ND (通讯作者)，Univ Lausanne, Fac Biol & Med, Ctr Hosp Univ Vaudois CHUV, Serv Pneumol, Lausanne, Switzerland.
EM Niki.ubags@chuv.ch
OI Ubags, Niki/0000-0002-0177-4134
CR AGACHE P, 1980, BRIT J DERMATOL, V103, P643, DOI 10.1111/j.1365-2133.1980.tb01686.x
   Agarwal Y, 2020, SCI REP-UK, V10, DOI 10.1038/s41598-020-71548-z
   Akdis CA, 2021, NAT REV IMMUNOL, V21, P739, DOI 10.1038/s41577-021-00538-7
   Alam MJ, 2022, PATHOGENS, V11, DOI 10.3390/pathogens11060642
   Aldahmesh MA, 2011, AM J HUM GENET, V89, P745, DOI 10.1016/j.ajhg.2011.10.011
   [Anonymous], 2012, CLIN EXP DERMATOL, VS2
   Barnard E, 2016, SCI REP-UK, V6, DOI 10.1038/srep39491
   Becerril-Garcia MA, 2020, FRONT IMMUNOL, V11, DOI 10.3389/fimmu.2020.00744
   Berdyshev E, 2018, JCI INSIGHT, V3, DOI 10.1172/jci.insight.98006
   Bertolini M, 2013, EXP DERMATOL, V22, P593, DOI 10.1111/exd.12205
   Bonefeld CM, 2016, BRIT J DERMATOL, V175, P706, DOI 10.1111/bjd.14570
   Botting RA, 2020, IMMUNOLOGY, V160, P149, DOI 10.1111/imm.13192
   Brandner JM, 2002, EUR J CELL BIOL, V81, P253, DOI 10.1078/0171-9335-00244
   Broccardo CJ, 2009, J ALLERGY CLIN IMMUN, V124, P1113, DOI 10.1016/j.jaci.2009.07.057
   Brunner PM, 2018, J ALLERGY CLIN IMMUN, V141, P2094, DOI 10.1016/j.jaci.2018.02.040
   Camargo CA, 2014, J ALLERGY CLIN IMMUN, V134, P831, DOI 10.1016/j.jaci.2014.08.002
   Candi E, 2005, NAT REV MOL CELL BIO, V6, P328, DOI 10.1038/nrm1619
   Chavanas S, 2000, NAT GENET, V25, P141, DOI 10.1038/75977
   Cherrier DE, 2018, IMMUNITY, V48, P1091, DOI 10.1016/j.immuni.2018.05.010
   Chorro L, 2009, J EXP MED, V206, P3089, DOI 10.1084/jem.20091586
   Christoph T, 2000, BRIT J DERMATOL, V142, P862, DOI 10.1046/j.1365-2133.2000.03464.x
   Chu DM, 2017, NAT MED, V23, P314, DOI 10.1038/nm.4272
   Clark RA, 2006, J IMMUNOL, V176, P4431, DOI 10.4049/jimmunol.176.7.4431
   Constantinides MG, 2019, SCIENCE, V366, P445, DOI 10.1126/science.aax6624
   Coolen NA, 2010, ARCH DERMATOL RES, V302, P47, DOI 10.1007/s00403-009-0989-8
   Cukrowska B, 2021, NUTRIENTS, V13, DOI 10.3390/nu13041169
   Cunico R. L., 1977, BIOL NEONATE, V32, P177
   De Benedetto Anna, 2011, J Allergy Clin Immunol, V127, P773, DOI 10.1016/j.jaci.2010.10.018
   De Creus A, 2002, J IMMUNOL, V168, P6486, DOI 10.4049/jimmunol.168.12.6486
   De Pessemier B, 2021, MICROORGANISMS, V9, DOI 10.3390/microorganisms9020353
   Deplewski D, 2000, ENDOCR REV, V21, P363, DOI 10.1210/er.21.4.363
   Devos M, 2019, J INVEST DERMATOL, V139, P135, DOI 10.1016/j.jid.2018.06.191
   Dewar AL, 2001, IMMUNOLOGY, V103, P61, DOI 10.1046/j.1365-2567.2001.01221.x
   Dhariwala MO, 2020, CELL REP MED, V1, DOI 10.1016/j.xcrm.2020.100132
   Dominguez-Bello MG, 2010, P NATL ACAD SCI USA, V107, P11971, DOI 10.1073/pnas.1002601107
   Dorjbal B, 2019, J ALLERGY CLIN IMMUN, V143, P1482, DOI 10.1016/j.jaci.2018.08.013
   Dorschner RA, 2003, PEDIATR RES, V53, P566, DOI 10.1203/01.PDR.0000057205.64451.B7
   Dreno B, 2017, EXP DERMATOL, V26, P798, DOI 10.1111/exd.13296
   Dyjack N, 2018, J ALLERGY CLIN IMMUN, V141, P1298, DOI 10.1016/j.jaci.2017.10.046
   Elias PM, 2008, CURR ALLERGY ASTHM R, V8, P299, DOI 10.1007/s11882-008-0048-0
   Elias PM, 2007, SEMIN IMMUNOPATHOL, V29, P3, DOI 10.1007/s00281-007-0060-9
   Elias PM, 2012, CLIN DERMATOL, V30, P311, DOI 10.1016/j.clindermatol.2011.08.017
   ELIAS PM, 1983, J INVEST DERMATOL, V80, pS44, DOI 10.1038/jid.1983.12
   EVANS NJ, 1986, BIOL NEONATE, V49, P74
   Eyerich S, 2018, TRENDS IMMUNOL, V39, P315, DOI 10.1016/j.it.2018.02.004
   Faber M. A., J ALLERGY CLIN IMMUN, V139
   Fainaru O, 2004, EMBO J, V23, P969, DOI 10.1038/sj.emboj.7600085
   Feuerstein R, 2020, ELIFE, V9, DOI 10.7554/eLife.55602
   Fitz-Gibbon S, 2013, J INVEST DERMATOL, V133, P2152, DOI 10.1038/jid.2013.21
   Fluhr JW, 2012, BRIT J DERMATOL, V166, P483, DOI 10.1111/j.1365-2133.2011.10659.x
   Fluhr Joachim W, 2018, Curr Probl Dermatol, V54, P26, DOI 10.1159/000489515
   Fluhr JW, 2004, J INVEST DERMATOL, V122, P320, DOI 10.1046/j.0022-202X.2003.00204.x
   Freyschmidt EJ, 2007, J ALLERGY CLIN IMMUN, V119, P671, DOI 10.1016/j.jaci.2006.12.645
   Frohm M, 1997, J BIOL CHEM, V272, P15258, DOI 10.1074/jbc.272.24.15258
   Fuchs-Telem D, 2012, AM J HUM GENET, V91, P163, DOI 10.1016/j.ajhg.2012.05.010
   Gallo RL, 2011, J INVEST DERMATOL, V131, P1974, DOI 10.1038/jid.2011.182
   Ginhoux F, 2006, NAT IMMUNOL, V7, P265, DOI 10.1038/ni1307
   Ginhoux F, 2010, IMMUNOL CELL BIOL, V88, P387, DOI 10.1038/icb.2010.38
   Giusti F, 2001, PEDIATR DERMATOL, V18, P93, DOI 10.1046/j.1525-1470.2001.018002093.x
   Golebiewski M, 2021, NUTRIENTS, V13, DOI 10.3390/nu13103600
   Greter M, 2012, IMMUNITY, V37, P1050, DOI 10.1016/j.immuni.2012.11.001
   Grice EA, 2014, SEMIN CUTAN MED SURG, V33, P98, DOI 10.12788/j.sder.0087
   Grice EA, 2009, SCIENCE, V324, P1190, DOI 10.1126/science.1171700
   Guttman-Yassky E, 2019, JAMA DERMATOL, V155, P1358, DOI 10.1001/jamadermatol.2019.2983
   Hacker C, 2003, NAT IMMUNOL, V4, P380, DOI 10.1038/ni903
   Hardman JA, 2019, J INVEST DERMATOL, V139, P2543, DOI 10.1016/j.jid.2019.04.026
   HARPIN VA, 1983, J PEDIATR-US, V102, P419, DOI 10.1016/S0022-3476(83)80669-6
   Harris-Tryon TA, 2022, SCIENCE, V376, P940, DOI 10.1126/science.abo0693
   Hoath S. B. N. V., 2011, VERNIX CASEOSA INNAT
   Hoeffel G, 2015, IMMUNITY, V42, P665, DOI 10.1016/j.immuni.2015.03.011
   Hoeger PH, 2002, PEDIATR DERMATOL, V19, P256, DOI 10.1046/j.1525-1470.2002.00082.x
   HOLBROOK KA, 1975, J INVEST DERMATOL, V65, P16, DOI 10.1111/1523-1747.ep12598029
   Horimukai K, 2016, ALLERGOL INT, V65, P103, DOI 10.1016/j.alit.2015.09.004
   Hornef MW, 2020, IMMUNOLOGY, V159, P15, DOI 10.1111/imm.13149
   Hulshof L, 2019, BRIT J DERMATOL, V180, P621, DOI 10.1111/bjd.16994
   Irvine AD, 2011, NEW ENGL J MED, V365, P1315, DOI 10.1056/NEJMra1011040
   Isolauri E, 2000, CLIN EXP ALLERGY, V30, P1604, DOI 10.1046/j.1365-2222.2000.00943.x
   Israel L, 2018, FRONT IMMUNOL, V9, DOI 10.3389/fimmu.2018.02239
   JACOBSEN E, 1985, J INVEST DERMATOL, V85, P483, DOI 10.1111/1523-1747.ep12277224
   Jakubzick C, 2013, IMMUNITY, V39, P599, DOI 10.1016/j.immuni.2013.08.007
   Jeremy AHT, 2003, J INVEST DERMATOL, V121, P20, DOI 10.1046/j.1523-1747.2003.12321.x
   Kalliomaki M, 2001, LANCET, V357, P1076, DOI 10.1016/S0140-6736(00)04259-8
   Kaufman D, 2004, CLIN MICROBIOL REV, V17, P638, DOI 10.1128/CMR.17.3.638-680.2004
   Kawai K, 1998, J INVEST DERMATOL, V110, P961, DOI 10.1046/j.1523-1747.1998.00214.x
   Kezic S, 2011, ALLERGY, V66, P934, DOI 10.1111/j.1398-9995.2010.02540.x
   Kezic S, 2012, J ALLERGY CLIN IMMUN, V129, P1031, DOI 10.1016/j.jaci.2011.12.989
   Kim BE, 2019, J INVEST DERMATOL, V139, P2387, DOI 10.1016/j.jid.2019.03.1160
   Kim J, 2002, J IMMUNOL, V169, P1535, DOI 10.4049/jimmunol.169.3.1535
   Klechevsky E, 2013, EUR J IMMUNOL, V43, P3147, DOI 10.1002/eji.201343790
   Kobayashi T, 2019, CELL, V176, P982, DOI 10.1016/j.cell.2018.12.031
   Kobayashi T, 2015, IMMUNITY, V42, P756, DOI 10.1016/j.immuni.2015.03.014
   Kolter J, 2019, IMMUNITY, V50, P1482, DOI 10.1016/j.immuni.2019.05.009
   Komatsu N, 2002, J INVEST DERMATOL, V118, P436, DOI 10.1046/j.0022-202x.2001.01663.x
   KORTING HC, 1987, ACTA DERM-VENEREOL, V67, P41
   KORTING HC, 1990, ACTA DERM-VENEREOL, V70, P429
   Kusunoki T, 2005, J ALLERGY CLIN IMMUN, V115, P636, DOI 10.1016/j.jaci.2004.12.1114
   Kwon HH, 2016, INT J DERMATOL, V55, P1196, DOI 10.1111/ijd.13282
   Lai YP, 2009, NAT MED, V15, P1377, DOI 10.1038/nm.2062
   Lange-Asschenfeldt B, 2011, SKIN PHARMACOL PHYS, V24, P305, DOI 10.1159/000328728
   Langrish CL, 2002, CLIN EXP IMMUNOL, V128, P118, DOI 10.1046/j.1365-2249.2002.01817.x
   Leung A, 2012, CURR OPIN PEDIATR, V24, P371, DOI 10.1097/MOP.0b013e3283535790
   Leung DYM, 2019, SCI TRANSL MED, V11, DOI 10.1126/scitranslmed.aav2685
   Levy O, 2007, NAT REV IMMUNOL, V7, P379, DOI 10.1038/nri2075
   Li S, 2017, BRIT J DERMATOL, V177, pE125, DOI 10.1111/bjd.15409
   Linehan JL, 2018, CELL, V172, P784, DOI 10.1016/j.cell.2017.12.033
   Liu YG, 2017, J INVEST DERMATOL, V137, P359, DOI 10.1016/j.jid.2016.09.020
   Lovaszi M, 2017, BRIT J DERMATOL, V177, P1671, DOI 10.1111/bjd.15754
   Luna PC, 2020, AM J CLIN DERMATOL, V21, P12, DOI 10.1007/s40257-020-00549-5
   Lund C, 1999, J Obstet Gynecol Neonatal Nurs, V28, P241
   Maki K, 1996, P NATL ACAD SCI USA, V93, P7172, DOI 10.1073/pnas.93.14.7172
   Maki K, 1996, J EXP MED, V184, P2423, DOI 10.1084/jem.184.6.2423
   Marchini G, 2002, BRIT J DERMATOL, V147, P1127, DOI 10.1046/j.1365-2133.2002.05014.x
   Maslowski KM, 2009, NATURE, V461, P1282, DOI 10.1038/nature08530
   Mathanda TR, 2016, PEDIATR DERMATOL, V33, P33, DOI 10.1111/pde.12704
   Mayer JU, 2021, NAT IMMUNOL, V22, P1538, DOI 10.1038/s41590-021-01067-0
   McAleer MA, 2019, BRIT J DERMATOL, V180, P586, DOI 10.1111/bjd.17088
   McGovern N, 2014, IMMUNITY, V41, P465, DOI 10.1016/j.immuni.2014.08.006
   Mehul B, 2017, BRIT J DERMATOL, V177, P470, DOI 10.1111/bjd.15346
   Meininger I, 2020, TRENDS IMMUNOL, V41, P902, DOI 10.1016/j.it.2020.08.009
   Mellett M, 2018, J INVEST DERMATOL, V138, P2010, DOI 10.1016/j.jid.2018.03.1525
   Merad M, 2002, NAT IMMUNOL, V3, P1135, DOI 10.1038/ni852
   Mestas J, 2004, J IMMUNOL, V172, P2731, DOI 10.4049/jimmunol.172.5.2731
   Miajlovic H, 2010, J ALLERGY CLIN IMMUN, V126, P1184, DOI 10.1016/j.jaci.2010.09.015
   Miller Lloyd S, 2008, Adv Dermatol, V24, P71
   MONTES LF, 1969, BRIT J DERMATOL, VS 81, P23, DOI 10.1111/j.1365-2133.1969.tb12829.x
   Mueller NT, 2015, TRENDS MOL MED, V21, P109, DOI 10.1016/j.molmed.2014.12.002
   Naik S, 2015, NATURE, V520, P104, DOI 10.1038/nature14052
   Naik S, 2012, SCIENCE, V337, P1115, DOI 10.1126/science.1225152
   Nauroy Pauline, 2020, Matrix Biol Plus, V6-7, P100019, DOI 10.1016/j.mbplus.2019.100019
   Nel I, 2021, MUCOSAL IMMUNOL, V14, P803, DOI 10.1038/s41385-021-00391-w
   Nemes Z, 1999, EXP MOL MED, V31, P5, DOI 10.1038/emm.1999.2
   Nikolovski J, 2008, J INVEST DERMATOL, V128, P1728, DOI 10.1038/sj.jid.5701239
   Ogonowska P, 2021, FRONT MICROBIOL, V11, DOI 10.3389/fmicb.2020.567090
   Olbrich CL, 2020, MUCOSAL IMMUNOL, V13, P777, DOI 10.1038/s41385-020-0310-x
   Oyoshi MK, 2009, J ALLERGY CLIN IMMUN, V124, P485, DOI 10.1016/j.jaci.2009.05.042
   Palmer CNA, 2006, NAT GENET, V38, P441, DOI 10.1038/ng1767
   Pammi M, 2017, PLOS ONE, V12, DOI 10.1371/journal.pone.0176669
   Pan YD, 2017, NATURE, V543, P252, DOI 10.1038/nature21379
   Park J, 2022, J INVEST DERMATOL, V142, P212, DOI 10.1016/j.jid.2021.04.034
   Peled A, 2019, J ALLERGY CLIN IMMUN, V143, P173, DOI 10.1016/j.jaci.2018.09.002
   POCHI PE, 1979, J INVEST DERMATOL, V73, P108, DOI 10.1111/1523-1747.ep12532792
   Qiao W, 2019, ANN DERMATOL, V31, P611, DOI 10.5021/ad.2019.31.6.611
   Rawlings AV, 2005, J INVEST DERMATOL, V124, P1099, DOI 10.1111/j.1523-1747.2005.23726.x
   Reitermaier R, 2022, DEVELOPMENT, V149, DOI 10.1242/dev.199781
   Renert-Yuval Y, 2022, ALLERGY, V77, P3445, DOI 10.1111/all.15423
   Ricardo-Gonzalez RR, 2018, NAT IMMUNOL, V19, P1093, DOI 10.1038/s41590-018-0201-4
   Ridaura VK, 2018, J EXP MED, V215, P785, DOI 10.1084/jem.20171079
   Rippke Frank, 2002, Am J Clin Dermatol, V3, P261, DOI 10.2165/00128071-200203040-00004
   Sasaki M, 2022, ALLERGY, V77, P3629, DOI 10.1111/all.15440
   Satpathy AT, 2012, NAT IMMUNOL, V13, P1145, DOI 10.1038/ni.2467
   Scharschmidt TC, 2017, CELL HOST MICROBE, V21, P467, DOI 10.1016/j.chom.2017.03.001
   Scharschmidt TC, 2015, IMMUNITY, V43, P1011, DOI 10.1016/j.immuni.2015.10.016
   Schauber J, 2009, J ALLERGY CLIN IMMUN, V124, pR13, DOI 10.1016/j.jaci.2009.07.014
   Schittek B, 2001, NAT IMMUNOL, V2, P1133, DOI 10.1038/ni732
   Schmid-Wendtner MH, 2006, SKIN PHARMACOL PHYS, V19, P296, DOI 10.1159/000094670
   Schneider C, 2019, IMMUNITY, V50, P1425, DOI 10.1016/j.immuni.2019.04.019
   Schuster C, 2014, DEVELOPMENT, V141, P807, DOI 10.1242/dev.102699
   Schuster C, 2012, J INVEST DERMATOL, V132, P2581, DOI 10.1038/jid.2012.187
   Schuster C, 2009, J EXP MED, V206, P169, DOI 10.1084/jem.20081747
   Sela DA, 2010, TRENDS MICROBIOL, V18, P298, DOI 10.1016/j.tim.2010.03.008
   Smith FJD, 2006, NAT GENET, V38, P337, DOI 10.1038/ng1743
   Song H, 2016, J ALLERGY CLIN IMMUN, V137, P852, DOI 10.1016/j.jaci.2015.08.021
   Stamatas GN, 2011, INT J COSMETIC SCI, V33, P17, DOI 10.1111/j.1468-2494.2010.00611.x
   Stamatas GN, 2010, PEDIATR DERMATOL, V27, P125, DOI 10.1111/j.1525-1470.2009.00973.x
   Ta LDH, 2020, GUT MICROBES, V12, DOI 10.1080/19490976.2020.1801964
   Tamoutounour S, 2019, P NATL ACAD SCI USA, V116, P23643, DOI 10.1073/pnas.1912432116
   Tamoutounour S, 2013, IMMUNITY, V39, P925, DOI 10.1016/j.immuni.2013.10.004
   Tanzer Jamie, 2022, PLoS One, V17, pe0268651, DOI 10.1371/journal.pone.0268651
   Thyssen JP, 2013, BRIT J DERMATOL, V168, P1155, DOI 10.1111/bjd.12219
   Tomi NS, 2005, J AM ACAD DERMATOL, V53, P67, DOI 10.1016/j.jaad.2005.02.034
   Tripp CH, 2004, J INVEST DERMATOL, V122, P670, DOI 10.1111/j.0022-202X.2004.22337.x
   Trompette A, 2022, MUCOSAL IMMUNOL, V15, P908, DOI 10.1038/s41385-022-00524-9
   Trompette A, 2018, IMMUNITY, V48, P992, DOI 10.1016/j.immuni.2018.04.022
   Trompette A, 2014, NAT MED, V20, P159, DOI 10.1038/nm.3444
   Phan TS, 2021, SCI ADV, V7, DOI 10.1126/sciadv.abe0337
   Ubags ND, 2021, J ALLERGY CLIN IMMUN, V147, P1049, DOI 10.1016/j.jaci.2020.06.030
   van der Aar AMG, 2013, J INVEST DERMATOL, V133, P1240, DOI 10.1038/jid.2012.500
   Visscher MO, 2022, FRONT MOL BIOSCI, V9, DOI 10.3389/fmolb.2022.894496
   Visscher MO, 2021, PEDIATR RES, V89, P1208, DOI 10.1038/s41390-020-1035-y
   Walley AJ, 2001, NAT GENET, V29, P175, DOI 10.1038/ng728
   Wang HM, 2019, SCI IMMUNOL, V4, DOI 10.1126/sciimmunol.aaw0402
   Wang YM, 2012, NAT IMMUNOL, V13, P753, DOI 10.1038/ni.2360
   Wang ZP, 2017, J ALLERGY CLIN IMMUN, V139, P1205, DOI 10.1016/j.jaci.2016.09.019
   Wanke I, 2011, J INVEST DERMATOL, V131, P382, DOI 10.1038/jid.2010.328
   Weckel A, 2022, bioRxiv, DOI [10.1101/2022.06.23.497363v1, DOI 10.1101/2022.06.23.497363V1]
   Wickens K, 2012, CLIN EXP ALLERGY, V42, P1071, DOI 10.1111/j.1365-2222.2012.03975.x
   Wikramanayake TC, 2014, ADV WOUND CARE, V3, P272, DOI 10.1089/wound.2013.0503
   Xian M, 2016, J ALLERGY CLIN IMMUN, V138, P890, DOI 10.1016/j.jaci.2016.07.003
   Yamasaki K, 2006, FASEB J, V20, P2068, DOI 10.1096/fj.06-6075com
   Yamazaki T, 2004, J BIOL CHEM, V279, P32191, DOI 10.1074/jbc.M404029200
   Yoshio H, 2003, PEDIATR RES, V53, P211, DOI 10.1203/01.PDR.0000047471.47777.B0
   Yosipovitch G, 2000, PEDIATRICS, V106, P105, DOI 10.1542/peds.106.1.105
   Yu JL, 2019, J ALLERGY CLIN IMMUN, V143, P2108, DOI 10.1016/j.jaci.2018.11.036
   Zhang CL, 2022, MUCOSAL IMMUNOL, V15, P551, DOI 10.1038/s41385-022-00505-y
   Zhang ML, 2015, MICROB ECOL, V69, P415, DOI 10.1007/s00248-014-0504-4
   Zhang SH, 2021, MICROB CELL FACT, V20, DOI 10.1186/s12934-021-01599-y
   Zhu T, 2019, J INVEST DERMATOL, V139, P2497, DOI 10.1016/j.jid.2019.05.018
NR 197
TC 0
Z9 0
U1 1
U2 1
PU ELSEVIER SCIENCE INC
PI NEW YORK
PA STE 800, 230 PARK AVE, NEW YORK, NY 10169 USA
SN 1933-0219
EI 1935-3456
J9 MUCOSAL IMMUNOL
JI Mucosal Immunol.
PD APR
PY 2023
VL 16
IS 2
BP 194
EP 207
DI 10.1016/j.mucimm.2023.02.005
EA APR 2023
PG 14
WC Immunology
WE Science Citation Index Expanded (SCI-EXPANDED)
SC Immunology
GA F6YJ3
UT WOS:000983777400001
PM 36868478
OA hybrid
DA 2023-05-28
ER

PT J
AU Vitetta, L
AF Vitetta, Luis
TI Letter on "Role of gut microbiome in immune regulation and immune
   checkpoint therapy of colorectal cancer"
SO MEDICAL ONCOLOGY
LA English
DT Article
DE Colorectal cancer; Immune checkpoint therapy; Intestinal microbiome;
   Porphyromonas gingivalis; Intestinal dysbiosis; Butyrate; Colonic
   aberrant crypt foci
ID CELLS
AB Investigations that decipher the human microbiome have reformed the way medicine is focusing on bacteria. An interesting research review recently published in the journal of Digestive Diseases and Sciences conceivably linked adjunctive commensal intestinal bacteria with the capacity to modulate the immune microenvironment towards immune checkpoint inhibitor (ICIs) efficacy of cancer immunotherapy. Evidence has emerged that the intestinal microbiome can modulate outcomes to ICIs therapies via two major mechanisms, namely mechanisms that are antigen-specific (i.e., epitopes are shared between microbial and tumour antigens that can enhance or reduce anti-tumour immune responses) and those mechanisms that are antigen-independent (i.e., modulation of responses to ICIs by engaging innate and/or adaptive immune cells).
C1 [Vitetta, Luis] Univ Sydney, Fac Med & Hlth, Sydney 2006, Australia.
C3 University of Sydney
RP Vitetta, L (通讯作者)，Univ Sydney, Fac Med & Hlth, Sydney 2006, Australia.
EM luis.vitetta@sydney.edu.au
RI Vitetta, Luis/F-4206-2010
OI Vitetta, Luis/0000-0002-7490-9298
CR Adel-Khattab D, 2021, MOL ORAL MICROBIOL, V36, P172, DOI 10.1111/omi.12332
   Chen J, 2016, ANN ONCOL, V27, P409, DOI 10.1093/annonc/mdv615
   Chen JZ, 2020, IMMUNE NETW, V20, DOI 10.4110/in.2020.20.e15
   Dewhirst FE, 2010, J BACTERIOL, V192, P5002, DOI 10.1128/JB.00542-10
   Groeger S, 2020, INFECT IMMUN, V88, DOI 10.1128/IAI.00051-20
   Groeger S, 2017, IMMUNOBIOLOGY, V222, P137, DOI 10.1016/j.imbio.2016.10.011
   Hayase E, 2021, GENOME MED, V13, DOI 10.1186/s13073-021-00923-w
   Kaiko GE, 2016, CELL, V165, P1708, DOI 10.1016/j.cell.2016.05.018
   Liu SY, 2020, J IMMUNOL, V205, P282, DOI 10.4049/jimmunol.1901138
   Mu WX, 2020, FRONT CELL INFECT MI, V10, DOI 10.3389/fcimb.2020.584798
   Niederman R, 1997, J DENT RES, V76, P575, DOI 10.1177/00220345970760010801
   Okumura S, 2021, NAT COMMUN, V12, DOI 10.1038/s41467-021-25965-x
   Shi LS, 2023, DIGEST DIS SCI, V68, P370, DOI 10.1007/s10620-022-07689-0
   Xiao LW, 2023, GUT, DOI 10.1136/gutjnl-2022-328970
NR 14
TC 0
Z9 0
U1 0
U2 0
PU HUMANA PRESS INC
PI TOTOWA
PA 999 RIVERVIEW DRIVE SUITE 208, TOTOWA, NJ 07512 USA
SN 1357-0560
EI 1559-131X
J9 MED ONCOL
JI Med. Oncol.
PD APR 11
PY 2023
VL 40
IS 5
AR 143
DI 10.1007/s12032-023-02006-9
PG 3
WC Oncology
WE Science Citation Index Expanded (SCI-EXPANDED)
SC Oncology
GA D6AR5
UT WOS:000969544000001
PM 37040017
DA 2023-05-28
ER

PT J
AU Gao, CX
   Wang, XJ
   Yang, B
   Yuan, W
   Huang, W
   Wu, GJ
   Ma, J
AF Gao, Chunxiao
   Wang, Xijun
   Yang, Bing
   Yuan, Wei
   Huang, Wei
   Wu, Guoju
   Ma, Jie
TI Synergistic Target of Intratumoral Microbiome and Tumor by
   Metronidazole-Fluorouridine Nanoparticles
SO ACS NANO
LA English
DT Article
DE molecular self-assembly; amphiphilic small molecules; nanomedicine;
   tumor-infiltrating microbiome; tumor immune microenvironment
ID FUSOBACTERIUM-NUCLEATUM PROMOTES; COLORECTAL-CANCER; ANTIBIOTICS; DRUG;
   DYSBIOSIS; CATENIN
AB Clinical and experimental evidence confirmed bacterial infiltration in a variety of tumors, which is related to the progression and therapeutic effects of the tumors. Although the administration of antibiotics inhibits the growth of bacteria inside the tumor, systemic distribution of antibiotics induces an imbalance of other microbiomes in the body, which in turn leads to the development of new diseases. To address this clinical challenge, we nanonized an antibiotic in this study. Metronidazole, an antibiotic against broad anaerobes, was linked to fluorouridine to form an amphiphilic small molecule, metronidazole-fluorouridine, which further autoassembled as metronidazole-fluorouridine nanoparticles (MTI-FDU) in a hydrophilic solution. The disulfide bond in the linker cleaves in response to high levels of glutathione (GSH) in the tumor microenvironment. The synergistic antitumor effect of MTI-FDU was observed in two animal models of gut cancer with intratumoral bacteria. Analysis revealed that metronidazole delivered by nanoparticles attacked bacteria inside the tumor, while it had minimal effect on gut microbial homeostasis. Further experiments at the cellular and molecular levels disclosed that MTI-FDU shaped the tumor immune microenvironment through clearance of bacteria and bacterial products. In conclusion, we achieved a synergistic antitumor effect by a dual target of both the intratumoral microbiome and tumor cells. Antibiotic-composed nanoparticles have a clinical advantage in the treatment of tumors with bacteria infiltration, which kill pro-tumor bacteria efficiently as well as keep a balanced microbiota of the patient.
C1 [Gao, Chunxiao; Wang, Xijun; Yang, Bing; Ma, Jie] Chinese Acad Med Sci, Beijing Hosp, Inst Geriatr Med, Grad Sch,Peking Union Med Coll,Dept Biotherapy,Nat, Beijing 100730, Peoples R China.
   [Gao, Chunxiao] Beijing Jishuitan Hosp, Dept Clin Lab, Beijing 100035, Peoples R China.
   [Huang, Wei] Shanghai Jiao Tong Univ, Sch Chem & Chem Engn, State Key Lab Met Matrix Composites, Shanghai 200240, Peoples R China.
   [Wu, Guoju] Chinese Acad Med Sci, Beijing Hosp, Inst Geriatr Med, Natl Ctr Gerontol,Dept Gen Surg,Dept Gastrointesti, Beijing 100730, Peoples R China.
   [Yuan, Wei] Chinese Acad Med Sci & Peking Union Med Coll, Natl Canc Ctr, Natl Clin Res Ctr Canc, Canc Hosp,State Key Lab Mol Oncol, Beijing 100021, Peoples R China.
C3 Beijing Hospital; Chinese Academy of Medical Sciences - Peking Union
   Medical College; Peking Union Medical College; Shanghai Jiao Tong
   University; Beijing Hospital; Chinese Academy of Medical Sciences -
   Peking Union Medical College; Chinese Academy of Medical Sciences -
   Peking Union Medical College; Cancer Institute & Hospital - CAMS; Peking
   Union Medical College
RP Ma, J (通讯作者)，Chinese Acad Med Sci, Beijing Hosp, Inst Geriatr Med, Grad Sch,Peking Union Med Coll,Dept Biotherapy,Nat, Beijing 100730, Peoples R China.; Yuan, W (通讯作者)，Chinese Acad Med Sci & Peking Union Med Coll, Natl Canc Ctr, Natl Clin Res Ctr Canc, Canc Hosp,State Key Lab Mol Oncol, Beijing 100021, Peoples R China.
EM majie4685@bjhmoh.cn; yuanwei@cicams.ac.cn
OI Huang, Wei/0000-0002-7885-4378
FU National Natural Science Foundation of China [52273281, 51972343,
   51937011]; National High Level Hospital Clinical ResearchFunding
   [BJ-2022-196]; CAMS Innovation Fund for Medical Sciences (CIFMS)
   [2021-12M-1-050, 2021-I2M-1-066]; Fundamental Research Funds for the
   Central Universities
FX This work was supported by National Natural Science Foundation of China
   [Grant Nos. 52273281, 51972343, and 51937011] ; National High Level
   Hospital Clinical ResearchFunding [Grant No. BJ-2022-196] ; CAMS
   Innovation Fund for Medical Sciences (CIFMS) [Grant Nos. 2021-12M-1-050
   and 2021-I2M-1-066] ; and Fundamental Research Funds for the Central
   Universities [Grant No. E2ET5104X2] .
CR Abdulla MH, 2021, INT J ONCOL, V58, DOI 10.3892/ijo.2021.5197
   Angelucci F, 2019, J NEUROINFLAMM, V16, DOI 10.1186/s12974-019-1494-4
   Brennan CA, 2019, NAT REV MICROBIOL, V17, P156, DOI 10.1038/s41579-018-0129-6
   Bullman S, 2017, SCIENCE, V358, P1443, DOI 10.1126/science.aal5240
   Cavarretta I, 2017, EUR UROL, V72, P625, DOI 10.1016/j.eururo.2017.03.029
   Chen C., NUCLEIC ACIDS RES
   Deng JJ, 2022, J CANCER, V13, P764, DOI 10.7150/jca.63490
   Dong X, 2020, SCI ADV, V6, DOI 10.1126/sciadv.aba1590
   Fu AK, 2022, CELL, V185, P1356, DOI 10.1016/j.cell.2022.02.027
   Glassner KL, 2020, J ALLERGY CLIN IMMUN, V145, P16, DOI 10.1016/j.jaci.2019.11.003
   Gur C, 2015, IMMUNITY, V42, P344, DOI 10.1016/j.immuni.2015.01.010
   Hanahan D, 2011, CELL, V144, P646, DOI 10.1016/j.cell.2011.02.013
   Hu LJ, 2021, FRONT IMMUNOL, V12, DOI 10.3389/fimmu.2021.658681
   Huang SI, 2020, AGING-US, V12, P23337, DOI 10.18632/aging.104188
   Huh AJ, 2011, J CONTROL RELEASE, V156, P128, DOI 10.1016/j.jconrel.2011.07.002
   Jiang J., 2022, EXPLORATION, V2, DOI [DOI 10.1002/EXP.20210144, 10.1002/EXP.20210144]
   Jin CC, 2019, CELL, V176, P998, DOI 10.1016/j.cell.2018.12.040
   Leong KSW, 2018, CLIN ENDOCRINOL, V88, P185, DOI 10.1111/cen.13495
   Liu H, 2020, J DIGEST DIS, V21, P385, DOI 10.1111/1751-2980.12909
   Liu XS, 2019, EBIOMEDICINE, V40, P336, DOI 10.1016/j.ebiom.2018.12.034
   Lofmark S, 2010, CLIN INFECT DIS, V50, pS16, DOI 10.1086/647939
   Long XH, 2019, NAT MICROBIOL, V4, P2319, DOI 10.1038/s41564-019-0541-3
   Lv J, 2019, WORLD J GASTROENTERO, V25, P2149, DOI 10.3748/wjg.v25.i18.2149
   Ma CT, 2018, ONCOL LETT, V16, P2606, DOI 10.3892/ol.2018.8947
   Ma ML, 2007, EUR J MED CHEM, V42, P93, DOI 10.1016/j.ejmech.2006.07.015
   Maier L, 2021, NATURE, V599, P120, DOI 10.1038/s41586-021-03986-2
   Milani C, 2017, MICROBIOL MOL BIOL R, V81, DOI 10.1128/MMBR.00036-17
   Mohammadi G, 2010, COLLOID SURFACE B, V80, P34, DOI 10.1016/j.colsurfb.2010.05.027
   Mou Q, 2016, J CONTROL RELEASE, V230, P34, DOI 10.1016/j.jconrel.2016.03.037
   Nejman D, 2020, SCIENCE, V368, P973, DOI 10.1126/science.aay9189
   Perrault SD, 2009, NANO LETT, V9, P1909, DOI 10.1021/nl900031y
   Pushalkar S, 2018, CANCER DISCOV, V8, P403, DOI 10.1158/2159-8290.CD-17-1134
   Ray GB, 2006, J COLLOID INTERF SCI, V294, P248, DOI 10.1016/j.jcis.2005.07.006
   Rubinstein MR, 2013, CELL HOST MICROBE, V14, P195, DOI 10.1016/j.chom.2013.07.012
   Scott NA, 2018, SCI TRANSL MED, V10, DOI 10.1126/scitranslmed.aao4755
   Sena P, 2006, CANCER LETT, V241, P203, DOI 10.1016/j.canlet.2005.10.011
   Shi Y, 2020, THERANOSTICS, V10, P7921, DOI 10.7150/thno.49577
   Strati F, 2021, MICROBIOME, V9, DOI 10.1186/s40168-020-00991-x
   Tan Q, 2022, GUT MICROBES, V14, DOI 10.1080/19490976.2022.2073785
   Vangay P, 2015, CELL HOST MICROBE, V17, P553, DOI 10.1016/j.chom.2015.04.006
   Vangoitsenhoven R, 2020, NUTR CLIN PRACT, V35, P406, DOI 10.1002/ncp.10489
   Wang JQ, 2015, ACS NANO, V9, P7195, DOI 10.1021/acsnano.5b02017
   Yang XX, 2021, IMMUNOLOGY, V164, P476, DOI 10.1111/imm.13397
   Yang YZ, 2017, GASTROENTEROLOGY, V152, P851, DOI 10.1053/j.gastro.2016.11.018
   Yu TC, 2017, CELL, V170, P548, DOI 10.1016/j.cell.2017.07.008
   Yuan L, 2018, BIOMED PHARMACOTHER, V108, P184, DOI 10.1016/j.biopha.2018.08.165
   Zhang Y, 2022, GUT MICROBES, V14, DOI 10.1080/19490976.2022.2038852
   Zimmermann P, 2019, J INFECTION, V79, P471, DOI 10.1016/j.jinf.2019.10.008
NR 48
TC 0
Z9 0
U1 6
U2 6
PU AMER CHEMICAL SOC
PI WASHINGTON
PA 1155 16TH ST, NW, WASHINGTON, DC 20036 USA
SN 1936-0851
EI 1936-086X
J9 ACS NANO
JI ACS Nano
PD APR 25
PY 2023
VL 17
IS 8
BP 7335
EP 7351
DI 10.1021/acsnano.2c11305
EA APR 2023
PG 17
WC Chemistry, Multidisciplinary; Chemistry, Physical; Nanoscience &
   Nanotechnology; Materials Science, Multidisciplinary
WE Science Citation Index Expanded (SCI-EXPANDED)
SC Chemistry; Science & Technology - Other Topics; Materials Science
GA E5UM8
UT WOS:000969811600001
PM 37036121
DA 2023-05-28
ER

PT J
AU Li, MY
   Wu, YZ
   Qiu, JG
   Lei, JX
   Li, MX
   Xu, N
   Liu, YH
   Jin, Z
   Su, ZR
   Lee, SMY
   Zheng, XB
   Xiao-qi, H
AF Li, Min-yao
   Wu, Yu-zhu
   Qiu, Jian-guo
   Lei, Jun-xuan
   Li, Mu-xia
   Xu, Nan
   Liu, Yu -hong
   Jin, Zhen
   Su, Zi-ren
   Lee, Simon Ming-Yuen
   Zheng, Xue-bao
   Xiao-qi, Huang
TI Huangqin Decoction ameliorates ulcerative colitis by regulating fatty
   acid metabolism to mediate macrophage polarization via activating
   FFAR4-AMPK-PPAR? pathway
SO JOURNAL OF ETHNOPHARMACOLOGY
LA English
DT Article
DE Huangqin decoction; Ulcerative colitis; Gut microbiota; Fatty acid
   metabolism; Macrophage polarization; FFAR4-AMPK-PPAR? pathway
ID INFLAMMATORY-BOWEL-DISEASE; GUT MICROBIOTA; INHIBITION; RESOLUTION;
   DRIVES
AB Ethnopharmacological relevance: Huangqin Decoction (HQD), a traditional Chinese medicine (TCM) formula chronicled in Shang Han Lun, is safe and effective for treatment of ulcerative colitis (UC).Aim of the study: To investigate the effect of HQD against dextran sulfate sodium (DSS)-induced UC mice by regulating gut microbiota and metabolites, and further explore the mechanism of fatty acid metabolism on macrophage polarization.Materials and methods: Based on 3% dextran sulfate sodium (DSS)-induced UC mice model, clinical symptoms observation (body weight, DAI, and colon length) and histological inspection were used to evaluate the efficacy of HQD and fecal microbiota transplantation (FMT) from HQD-treated mice. The gut microbiota and metabolites were detected by 16S rRNA sequencing and metabolomics analysis. The parameters of fatty acid metabolism, macrophage polarization, and FFAR1/FFAR4-AMPK-PPAR alpha pathway were analyzed by immunofluorescence analysis, western blotting, and real-time PCR. Then, the effects of FFAR1 and FFAR4 on macrophage polarization were examined by agonists based on LPS-induced RAW264.7 cell model.Results: The results showed that FMT, like HQD, ameliorated UC by improving weight loss, restoring colon length, and reducing DAI scores and histopathological scores. Besides, HQD and FMT both enhanced the richness of gut microbiota, and modulated intestinal bacteria and metabolites to achieve a new balance. Untargeted metabolomics analysis revealed that fatty acids, especially long-chain fatty acids (LCFAs), dominated in HQD against DSS-induced UC by regulating the gut microenvironment. Further, FMT and HQD recovered the expression of fatty acid metabolism-related enzymes, and simultaneously activated FFAR1/FFAR4-AMPK-PPAR alpha pathway but suppressed NF-kappa B pathway. Combined with cell experiment, HQD and FMT promoted macrophage polarization from M1 toward M2, which were well associated with anti-inflammatory cytokines and combined with the activated FFAR4.Conclusions: The mechanism of HQD against UC was related to regulating fatty acid metabolism to mediate M2 macrophage polarization by activating the FFAR4-AMPK-PPAR alpha pathway.
C1 [Li, Min-yao; Wu, Yu-zhu; Qiu, Jian-guo; Lei, Jun-xuan; Zheng, Xue-bao; Xiao-qi, Huang] Guangzhou Univ Chinese Med, Sch Pharmaceut Sci, Guangzhou, Peoples R China.
   [Li, Mu-xia] Guangzhou Univ Chinese Med, Dongguan Inst, Dongguan, Peoples R China.
   [Jin, Zhen] Guangzhou Univ Chinese Med, Shenzhen Key Lab Hosp Chinese Med Preparat, Shenzhen Tradit Chinese Med Hosp, Clin Med Coll 4, Shenzhen, Peoples R China.
   [Xu, Nan; Lee, Simon Ming-Yuen] Guangzhou Univ Chinese Med, Clin Med Coll 1, Guangzhou, Peoples R China.
   [Lee, Simon Ming-Yuen] Univ Macau, State Key Lab Qual Res Chinese Med, Macau, Peoples R China.
   [Lee, Simon Ming-Yuen] Univ Macau, Inst Chinese Med Sci, Macau, Peoples R China.
   [Zheng, Xue-bao; Xiao-qi, Huang] Univ Macau, Fac Hlth Sci, Dept Pharmaceut Sci, Macau, Peoples R China.
   [Zheng, Xue-bao; Xiao-qi, Huang] Guangzhou Univ Chinese Med, Sch Pharmaceut Sci, 232, Waihuan East Rd, Guangzhou 510006, Peoples R China.
C3 Guangzhou University of Chinese Medicine; Guangzhou University of
   Chinese Medicine; Guangzhou University of Chinese Medicine; Guangzhou
   University of Chinese Medicine; University of Macau; University of
   Macau; University of Macau; Guangzhou University of Chinese Medicine
RP Zheng, XB; Xiao-qi, H (通讯作者)，Guangzhou Univ Chinese Med, Sch Pharmaceut Sci, 232, Waihuan East Rd, Guangzhou 510006, Peoples R China.
EM xuebaozheng@gzucm.edu.cn; huangxiaoqi@gzucm.edu.cn
FU National Natural Foundation of China [82274227]; National Natural
   Science Foundation of Guangdong, China [2019A1515010673,
   2022A1515010092]; Science and Technology Program of Guangzhou
   [202002030222]; "Double First-Class" and High Level University
   Discipline Collaborative Innovation Team Cultivation Project of
   Guangzhou University of Chinese Medicine [2021xk34]; Guangdong Basic and
   Applied Basic Research Foundation [2021B1515140043]; International
   Program for Postgraduates, Guangzhou University of Chinese Medicine
FX This work was supported by National Natural Foundation of China (grant
   number: 82274227); National Natural Science Foundation of Guangdong,
   China (grant number: 2019A1515010673 & 2022A1515010092); Science and
   Technology Program of Guangzhou (grant number: 202002030222); "Double
   First-Class" and High Level University Discipline Collaborative
   Innovation Team Cultivation Project of Guangzhou University of Chinese
   Medicine (grant number: 2021xk34); Guangdong Basic and Applied Basic
   Research Foundation (grant number: 2021B1515140043); International
   Program for Postgraduates, Guangzhou University of Chinese Medicine.
CR Alvarado CG, 2015, COMPARATIVE MED, V65, P15
   Cammarota G, 2015, PHARMACOL THERAPEUT, V149, P191, DOI 10.1016/j.pharmthera.2014.12.006
   Chen KY, 2022, J AGR FOOD CHEM, V70, P5829, DOI 10.1021/acs.jafc.2c00555
   Colak Y, 2011, MED SCI MONITOR, V17, pHY5, DOI 10.12659/MSM.881749
   Du YY, 2021, EXPERT OPIN THER TAR, V25, P191, DOI 10.1080/14728222.2021.1901079
   Feng WW, 2019, PHARMACOL RES, V142, P176, DOI 10.1016/j.phrs.2019.02.024
   Heimerl S, 2006, BBA-MOL BASIS DIS, V1762, P341, DOI 10.1016/j.bbadis.2005.12.006
   Hu Y, 2021, FRONT MED-LAUSANNE, V8, DOI 10.3389/fmed.2021.766126
   Huang Q, 2017, ACTA PHARMACOL SIN, V38, P192, DOI 10.1038/aps.2016.135
   Huang SW, 2022, PHARM BIOL, V60, P108, DOI 10.1080/13880209.2021.2017981
   Ji GY, 2012, PLOS ONE, V7, DOI 10.1371/journal.pone.0053101
   Khan I, 2019, PATHOGENS, V8, DOI 10.3390/pathogens8030126
   Kim YW, 2008, BRIT J PHARMACOL, V154, P165, DOI 10.1038/bjp.2008.79
   Kimura I, 2020, PHYSIOL REV, V100, P171, DOI 10.1152/physrev.00041.2018
   Lan XF, 2021, ACTA PHARMACOL SIN, V42, P2155, DOI 10.1038/s41401-021-00651-2
   Larabi A, 2020, AUTOPHAGY, V16, P38, DOI 10.1080/15548627.2019.1635384
   Lavelle A, 2020, NAT REV GASTRO HEPAT, V17, P223, DOI 10.1038/s41575-019-0258-z
   Li MY, 2021, J ETHNOPHARMACOL, V271, DOI 10.1016/j.jep.2021.113886
   Li MY, 2020, FRONT PHARMACOL, V10, DOI 10.3389/fphar.2019.01552
   Li MX, 2022, PHYTOMEDICINE, V100, DOI 10.1016/j.phymed.2022.154052
   Liang S, 2019, FRONT PHARMACOL, V10, DOI 10.3389/fphar.2019.01466
   Liu SH, 2012, J ETHNOPHARMACOL, V140, P614, DOI 10.1016/j.jep.2012.01.047
   Lu ZY, 2021, AM J PHYSIOL-ENDOC M, V320, pE30, DOI 10.1152/ajpendo.00257.2020
   Mak WY, 2020, J GASTROEN HEPATOL, V35, P380, DOI 10.1111/jgh.14872
   Monge P, 2020, BIOMOLECULES, V10, DOI 10.3390/biom10040542
   Mounier R, 2013, CELL METAB, V18, P251, DOI 10.1016/j.cmet.2013.06.017
   Nakamura MT, 2014, PROG LIPID RES, V53, P124, DOI 10.1016/j.plipres.2013.12.001
   Nakayama Y, 2020, P NATL ACAD SCI USA, V117, P14365, DOI 10.1073/pnas.2005924117
   Park SY, 2017, FRONT IMMUNOL, V8, DOI 10.3389/fimmu.2017.01135
   Penas F, 2015, BBA-MOL BASIS DIS, V1852, P893, DOI 10.1016/j.bbadis.2014.12.019
   Stojanov S, 2020, MICROORGANISMS, V8, DOI 10.3390/microorganisms8111715
   Sun JX, 2022, FRONT IMMUNOL, V13, DOI 10.3389/fimmu.2022.880286
   Ueda Y, 2008, NUTR RES, V28, P239, DOI 10.1016/j.nutres.2008.02.005
   Verbeke KA, 2014, P NUTR SOC, V73, P490, DOI 10.1017/S0029665114000639
   Wang L, 2019, BIOMED PHARMACOTHER, V117, DOI 10.1016/j.biopha.2019.109172
   Wu WC, 2020, FASEB J, V34, P4852, DOI 10.1096/fj.201901994R
   Yang Y, 2017, ONCOTARGET, V8, P48863, DOI 10.18632/oncotarget.16458
   Zhang L, 2005, HELICOBACTER, V10, P223, DOI 10.1111/j.1523-5378.2005.00314.x
   Zhang T, 2021, APPL MICROBIOL BIOT, V105, P5785, DOI 10.1007/s00253-021-11453-1
   Zhang YZ, 2014, WORLD J GASTROENTERO, V20, P91, DOI 10.3748/wjg.v20.i1.91
   Zhao J, 2020, BIOCHEM BIOPH RES CO, V532, P620, DOI 10.1016/j.bbrc.2020.08.102
   Zuo F, 2003, BIOL PHARM BULL, V26, P911, DOI 10.1248/bpb.26.911
NR 42
TC 0
Z9 0
U1 7
U2 7
PU ELSEVIER IRELAND LTD
PI CLARE
PA ELSEVIER HOUSE, BROOKVALE PLAZA, EAST PARK SHANNON, CO, CLARE, 00000,
   IRELAND
SN 0378-8741
EI 1872-7573
J9 J ETHNOPHARMACOL
JI J. Ethnopharmacol.
PD JUL 15
PY 2023
VL 311
AR 116430
DI 10.1016/j.jep.2023.116430
EA APR 2023
PG 13
WC Plant Sciences; Chemistry, Medicinal; Integrative & Complementary
   Medicine; Pharmacology & Pharmacy
WE Science Citation Index Expanded (SCI-EXPANDED)
SC Plant Sciences; Pharmacology & Pharmacy; Integrative & Complementary
   Medicine
GA F4HA3
UT WOS:000981961200001
PM 36997133
DA 2023-05-28
ER

PT J
AU Gao, GQ
   Shen, SY
   Zhang, T
   Zhang, JC
   Huang, S
   Sun, ZH
   Zhang, HP
AF Gao, Guangqi
   Shen, Siyuan
   Zhang, Tao
   Zhang, Jiachao
   Huang, Shi
   Sun, Zhihong
   Zhang, Heping
TI Lacticaseibacillus rhamnosus Probio-M9 enhanced the antitumor response
   to anti-PD-1 therapy by modulating intestinal metabolites
SO EBIOMEDICINE
LA English
DT Article
DE Gut microbiota; Anti-PD-1; Probiotics; Lacticaseibacillus rhamnosus
   Probio-M9; ?-ketoglutaric acid; Synergistic anti-tumor therapeutics
ID CHAIN FATTY-ACIDS; ALPHA-KETOGLUTARATE; CANCER; MICROBIOME;
   IMMUNOTHERAPY; IMMUNITY; CELL
AB Background Probiotics have been increasingly proposed for enhancing immune checkpoint blockade (ICB) treat-ments against cancer. However, its causal relationship with immunotherapeutic efficacy remains unclear, which promoted us to explore if and how probiotic Lacticaseibacillus rhamnosus Probio-M9 manipulates gut microbiome for expected outcomes.Methods We evaluated the effects of Probio-M9 on the anti-PD-1 treatment against colorectal cancer in mice via a multi-omics approach. We defined the mechanisms of Probio-M9-mediated antitumor immunity by comprehensive analyses of metagenome and metabolites of commensal gut microbes as well as the immunologic factors and serum metabolome of the host.Findings The results indicated that Probio-M9 intervention strengthened the anti-PD-1-based tumor inhibition. Both prophylactic and therapeutic administration of Probio-M9 showed conspicuous performance in controlling tumor growth with ICB treatment. The supplement of Probio-M9 modulated enhanced immunotherapy response through promoting beneficial microbes (e.g., Lactobacillus and Bifidobacterium animalis), producing beneficial metabolites including butyric acids in the gut, and accumulating blood-derived alpha-ketoglutaric acid, N-acetyl-L- glutamic acid and pyridoxine in particular, which promoted the infiltration and activation of cytotoxic T lymphocytes (CTLs) and suppressing the function of regulatory T cells (Tregs) in the tumor microenvironment (TME). Subsequently, we found that enhanced immunotherapeutic response was transmissible by transplanting either post-probiotic-treatment gut microbes or intestinal metabolites to new tumor-bearing mice.Interpretation This study offered valuable insight into the causal role of Probio-M9 in correcting the defects in gut microbiota that compromised anti-PD-1 therapeutic efficacy, which can be used as an alternative synergetic agent with ICB for clinical cancer treatment. Copyright (c) 2023 The Author(s). Published by Elsevier B.V. This is an open access article under the CC BY-NC-ND license (http://creativecommons.org/licenses/by-nc-nd/4.0/).
C1 [Gao, Guangqi; Zhang, Tao; Zhang, Jiachao; Sun, Zhihong; Zhang, Heping] Inner Mongolia Agr Univ, Minist Agr & Rural Affairs, Inner Mongolia Key Lab Dairy Biotechnol & Engn, Key Lab Dairy Biotechnol & Engn,Minist Educ,Key La, Hohhot 010018, Inner Mongolia, Peoples R China.
   [Huang, Shi] Hainan Univ, Coll Food Sci & Engn, Haikou, Peoples R China.
   [Huang, Shi] Univ Hong Kong, Fac Dent, Hong Kong, Peoples R China.
C3 Inner Mongolia Agricultural University; Ministry of Agriculture & Rural
   Affairs; Hainan University; University of Hong Kong
RP Zhang, HP (通讯作者)，Inner Mongolia Agr Univ, Minist Agr & Rural Affairs, Inner Mongolia Key Lab Dairy Biotechnol & Engn, Key Lab Dairy Biotechnol & Engn,Minist Educ,Key La, Hohhot 010018, Inner Mongolia, Peoples R China.
EM hepingdd@vip.sina.com
OI Zhang, Jiachao/0000-0001-8099-6749
FU Research Fund for the National Key R&D Program of China
   [2022YFD2100702]; Inner Mongolia Science and Technology Major Projects
   [2021ZD0014]; China Agriculture Research System of MOF and MARA
FX This research was supported by Research Fund for the National Key R&D
   Program of China (2022YFD2100702) , Inner Mongolia Science and
   Technology Major Projects (2021ZD0014) , and China Agriculture Research
   System of MOF and MARA.
CR Abla H, 2020, SEMIN CELL DEV BIOL, V98, P26, DOI 10.1016/j.semcdb.2019.05.031
   Almonte AA, 2021, IMMUNOL CELL BIOL, V99, P361, DOI 10.1111/imcb.12423
   Ashraf R, 2014, CRIT REV FOOD SCI, V54, P938, DOI 10.1080/10408398.2011.619671
   Caruso R, 2019, SCI IMMUNOL, V4, DOI 10.1126/sciimmunol.aaw4341
   Charan J, 2013, J PHARMACOL PHARMACO, V4, P303, DOI 10.4103/0976-500X.119726
   Chaumeil PA, 2020, BIOINFORMATICS, V36, P1925, DOI 10.1093/bioinformatics/btz848
   Chen DS, 2013, IMMUNITY, V39, P1, DOI 10.1016/j.immuni.2013.07.012
   Chen JS, 2018, FRONT MICROBIOL, V9, DOI 10.3389/fmicb.2018.01057
   Chen W, 2013, MOL PLANT, V6, P1769, DOI 10.1093/mp/sst080
   Chong J, 2019, METABOLITES, V9, DOI 10.3390/metabo9030057
   Coombes JL, 2008, NAT REV IMMUNOL, V8, P435, DOI 10.1038/nri2335
   Debarry J, 2007, J ALLERGY CLIN IMMUN, V119, P1514, DOI 10.1016/j.jaci.2007.03.023
   Doroshow DB, 2021, NAT REV CLIN ONCOL, V18, P345, DOI 10.1038/s41571-021-00473-5
   Elkrief A, 2019, GUT MICROBES, V10, P424, DOI 10.1080/19490976.2018.1527167
   Franzosa EA, 2018, NAT METHODS, V15, P962, DOI 10.1038/s41592-018-0176-y
   Gao GQ, 2021, FRONT IMMUNOL, V12, DOI 10.3389/fimmu.2021.772532
   Gopalakrishnan V, 2018, CANCER CELL, V33, P570, DOI 10.1016/j.ccell.2018.03.015
   Griffin ME, 2021, SCIENCE, V373, P1040, DOI 10.1126/science.abc9113
   Han J, 2015, ANAL CHIM ACTA, V854, P86, DOI 10.1016/j.aca.2014.11.015
   Han K, 2021, NAT BIOMED ENG, V5, DOI 10.1038/s41551-021-00749-2
   Havel JJ, 2019, NAT REV CANCER, V19, P133, DOI 10.1038/s41568-019-0116-x
   Helmink BA, 2019, NAT MED, V25, P377, DOI 10.1038/s41591-019-0377-7
   Jiang Qian, 2020, Arch Anim Nutr, V74, P39, DOI 10.1080/1745039X.2019.1639443
   Kanehisa M, 2000, NUCLEIC ACIDS RES, V28, P27, DOI 10.1093/nar/28.1.27
   Kang DWD, 2015, PEERJ, V3, DOI 10.7717/peerj.1165
   Klysz D, 2015, SCI SIGNAL, V8, DOI 10.1126/scisignal.aab2610
   Lam KC, 2021, CELL, V184, P5338, DOI 10.1016/j.cell.2021.09.019
   Le Blanc JCY, 2003, PROTEOMICS, V3, P859, DOI 10.1002/pmic.200300415
   Lee SH, 2021, NAT MICROBIOL, V6, P277, DOI 10.1038/s41564-020-00831-6
   Li DH, 2015, BIOINFORMATICS, V31, P1674, DOI 10.1093/bioinformatics/btv033
   Li S, 2019, BIOMED RES INT, V2019, DOI 10.1155/2019/8020785
   Liu WJ, 2020, J DAIRY SCI, V103, P4013, DOI 10.3168/jds.2019-17602
   Luu M, 2021, NAT COMMUN, V12, DOI 10.1038/s41467-021-24331-1
   Mager LF, 2020, SCIENCE, V369, P1481, DOI 10.1126/science.abc3421
   Marin-Acevedo JA, 2021, J HEMATOL ONCOL, V14, DOI 10.1186/s13045-021-01056-8
   Matson V, 2018, SCIENCE, V359, P104, DOI 10.1126/science.aao3290
   Mohiuddin JJ, 2021, JNCI-J NATL CANCER I, V113, P162, DOI 10.1093/jnci/djaa057
   Mu QH, 2018, FRONT MICROBIOL, V9, DOI 10.3389/fmicb.2018.00757
   Panebianco C, 2020, FRONT ONCOL, V10, DOI 10.3389/fonc.2020.00679
   Pardoll DM, 2012, NAT REV CANCER, V12, P252, DOI 10.1038/nrc3239
   du Sert NP, 2020, J PHYSIOL-LONDON, V598, P3793, DOI 10.1113/JP280389
   Postow MA, 2015, J CLIN ONCOL, V33, P1974, DOI 10.1200/JCO.2014.59.4358
   Ribas A, 2018, SCIENCE, V359, P1350, DOI 10.1126/science.aar4060
   Routy B, 2018, SCIENCE, V359, P91, DOI 10.1126/science.aan3706
   Saglani S, 2018, SCI IMMUNOL, V3, DOI 10.1126/sciimmunol.aan4128
   Santiago A, 2019, MSYSTEMS, V4, DOI 10.1128/mSystems.00278-18
   Seidel JA, 2018, FRONT ONCOL, V8, DOI 10.3389/fonc.2018.00086
   Sepich-Poore GD, 2021, SCIENCE, V371, P1331, DOI 10.1126/science.abc4552
   Shen YA, 2021, CURR OPIN CHEM BIOL, V62, P64, DOI 10.1016/j.cbpa.2021.01.006
   Si W, 2022, GUT, V71, P521, DOI 10.1136/gutjnl-2020-323426
   Si XM, 2022, MOL NUTR FOOD RES, V66, DOI 10.1002/mnfr.202100955
   Sivan A, 2015, SCIENCE, V350, P1084, DOI 10.1126/science.aac4255
   Sun XF, 2018, MOL NUTR FOOD RES, V62, DOI [10.1002/mnfr.201870066, 10.1002/mnfr.201700932]
   Tian QY, 2021, MOL NUTR FOOD RES, V65, DOI 10.1002/mnfr.202000936
   Wang YM, 2018, FRONT IMMUNOL, V9, DOI 10.3389/fimmu.2018.00374
   Wei SC, 2018, CANCER DISCOV, V8, P1069, DOI 10.1158/2159-8290.CD-18-0367
   Wood DE, 2014, GENOME BIOL, V15, DOI 10.1186/gb-2014-15-3-r46
   Xu HY, 2021, NUTRIENTS, V13, DOI 10.3390/nu13041143
   Yan LY, 2013, NAT STRUCT MOL BIOL, V20, P1131, DOI 10.1038/nsmb.2660
   Zapala MA, 2006, P NATL ACAD SCI USA, V103, P19430, DOI 10.1073/pnas.0609333103
   Zaslona Z, 2020, MOL CELL, V78, P814, DOI 10.1016/j.molcel.2020.04.002
   Zitvogel L, 2018, SCIENCE, V359, P1366, DOI 10.1126/science.aar6918
NR 62
TC 0
Z9 0
U1 6
U2 6
PU ELSEVIER
PI AMSTERDAM
PA RADARWEG 29, 1043 NX AMSTERDAM, NETHERLANDS
SN 2352-3964
J9 EBIOMEDICINE
JI EBioMedicine
PD MAY
PY 2023
VL 91
AR 104533
DI 10.1016/j.ebiom.2023.104533
EA APR 2023
PG 18
WC Medicine, General & Internal; Medicine, Research & Experimental
WE Science Citation Index Expanded (SCI-EXPANDED)
SC General & Internal Medicine; Research & Experimental Medicine
GA E6CT9
UT WOS:000976407900001
PM 37027929
OA Green Published, gold
DA 2023-05-28
ER

PT J
AU Panebianco, C
   Pisati, F
   Villani, A
   Andolfo, A
   Ulaszewska, M
   Bellini, E
   Ferro, C
   Lombardi, R
   Orsenigo, F
   Latiano, TP
   Belmonte, B
   Tripodo, C
   Perri, F
   Pazienza, V
AF Panebianco, Concetta
   Pisati, Federica
   Villani, Annacandida
   Andolfo, Annapaola
   Ulaszewska, Marynka
   Bellini, Edoardo
   Ferro, Carmelapia
   Lombardi, Renato
   Orsenigo, Fabrizio
   Latiano, Tiziana Pia
   Belmonte, Beatrice
   Tripodo, Claudio
   Perri, Francesco
   Pazienza, Valerio
TI Counteracting gemcitabine plus nab-paclitaxel induced dysbiosis in KRAS
   wild type and KRAS(G12D) mutated pancreatic cancer in vivo model
SO CELL DEATH DISCOVERY
LA English
DT Article
ID CHEMOTHERAPY; PHENOTYPE
AB Pancreatic cancer (PC) has a very low survival rate mainly due to late diagnosis and refractoriness to therapies. The latter also cause adverse effects negatively affecting the patients' quality of life, often requiring dose reduction or discontinuation of scheduled treatments, compromising the chances of cure. We explored the effects of a specific probiotic blend on PC mice xenografted with KRAS wild-type or KRASG12D mutated cell lines alone or together with gemcitabine+nab-paclitaxel treatment to then assess tumor volume and clinical pathological variables. Beside a semi-quantitative histopathological evaluation of murine tumor and large intestine samples, histochemical and immunohistochemical analyses were carried out to evaluate collagen deposition, proliferation index Ki67, immunological microenvironment tumor-associated, DNA damage markers and also mucin production. Blood cellular and biochemical parameters and serum metabolomics were further analyzed. 16S sequencing was performed to analyze the composition of fecal microbiota. Gemcitabine+nab-paclitaxel treatment impaired gut microbial profile in KRAS wild-type and KRASG12D mice. Counteracting gemcitabine+nab-paclitaxel- induced dysbiosis through the administration of probiotics ameliorated chemotherapy side effects and decreased cancer-associated stromatogenesis. Milder intestinal damage and improved blood count were also observed upon probiotics treatment as well as a positive effect on fecal microbiota, yielding an increase in species richness and in short chain fatty acids producing- bacteria. Mice' serum metabolomic profiles revealed significant drops in many amino acids upon probiotics administration in KRAS wild-type mice while in animals transplanted with PANC-1 KRASG12D mutated all treated groups showed a sharp decline in serum levels of bile acids with respect to control mice. These results suggest that counteracting gemcitabine+nab-paclitaxel-induced dysbiosis ameliorates chemotherapy side effects by restoring a favorable microbiota composition. Relieving adverse effects of the chemotherapy through microbiota manipulation could be a desirable strategy in order to improve pancreatic cancer patients' quality of life and to increase the chance of cure.
C1 [Panebianco, Concetta; Villani, Annacandida; Ferro, Carmelapia; Perri, Francesco; Pazienza, Valerio] Fdn IRCCS Casa Sollievo Sofferenza, Div Gastroenterol, Viale Cappuccini 1, I-71013 San Giovanni Rotondo, FG, Italy.
   [Pisati, Federica; Tripodo, Claudio] FIRC Inst Mol Oncol IFOM, Histopathol Unit, Cogentech SCaRL, Via Adamello 16, I-20139 Milan, MI, Italy.
   [Andolfo, Annapaola; Ulaszewska, Marynka; Bellini, Edoardo] IRCCS San Raffaele Sci Inst, Prote & Metabol Facil ProMeFa, Via Olgettina 60, I-20132 Milan, Italy.
   [Lombardi, Renato] IRCCS Casa Sollievo Sofferenza, Dept Pharmaceut, Unit Pharm, San Giovanni Rotondo, Italy.
   [Orsenigo, Fabrizio] IFOM, FIRC Inst Mol Oncol, Milan, Italy.
   [Latiano, Tiziana Pia] Fdn IRCCS Casa Sollievo Sofferenza, Oncol Unit, Viale Cappuccini 1, I-71013 San Giovanni Rotondo, FG, Italy.
   [Belmonte, Beatrice; Tripodo, Claudio] Univ Palermo, Dept Hlth Promot Mother & Child Care, Tumor Immunol Unit, Internal Med & Med Specialties G D Alessandro, Via Vespro 129, I-90127 Palermo, Italy.
C3 IFOM - FIRC Institute of Molecular Oncology; Vita-Salute San Raffaele
   University; IRCCS Ospedale San Raffaele; IRCCS Casa Sollievo Della
   Sofferenza; IFOM - FIRC Institute of Molecular Oncology; University of
   Palermo
RP Pazienza, V (通讯作者)，Fdn IRCCS Casa Sollievo Sofferenza, Div Gastroenterol, Viale Cappuccini 1, I-71013 San Giovanni Rotondo, FG, Italy.
EM pazienza_valerio@yahoo.it
RI Pazienza, Valerio/K-5073-2012; Tripodo, Claudio/AAB-6004-2022
OI Pazienza, Valerio/0000-0002-3492-1153; Tripodo,
   Claudio/0000-0002-0821-6231; Bellini, Edoardo/0000-0001-9766-7685
FU Associazione Italiana Ricerca sul Cancro (AIRC) [23006]
FX This work was supported by "Associazione Italiana Ricerca sul Cancro
   (AIRC) under IG 2019 - ID. 23006 project - to P.I. Pazienza Valerio". We
   would like to express our sincere appreciation to Laura Manna, Federica
   Federici, Eleonora Rizzi and Umberto Marini from NTP Biotech srl for
   providing us the probiotic blend named PRO2101 (B. breve SGB 01, B.
   bifidum SGB 02, L. kefiri SGL 13, L. plantarum SGL 07, L. salivarius SGL
   03, L. reuteri SGL 01, Lactoferrin and Inulin used in this study) for
   which a patent application was filed.
CR Aarnoutse R, 2022, NPJ BREAST CANCER, V8, DOI 10.1038/s41523-022-00455-5
   Aimbire F, 2019, EUR RESPIR J, V54
   Awasthi N, 2019, CANCER LETT, V459, P41, DOI 10.1016/j.canlet.2019.05.037
   Awwad HM, 2012, CLIN BIOCHEM, V45, P1548, DOI 10.1016/j.clinbiochem.2012.08.012
   Blomstrand H, 2019, BMC CANCER, V19, DOI 10.1186/s12885-018-5244-2
   Canas MA, 2016, PLOS ONE, V11, DOI 10.1371/journal.pone.0160374
   Capurso G, 2019, EBIOMEDICINE, V40, P39, DOI 10.1016/j.ebiom.2019.02.008
   Chua LL, 2020, BMC CANCER, V20, DOI 10.1186/s12885-020-6654-5
   Cousin FJ, 2012, PLOS ONE, V7, DOI 10.1371/journal.pone.0031892
   Cros J, 2018, PATHOBIOLOGY, V85, P64, DOI 10.1159/000477773
   Deer EL, 2010, PANCREAS, V39, P425, DOI 10.1097/MPA.0b013e3181c15963
   Dehghani N, 2021, BIOIMPACTS, V11, P245, DOI 10.34172/bi.2021.32
   Lopez AG, 2021, FRONT IMMUNOL, V12, DOI 10.3389/fimmu.2021.647049
   Hosein AN, 2020, NAT REV GASTRO HEPAT, V17, P487, DOI 10.1038/s41575-020-0300-1
   Kim Y, 2014, MOL CELLS, V37, P888, DOI 10.14348/molcells.2014.0207
   Kleeff J, 2016, NAT REV DIS PRIMERS, V2, DOI 10.1038/nrdp.2016.22
   Klindworth A, 2013, NUCLEIC ACIDS RES, V41, DOI 10.1093/nar/gks808
   Kong R, 2022, SCI DATA, V9, DOI 10.1038/s41597-022-01407-1
   Lai CH, 2016, INT J MED SCI, V13, P277, DOI 10.7150/ijms.14769
   LI CH, 1993, PATTERN RECOGN, V26, P617, DOI 10.1016/0031-3203(93)90115-D
   Lieu EL, 2020, EXP MOL MED, V52, P15, DOI 10.1038/s12276-020-0375-3
   Montassier E, 2015, ALIMENT PHARM THER, V42, P515, DOI 10.1111/apt.13302
   Panebianco C, 2021, CLIN TRANSL MED, V11, DOI 10.1002/ctm2.580
   Panebianco C, 2018, MICROBIOME, V6, DOI 10.1186/s40168-018-0483-7
   Panebianco C, 2018, CANCER CHEMOTH PHARM, V81, P773, DOI 10.1007/s00280-018-3549-0
   Picchianti-Diamanti A, 2018, INT J MOL SCI, V19, DOI 10.3390/ijms19102938
   Poschke I, 2013, J TRANSL MED, V11, DOI 10.1186/1479-5876-11-290
   Principe DR, 2021, FRONT ONCOL, V11, DOI 10.3389/fonc.2021.688377
   Salva S, 2012, PLOS ONE, V7, DOI 10.1371/journal.pone.0031171
   Schindelin J, 2012, NAT METHODS, V9, P676, DOI [10.1038/nmeth.2019, 10.1038/NMETH.2019]
   Siegel RL, 2021, CA-CANCER J CLIN, V71, P359, DOI 10.3322/caac.21669
   Takahashi K, 2018, ONCOGENE, V37, P2757, DOI 10.1038/s41388-018-0144-0
   Tataranni T, 2017, ONCOTARGET, V8, P41265, DOI 10.18632/oncotarget.17172
   Ting NLN, 2022, GUT, V71, P1412, DOI 10.1136/gutjnl-2021-326264
   TSAI WH, 1985, COMPUT VISION GRAPH, V29, P377, DOI 10.1016/0734-189X(85)90133-1
   Von Hoff DD, 2013, NEW ENGL J MED, V369, P1691, DOI 10.1056/NEJMoa1304369
   Witkiewicz AK, 2015, NAT COMMUN, V6, DOI 10.1038/ncomms7744
   Zhang LL, 2022, FRONT PHARMACOL, V13, DOI 10.3389/fphar.2022.937874
   Zhang M, 2020, ANN PALLIAT MED, V9, P4211, DOI 10.21037/apm-20-2183
NR 39
TC 0
Z9 0
U1 0
U2 0
PU SPRINGERNATURE
PI LONDON
PA CAMPUS, 4 CRINAN ST, LONDON, N1 9XW, ENGLAND
EI 2058-7716
J9 CELL DEATH DISCOV
JI Cell Death Discov.
PD APR 5
PY 2023
VL 9
IS 1
AR 116
DI 10.1038/s41420-023-01397-y
PG 11
WC Cell Biology
WE Science Citation Index Expanded (SCI-EXPANDED)
SC Cell Biology
GA C7QX1
UT WOS:000963831500003
PM 37019893
OA Green Published, gold
DA 2023-05-28
ER

PT J
AU Goenka, A
   Khan, F
   Verma, B
   Sinha, P
   Dmello, CC
   Jogalekar, MP
   Gangadaran, P
   Ahn, BC
AF Goenka, Anshika
   Khan, Fatima
   Verma, Bhupender
   Sinha, Priyanka
   Dmello, Crismita C.
   Jogalekar, Manasi P.
   Gangadaran, Prakash
   Ahn, Byeong-Cheol
TI Tumor microenvironment signaling and therapeutics in cancer progression
SO CANCER COMMUNICATIONS
LA English
DT Review; Early Access
DE 3D-model; cancer therapy; gut microbiota; immune signaling; metabolism;
   signaling; tumor microenvironment
ID PROTEIN-KINASE-C; REGULATORY T-CELLS; ENDOPLASMIC-RETICULUM STRESS;
   ENDOTHELIAL GROWTH-FACTOR; IMMUNE CHECKPOINT; DENDRITIC CELLS;
   BREAST-CANCER; PHASE-I; ANTITUMOR-ACTIVITY; COLORECTAL-CANCER
AB Tumor development and metastasis are facilitated by the complex interactions between cancer cells and their microenvironment, which comprises stromal cells and extracellular matrix (ECM) components, among other factors. Stromal cells can adopt new phenotypes to promote tumor cell invasion. A deep understanding of the signaling pathways involved in cell-to-cell and cell-to-ECM interactions is needed to design effective intervention strategies that might interrupt these interactions. In this review, we describe the tumor microenvironment (TME) components and associated therapeutics. We discuss the clinical advances in the prevalent and newly discovered signaling pathways in the TME, the immune checkpoints and immunosuppressive chemokines, and currently used inhibitors targeting these pathways. These include both intrinsic and non-autonomous tumor cell signaling pathways in the TME: protein kinase C (PKC) signaling, Notch, and transforming growth factor (TGF-beta) signaling, Endoplasmic Reticulum (ER) stress response, lactate signaling, Metabolic reprogramming, cyclic GMP-AMP synthase (cGAS)-stimulator of interferon genes (STING) and Siglec signaling pathways. We also discuss the recent advances in Programmed Cell Death Protein 1 (PD-1), Cytotoxic T-Lymphocyte Associated Protein 4 (CTLA4), T-cell immunoglobulin mucin-3 (TIM-3) and Lymphocyte Activating Gene 3 (LAG3) immune checkpoint inhibitors along with the C-C chemokine receptor 4 (CCR4)- C-C class chemokines 22 (CCL22)/ and 17 (CCL17), C-C chemokine receptor type 2 (CCR2)- chemokine (C-C motif) ligand 2 (CCL2), C-C chemokine receptor type 5 (CCR5)- chemokine (C-C motif) ligand 3 (CCL3) chemokine signaling axis in the TME. In addition, this review provides a holistic understanding of the TME as we discuss the three-dimensional and microfluidic models of the TME, which are believed to recapitulate the original characteristics of the patient tumor and hence may be used as a platform to study new mechanisms and screen for various anti-cancer therapies. We further discuss the systemic influences of gut microbiota in TME reprogramming and treatment response. Overall, this review provides a comprehensive analysis of the diverse and most critical signaling pathways in the TME, highlighting the associated newest and critical preclinical and clinical studies along with their underlying biology. We highlight the importance of the most recent technologies of microfluidics and lab-on-chip models for TME research and also present an overview of extrinsic factors, such as the inhabitant human microbiome, which have the potential to modulate TME biology and drug responses.
C1 [Goenka, Anshika] Northwestern Univ, Robert H Lurie Comprehens Canc Ctr, Ken & Ruth Davee Dept Neurol, Feinberg Sch Med, Chicago, IL 60611 USA.
   [Khan, Fatima; Dmello, Crismita C.] Northwestern Univ, Feinberg Sch Med, Dept Neurol Surg, Chicago, IL 60611 USA.
   [Verma, Bhupender] Harvard Med Sch, Massachusetts Eye & Ear Infirm, Schepens Eye Res Inst, Dept Ophthalmol, Boston, MA 02114 USA.
   [Sinha, Priyanka] Harvard Med Sch, Massachusetts Gen Hosp, MassGeneral Inst Neurodegenerat Dis, Dept Neurol, Charlestown, MA 02129 USA.
   [Jogalekar, Manasi P.] Univ Calif San Francisco, Helen Diller Family Comprehens Canc Ctr, San Francisco, CA 94143 USA.
   [Gangadaran, Prakash; Ahn, Byeong-Cheol] Kyungpook Natl Univ, Sch Med, BK21 FOUR KNU Convergence Educ Program Biomed Sci, Dept Biomed Sci, Daegu 41944, South Korea.
   [Gangadaran, Prakash; Ahn, Byeong-Cheol] Kyungpook Natl Univ, Kyungpook Natl Univ Hosp, Sch Med, Dept Nucl Med, Daegu 41944, South Korea.
C3 Ann & Robert H. Lurie Children's Hospital of Chicago; Northwestern
   University; Feinberg School of Medicine; Robert H. Lurie Comprehensive
   Cancer Center; Northwestern University; Feinberg School of Medicine;
   Harvard University; Harvard Medical School; Massachusetts Eye & Ear
   Infirmary; Schepens Eye Research Institute; Harvard University;
   Massachusetts General Hospital; University of California System;
   University of California San Francisco; UCSF Medical Center; UCSF Helen
   Diller Family Comprehensive Cancer Center; Kyungpook National
   University; Kyungpook National University; Kyungpook National University
   Hospital
RP Goenka, A (通讯作者)，Northwestern Univ, Robert H Lurie Comprehens Canc Ctr, Ken & Ruth Davee Dept Neurol, Feinberg Sch Med, Chicago, IL 60611 USA.; Gangadaran, P (通讯作者)，Kyungpook Natl Univ, Kyungpook Natl Univ Hosp, Sch Med, Dept Nucl Med, Daegu 41944, South Korea.
EM anshika.goenka@northwestern.edu; prakashg@knu.ac.kr; abc2000@knu.ac.kr
RI Sinha, Priyanka/HIR-6508-2022
OI Sinha, Priyanka/0000-0002-0928-7429; Khan, Fatima/0000-0002-8860-0339
CR 33rd Annual Meeting Pre-Conference Programs of the Society for Immunotherapy of Cancer (SITC 2018), 2018, J IMMUNOTHER CANCER, V6, P115
   Acharya N, 2020, J IMMUNOTHER CANCER, V8, DOI 10.1136/jitc-2020-000911
   Allison KE, 2017, IMMUNOLOGY, V152, P175, DOI 10.1111/imm.12777
   An X, 2019, MOL THER-NUCL ACIDS, V14, P80, DOI 10.1016/j.omtn.2018.11.003
   Arenberg DA, 2001, CANCER IMMUNOL IMMUN, V50, P533, DOI 10.1007/s00262-001-0231-9
   Atkins C, 2013, CANCER RES, V73, P1993, DOI 10.1158/0008-5472.CAN-12-3109
   Avnet S, 2019, FRONT ONCOL, V9, DOI 10.3389/fonc.2019.00305
   Ayalew L, 2017, ACS MED CHEM LETT, V8, P814, DOI 10.1021/acsmedchemlett.7b00117
   Aykut B, 2019, NATURE, V574, P264, DOI 10.1038/s41586-019-1608-2
   Ayoubi-Joshaghani MH, 2020, BIOTECHNOL BIOENG, V117, P1204, DOI 10.1002/bit.27248
   Bagchi S, 2021, ANNU REV PATHOL-MECH, V16, P223, DOI 10.1146/annurev-pathol-042020-042741
   Baghba R, 2020, CELL COMMUN SIGNAL, V18, DOI 10.1186/s12964-020-0530-4
   Baitsch L, 2011, J CLIN INVEST, V121, P2350, DOI 10.1172/JCI46102
   Bakhoum SF, 2018, NATURE, V553, P467, DOI 10.1038/nature25432
   BARLOW JJ, 1973, CANCER, V32, P735, DOI 10.1002/1097-0142(197310)32:4<735::AID-CNCR2820320401>3.0.CO;2-K
   Barry KC, 2018, NAT MED, V24, P1178, DOI 10.1038/s41591-018-0085-8
   Batlle E, 2019, IMMUNITY, V50, P924, DOI 10.1016/j.immuni.2019.03.024
   Bejarano L, 2021, CANCER DISCOV, V11, P933, DOI 10.1158/2159-8290.CD-20-1808
   Bell D, 1999, J EXP MED, V190, P1417, DOI 10.1084/jem.190.10.1417
   Bhatia SN, 2014, NAT BIOTECHNOL, V32, P760, DOI 10.1038/nbt.2989
   Birsoy K, 2015, CELL, V162, P540, DOI 10.1016/j.cell.2015.07.016
   Birzele F, 2015, CLIN CANCER RES, V21, P2753, DOI 10.1158/1078-0432.CCR-14-2141
   Black AR, 2013, FRONT IMMUNOL, V3, DOI 10.3389/fimmu.2012.00423
   Bochet L, 2013, CANCER RES, V73, P5657, DOI 10.1158/0008-5472.CAN-13-0530
   Bottcher JP, 2018, CELL, V172, P1022, DOI 10.1016/j.cell.2018.01.004
   Bogdahn U, 2011, NEURO-ONCOLOGY, V13, P132, DOI 10.1093/neuonc/noq142
   Boot A, 2020, GENOME RES, V30, P803, DOI 10.1101/gr.255620.119
   Bourgot I, 2020, FRONT ONCOL, V10, DOI 10.3389/fonc.2020.01488
   Boyle GM, 2014, PLOS ONE, V9, DOI 10.1371/journal.pone.0108887
   Braakman I, 2011, ANNU REV BIOCHEM, V80, P71, DOI 10.1146/annurev-biochem-062209-093836
   Bruni D, 2020, NAT REV CANCER, V20, P662, DOI 10.1038/s41568-020-0285-7
   Bull C, 2016, TRENDS BIOCHEM SCI, V41, P519, DOI 10.1016/j.tibs.2016.03.007
   Bull C, 2014, BBA-REV CANCER, V1846, P238, DOI 10.1016/j.bbcan.2014.07.005
   Bull C, 2014, CANCER RES, V74, P3199, DOI 10.1158/0008-5472.CAN-14-0728
   Burnell Stephanie E A, 2022, Immunother Adv, V2, pltab025, DOI 10.1093/immadv/ltab025
   Cacace A, 2017, ONCOGENE, V36, P2074, DOI 10.1038/onc.2016.364
   Calvo CR, 1997, J EXP MED, V186, P1645, DOI 10.1084/jem.186.10.1645
   Camisaschi C, 2010, J IMMUNOL, V184, P6545, DOI 10.4049/jimmunol.0903879
   Caronni N, 2021, IMMUNOL REV, V300, P220, DOI 10.1111/imr.12944
   Cassinelli G, 2013, BIOCHEM PHARMACOL, V85, P1424, DOI 10.1016/j.bcp.2013.02.023
   CASTAGNA M, 1982, J BIOL CHEM, V257, P7847
   Castro-Sanchez P, 2020, FRONT CELL DEV BIOL, V8, DOI 10.3389/fcell.2020.608747
   Casulo C, 2016, BLOOD, V128, P5108, DOI DOI 10.1182/BLOOD.V128.22.5108.5108
   Celis-Gutierrez J, 2019, CELL REP, V27, P3315, DOI 10.1016/j.celrep.2019.05.041
   Certo M, 2021, NAT REV IMMUNOL, V21, P151, DOI 10.1038/s41577-020-0406-2
   Cham CM, 2008, EUR J IMMUNOL, V38, P2438, DOI 10.1002/eji.200838289
   Cham CM, 2005, J IMMUNOL, V174, P4670, DOI 10.4049/jimmunol.174.8.4670
   Chaput N, 2017, ANN ONCOL, V28, P1368, DOI 10.1093/annonc/mdx108
   Chaudhury A, 2009, IUBMB LIFE, V61, P929, DOI 10.1002/iub.239
   Chen PW, 2017, P NATL ACAD SCI USA, V114, P580, DOI 10.1073/pnas.1614035114
   Chen Q, 2016, NATURE, V533, P493, DOI 10.1038/nature18268
   Chen X, 2021, NAT REV CANCER, V21, P71, DOI 10.1038/s41568-020-00312-2
   Cheng WY, 2020, GUT, V69, P1867, DOI 10.1136/gutjnl-2020-321153
   Cheng Y, 2018, MOL CARCINOGEN, V57, P1017, DOI 10.1002/mc.22822
   Chikuma S, 2017, CANCER SCI, V108, P574, DOI 10.1111/cas.13194
   Clayton KL, 2014, J IMMUNOL, V192, P782, DOI 10.4049/jimmunol.1302663
   Clement E, 2020, EMBO J, V39, DOI 10.15252/embj.2019102525
   Cluntun AA, 2017, TRENDS CANCER, V3, P169, DOI 10.1016/j.trecan.2017.01.005
   Cogdill AP, 2018, TRENDS IMMUNOL, V39, P900, DOI 10.1016/j.it.2018.09.007
   Colegio OR, 2014, NATURE, V513, P559, DOI 10.1038/nature13490
   Constant JS, 2000, WOUND REPAIR REGEN, V8, P353, DOI 10.1111/j.1524-475X.2000.00353.x
   Costa EC, 2016, BIOTECHNOL ADV, V34, P1427, DOI 10.1016/j.biotechadv.2016.11.002
   Craddock JA, 2010, J IMMUNOTHER, V33, P780, DOI 10.1097/CJI.0b013e3181ee6675
   Curiel TJ, 2004, NAT MED, V10, P942, DOI 10.1038/nm1093
   Curigliano G, 2021, CLIN CANCER RES, V27, P3620, DOI 10.1158/1078-0432.CCR-20-4746
   Dabek M, 2008, FEMS MICROBIOL ECOL, V66, P487, DOI 10.1111/j.1574-6941.2008.00520.x
   Daster S, 2017, ONCOTARGET, V8, P1725, DOI 10.18632/oncotarget.13857
   Das M, 2017, IMMUNOL REV, V276, P97, DOI 10.1111/imr.12520
   de Almeida SF, 2007, J IMMUNOL, V178, P3612, DOI 10.4049/jimmunol.178.6.3612
   De Ridder TR, 2021, J VET INTERN MED, V35, P415, DOI 10.1111/jvim.15806
   de Sampaio PC, 2012, PLOS ONE, V7, DOI 10.1371/journal.pone.0030753
   de Weyer PSV, 2006, BIOCHEM BIOPH RES CO, V351, P571, DOI 10.1016/j.bbrc.2006.10.079
   DeBerardinis RJ, 2008, CELL METAB, V7, P11, DOI 10.1016/j.cmet.2007.10.002
   Decout A, 2021, NAT REV IMMUNOL, V21, P548, DOI 10.1038/s41577-021-00524-z
   Dejea CM, 2018, SCIENCE, V359, P592, DOI 10.1126/science.aah3648
   Demaria O, 2019, NATURE, V574, P45, DOI 10.1038/s41586-019-1593-5
   DeNardo DG, 2009, CANCER CELL, V16, P91, DOI 10.1016/j.ccr.2009.06.018
   Derynck R, 2021, NAT REV CLIN ONCOL, V18, P9, DOI 10.1038/s41571-020-0403-1
   Dey P, 2021, CANCER DISCOV, V11, P1067, DOI 10.1158/2159-8290.CD-20-1211
   Di Stasi A, 2009, BLOOD, V113, P6392, DOI 10.1182/blood-2009-03-209650
   Diop-Frimpong B, 2011, P NATL ACAD SCI USA, V108, P2909, DOI 10.1073/pnas.1018892108
   Doisneau-Sixou SF, 2003, ENDOCR-RELAT CANCER, V10, P179, DOI 10.1677/erc.0.0100179
   Dong L, 2017, INT J MOL SCI, V18, DOI 10.3390/ijms18020278
   Dosch J, 2017, ONCOTARGET, V8, P65090, DOI 10.18632/oncotarget.17780
   Drost J, 2018, NAT REV CANCER, V18, P407, DOI 10.1038/s41568-018-0007-6
   Duan ST, 2020, ANNU REV IMMUNOL, V38, P365, DOI 10.1146/annurev-immunol-102419-035900
   Duarte A, 2004, GENE DEV, V18, P2474, DOI 10.1101/gad.1239004
   Dutta D, 2017, TRENDS MOL MED, V23, P393, DOI 10.1016/j.molmed.2017.02.007
   Eager RM, 2009, BMC CANCER, V9, DOI 10.1186/1471-2407-9-263
   Ebos JML, 2011, NAT REV CLIN ONCOL, V8, P210, DOI 10.1038/nrclinonc.2011.21
   Eigentler TK, 2011, CLIN CANCER RES, V17, P7732, DOI 10.1158/1078-0432.CCR-11-1203
   Elia I, 2021, NAT METAB, V3, P21, DOI 10.1038/s42255-020-00317-z
   Erin N, 2020, DRUG RESIST UPDATE, V53, DOI 10.1016/j.drup.2020.100715
   Eslami-S Z, 2020, FRONT ONCOL, V10, DOI 10.3389/fonc.2020.00120
   Faget J, 2011, CANCER RES, V71, P6143, DOI 10.1158/0008-5472.CAN-11-0573
   Fan H, 2019, J HEMATOL ONCOL, V12, DOI 10.1186/s13045-019-0832-4
   Fan ZZ, 2020, EMBO MOL MED, V12, DOI 10.15252/emmm.201911571
   Feig C, 2013, P NATL ACAD SCI USA, V110, P20212, DOI 10.1073/pnas.1320318110
   Fernandez MF, 2018, INT J ENV RES PUB HE, V15, DOI 10.3390/ijerph15081747
   Ferrarotto R, 2018, ANN ONCOL, V29, P1561, DOI 10.1093/annonc/mdy171
   Fischer K, 2007, BLOOD, V109, P3812, DOI 10.1182/blood-2006-07-035972
   Floter J, 2017, METABOLITES, V7, DOI 10.3390/metabo7020021
   Forster JC, 2017, HYPOXIA, V5, P21, DOI 10.2147/HP.S133231
   Frankel AE, 2017, NEOPLASIA, V19, P848, DOI 10.1016/j.neo.2017.08.004
   Friedlaender A, 2019, ESMO OPEN, V4, DOI 10.1136/esmoopen-2019-000497
   Fu Y, 2008, P NATL ACAD SCI USA, V105, P19444, DOI 10.1073/pnas.0807691105
   Fuertes MB, 2011, J EXP MED, V208, P2005, DOI 10.1084/jem.20101159
   Fujii M, 2016, CELL STEM CELL, V18, P827, DOI 10.1016/j.stem.2016.04.003
   Fukumura D, 2007, J CELL BIOCHEM, V101, P937, DOI 10.1002/jcb.21187
   Furumoto K, 2004, J CLIN INVEST, V113, P774, DOI 10.1172/JCI200419762
   Gabrilovich DI, 2009, NAT REV IMMUNOL, V9, P162, DOI 10.1038/nri2506
   Gale NW, 2004, P NATL ACAD SCI USA, V101, P15949, DOI 10.1073/pnas.0407290101
   Gandhi MK, 2006, BLOOD, V108, P2280, DOI 10.1182/blood-2006-04-015164
   Gao M, 2017, CHEM SOC REV, V46, P2237, DOI 10.1039/c6cs00908e
   Garcia-Bermudez J, 2018, NAT CELL BIOL, V20, P775, DOI 10.1038/s41556-018-0118-z
   Garg R, 2014, ONCOGENE, V33, P5225, DOI 10.1038/onc.2013.524
   Gavrieli M, 2006, BIOCHEM BIOPH RES CO, V345, P1440, DOI 10.1016/j.bbrc.2006.05.036
   Geller LT, 2017, SCIENCE, V357, P1156, DOI 10.1126/science.aah5043
   Gobert M, 2009, CANCER RES, V69, P2000, DOI 10.1158/0008-5472.CAN-08-2360
   Goenka A, 2021, CELLS-BASEL, V10, DOI 10.3390/cells10030484
   Gohil SH, 2021, NAT REV CLIN ONCOL, V18, P244, DOI 10.1038/s41571-020-00449-x
   Goicoechea SM, 2014, ONCOGENE, V33, P1265, DOI 10.1038/onc.2013.68
   Goswami S, 2020, NAT MED, V26, P39, DOI 10.1038/s41591-019-0694-x
   Gottfried E, 2006, BLOOD, V107, P2013, DOI 10.1182/blood-2005-05-1795
   Gough M, 2005, J IMMUNOL, V174, P5766, DOI 10.4049/jimmunol.174.9.5766
   Granchi C, 2011, J MED CHEM, V54, P1599, DOI 10.1021/jm101007q
   Griner EM, 2007, NAT REV CANCER, V7, P281, DOI 10.1038/nrc2110
   Guerriero JL, 2017, NATURE, V543, P428, DOI 10.1038/nature21409
   Gur C, 2015, IMMUNITY, V42, P344, DOI 10.1016/j.immuni.2015.01.010
   Gurung S, 2020, BIOMATERIALS, V247, DOI 10.1016/j.biomaterials.2020.119984
   Gutheil JC, 2000, CLIN CANCER RES, V6, P3056
   Ha D, 2019, P NATL ACAD SCI USA, V116, P609, DOI 10.1073/pnas.1812186116
   Haanen JBAG, 2015, PROG TUMOR RES, V42, P55, DOI 10.1159/000437178
   Halldorsson S, 2015, BIOSENS BIOELECTRON, V63, P218, DOI 10.1016/j.bios.2014.07.029
   Halliday N, 2020, FRONT IMMUNOL, V11, DOI 10.3389/fimmu.2020.600000
   Han ZY, 2021, AM J CANCER RES, V11, P3777
   Hanahan D, 2011, CELL, V144, P646, DOI 10.1016/j.cell.2011.02.013
   Hannier S, 1998, J IMMUNOL, V161, P4058
   Haque ME, 2019, CANCER RES TREAT, V51, P861, DOI 10.4143/crt.2018.214
   Harmon C, 2019, CANCER IMMUNOL RES, V7, P335, DOI 10.1158/2326-6066.CIR-18-0481
   Harnoss JM, 2019, P NATL ACAD SCI USA, V116, P16420, DOI 10.1073/pnas.1906999116
   He XH, 2014, J INVEST DERMATOL, V134, P975, DOI 10.1038/jid.2013.459
   HENNINGS H, 1987, CARCINOGENESIS, V8, P1343, DOI 10.1093/carcin/8.9.1343
   Hensley CT, 2016, CELL, V164, P681, DOI 10.1016/j.cell.2015.12.034
   Hu JT, 2015, J BIOSCIENCES, V40, P269, DOI 10.1007/s12038-015-9518-4
   Hu ZL, 2019, CELL METAB, V30, P290, DOI 10.1016/j.cmet.2019.05.016
   Hu ZSI, 2019, CANCER MED-US, V8, P5148, DOI 10.1002/cam4.2425
   Huang B, 2007, CANCER LETT, V252, P86, DOI 10.1016/j.canlet.2006.12.012
   Huang JC, 2021, SIGNAL TRANSDUCT TAR, V6, DOI 10.1038/s41392-021-00544-0
   Huang TZ, 2020, THERANOSTICS, V10, P8721, DOI 10.7150/thno.41648
   Hudson K, 2020, FRONT IMMUNOL, V11, DOI 10.3389/fimmu.2020.568931
   Humpton TJ, 2018, CANCER METAB, V6, DOI 10.1186/s40170-018-0191-6
   Huo JL, 2022, FRONT IMMUNOL, V13, DOI 10.3389/fimmu.2022.956090
   Hurst KE, 2019, CANCER IMMUNOL RES, V7, P476, DOI 10.1158/2326-6066.CIR-18-0182
   Hurwitz H, 2004, NEW ENGL J MED, V350, P2335, DOI 10.1056/NEJMoa032691
   Husain Z, 2013, ONCOIMMUNOLOGY, V2, DOI 10.4161/onci.26383
   IARC Working Group on the Evaluation of Carcinogenic Risks to Humans, 2012, IARC Monogr Eval Carcinog Risks Hum, V100, P1
   Ikeda M, 2019, INVEST NEW DRUG, V37, P118, DOI 10.1007/s10637-018-0636-3
   Ikeda M, 2017, CANCER CHEMOTH PHARM, V79, P1169, DOI 10.1007/s00280-017-3313-x
   Incio J, 2018, SCI TRANSL MED, V10, DOI 10.1126/scitranslmed.aag0945
   Insua-Rodriguez J, 2016, ADV DRUG DELIVER REV, V97, P41, DOI 10.1016/j.addr.2015.12.017
   Ippolito L, 2019, TRENDS BIOCHEM SCI, V44, P153, DOI 10.1016/j.tibs.2018.10.011
   Ishikawa T, 2014, PLOS ONE, V9, DOI 10.1371/journal.pone.0083786
   Jacouton E, 2017, FRONT IMMUNOL, V8, DOI 10.3389/fimmu.2017.01553
   Jakubzick CV, 2017, NAT REV IMMUNOL, V17, P349, DOI 10.1038/nri.2017.28
   Jenkins RW, 2018, CANCER DISCOV, V8, P196, DOI 10.1158/2159-8290.CD-17-0833
   Jiang KY, 2022, BIOMARK RES, V10, DOI 10.1186/s40364-022-00369-1
   Jimeno A, 2013, J CLIN ONCOL, V31
   Jin CC, 2019, CELL, V176, P998, DOI 10.1016/j.cell.2018.12.040
   Jin MZ, 2020, SIGNAL TRANSDUCT TAR, V5, DOI 10.1038/s41392-020-00280-x
   Jin Y, 2020, TRENDS CANCER, V6, P160, DOI 10.1016/j.trecan.2019.12.001
   Jogalekar MP, 2022, FRONT IMMUNOL, V13, DOI 10.3389/fimmu.2022.925985
   Johannsen M, 2010, EUR J CANCER, V46, P2926, DOI 10.1016/j.ejca.2010.07.033
   Jou J, 2021, CLIN CANCER RES, V27, P689, DOI 10.1158/1078-0432.CCR-20-0245
   Junghans RP, 2016, PROSTATE, V76, P1257, DOI 10.1002/pros.23214
   Kadosh E, 2020, NATURE, V586, P133, DOI 10.1038/s41586-020-2541-0
   Kannan S, 2013, J EXP MED, V210, P321, DOI 10.1084/jem.20121527
   Kantoff PW, 2017, J CLIN ONCOL, V35, P124, DOI 10.1200/JCO.2016.69.7748
   Katz LH, 2013, EXPERT OPIN THER TAR, V17, P743, DOI 10.1517/14728222.2013.782287
   Kedia-Mehta N, 2019, NAT COMMUN, V10, DOI 10.1038/s41467-019-10015-4
   Keedy VL, 2018, J CLIN ONCOL, V36, DOI 10.1200/JCO.2018.36.15_suppl.3031
   Keenan MM, 2015, CANCER J, V21, P49, DOI 10.1097/PPO.0000000000000104
   Khor B, 2017, TRANSFUS MED REV, V31, P36, DOI 10.1016/j.tmrv.2016.07.003
   KIKKAWA U, 1983, J BIOL CHEM, V258, P1442
   Kim BG, 2021, J HEMATOL ONCOL, V14, DOI 10.1186/s13045-021-01053-x
   Kim BG, 2018, BLOOD, V132, DOI 10.1182/blood-2018-99-117852
   Kim HS, 2020, J CLIN ONCOL, V38
   Kofler Natalie M, 2011, Genes Cancer, V2, P1106, DOI 10.1177/1947601911423030
   Kohli K, 2022, CANCER GENE THER, V29, P10, DOI 10.1038/s41417-021-00303-x
   Koritzinsky M, 2013, J CELL BIOL, V203, P615, DOI 10.1083/jcb.201307185
   Kouo T, 2015, CANCER IMMUNOL RES, V3, P412, DOI 10.1158/2326-6066.CIR-14-0150
   Krishnan A, 2000, BLOOD, V95, P1588, DOI 10.1182/blood.V95.5.1588.005k38_1588_1593
   Kumar V, 2016, TRENDS IMMUNOL, V37, P208, DOI 10.1016/j.it.2016.01.004
   Kummar S, 2017, J CLIN ONCOL, V35, P1561, DOI 10.1200/JCO.2016.71.1994
   Kurose K, 2015, CLIN CANCER RES, V21, P4327, DOI 10.1158/1078-0432.CCR-15-0357
   Kwon MJ, 2012, J IMMUNOL, V188, P5887, DOI 10.4049/jimmunol.1102941
   Lane AN, 2020, GENES DIS, V7, P185, DOI 10.1016/j.gendis.2019.10.007
   Langhans SA, 2018, FRONT PHARMACOL, V9, DOI 10.3389/fphar.2018.00006
   Le Noci V, 2018, CELL REP, V24, P3528, DOI 10.1016/j.celrep.2018.08.090
   Lecoultre M, 2020, J IMMUNOTHER CANCER, V8, DOI 10.1136/jitc-2020-001408
   Lee JH, 2020, INVEST NEW DRUG, V38, P99, DOI 10.1007/s10637-019-00745-z
   Lee J, 2011, MOL CELL BIOL, V31, P3963, DOI 10.1128/MCB.05297-11
   Lee SH, 2018, CELL, V173, P515, DOI 10.1016/j.cell.2018.03.017
   Lerrer S, 2021, ISCIENCE, V24, DOI 10.1016/j.isci.2021.103020
   Li J, 2021, CANCER DISCOV, V11, P1212, DOI 10.1158/2159-8290.CD-20-0387
   Li KT, 2021, NAT COMMUN, V12, DOI 10.1038/s41467-021-22965-9
   Li XL, 2019, MOL CANCER, V18, DOI 10.1186/s12943-019-1102-3
   Li XN, 2014, NAT MED, V20, P769, DOI 10.1038/nm.3585
   Li XJ, 2018, MOL CELL, V72, P650, DOI 10.1016/j.molcel.2018.09.007
   Liang BT, 2008, J IMMUNOL, V180, P5916, DOI 10.4049/jimmunol.180.9.5916
   Liang H, 2015, J CONTROL RELEASE, V209, P101, DOI 10.1016/j.jconrel.2015.04.029
   Liao D, 2009, PLOS ONE, V4, DOI 10.1371/journal.pone.0007965
   Liem Minh Phan, 2014, Cancer Biology Medicine, V11, P1, DOI 10.7497/j.issn.2095-3941.2014.01.001
   Lien EC, 2019, NAT REV CANCER, V19, P651, DOI 10.1038/s41568-019-0198-5
   Liu HB, 2010, P NATL ACAD SCI USA, V107, P10166, DOI 10.1073/pnas.0909112107
   Liu JX, 2022, CELL COMMUN SIGNAL, V20, DOI 10.1186/s12964-021-00816-w
   Liu N, 2013, BIOMARK RES, V1, DOI 10.1186/2050-7771-1-23
   Liu PS, 2017, NAT IMMUNOL, V18, P985, DOI 10.1038/ni.3796
   Liu SJ, 2021, SIGNAL TRANSDUCT TAR, V6, DOI 10.1038/s41392-020-00436-9
   Liu SV, 2021, J CLIN ONCOL, V39, P619, DOI 10.1200/JCO.20.01055
   Liu TY, 2019, J HEMATOL ONCOL, V12, DOI 10.1186/s13045-019-0770-1
   Liu ZY, 2011, J CLIN INVEST, V121, P800, DOI 10.1172/JCI43114
   Liu ZQ, 2016, ONCOIMMUNOLOGY, V5, DOI 10.1080/2162402X.2015.1091554
   Loeffler M, 2006, J CLIN INVEST, V116, P1955, DOI 10.1172/JCI26532
   Lyssiotis CA, 2017, TRENDS CELL BIOL, V27, P873, DOI 10.1016/j.tcb.2017.06.003
   Ma WJ, 2021, NAT CANCER, V2, P83, DOI 10.1038/s43018-020-00147-8
   Maftouh M, 2014, BRIT J CANCER, V110, P172, DOI 10.1038/bjc.2013.681
   Maman S, 2018, NAT REV CANCER, V18, P359, DOI 10.1038/s41568-018-0006-7
   Manerba M, 2012, CHEMMEDCHEM, V7, P311, DOI 10.1002/cmdc.201100471
   Mankor JM, 2020, EBIOMEDICINE, V62, DOI 10.1016/j.ebiom.2020.103040
   Mao XQ, 2021, MOL CANCER, V20, DOI 10.1186/s12943-021-01428-1
   Marasco M, 2020, SCI ADV, V6, DOI 10.1126/sciadv.aay4458
   Marofi F, 2021, STEM CELL RES THER, V12, DOI 10.1186/s13287-020-02128-1
   Martinez-Outschoorn UE, 2011, CELL CYCLE, V10, P4208, DOI 10.4161/cc.10.24.18487
   Maruhashi T, 2018, NAT IMMUNOL, V19, P1415, DOI 10.1038/s41590-018-0217-9
   Maruyama T, 2010, DIS ESOPHAGUS, V23, P422, DOI 10.1111/j.1442-2050.2009.01029.x
   Masoud GN, 2015, ACTA PHARM SIN B, V5, P378, DOI 10.1016/j.apsb.2015.05.007
   Mastelic-Gavillet B, 2019, FRONT IMMUNOL, V10, DOI 10.3389/fimmu.2019.00766
   Mathupala SP, 2004, NEUROSURGERY, V55, P1410, DOI 10.1227/01.NEU.0000143034.62913.59
   Matsuzaki J, 2010, P NATL ACAD SCI USA, V107, P7875, DOI 10.1073/pnas.1003345107
   May D, 2005, ONCOGENE, V24, P1011, DOI 10.1038/sj.onc.1208325
   Mayer RJ, 2016, J CLIN ONCOL, V34, DOI 10.1200/jco.2016.34.4_suppl.634
   McConnell JC, 2016, BREAST CANCER RES, V18, DOI 10.1186/s13058-015-0664-2
   McKeage MJ, 2018, TARGET ONCOL, V13, P89, DOI 10.1007/s11523-017-0543-0
   Medinger M, 2010, VASC CELL, V2, DOI 10.1186/2040-2384-2-10
   Melief CJM, 2020, SCI TRANSL MED, V12, DOI 10.1126/scitranslmed.aaz8235
   Mereiter S, 2019, CANCER CELL, V36, P6, DOI 10.1016/j.ccell.2019.06.006
   Messersmith WA, 2015, CLIN CANCER RES, V21, P60, DOI 10.1158/1078-0432.CCR-14-0607
   Metcalf KJ, 2021, J CLIN INVEST, V131, DOI 10.1172/JCI143765
   Mhaidly R, 2021, IMMUNOL REV, V302, P259, DOI 10.1111/imr.12978
   Miller J, 2019, FRONT VET SCI, V6, DOI 10.3389/fvets.2019.00106
   Miller MA, 2015, NAT COMMUN, V6, DOI 10.1038/ncomms9692
   Mimura N, 2012, BLOOD, V119, P5772, DOI 10.1182/blood-2011-07-366633
   Miyatake S, 1998, BIOCHEM BIOPH RES CO, V249, P444, DOI 10.1006/bbrc.1998.9191
   Mizukami Y, 2008, INT J CANCER, V122, P2286, DOI 10.1002/ijc.23392
   Mochly-Rosen D, 2012, NAT REV DRUG DISCOV, V11, P937, DOI 10.1038/nrd3871
   Moore CE, 2011, MOL ENDOCRINOL, V25, P315, DOI 10.1210/me.2010-0309
   Moore SR, 2021, FRONT IMMUNOL, V12, DOI 10.3389/fimmu.2021.602277
   Morris JC, 2014, PLOS ONE, V9, DOI 10.1371/journal.pone.0090353
   Nabet BY, 2020, CELL, V183, P363, DOI 10.1016/j.cell.2020.09.001
   Nabors LB, 2015, NEURO-ONCOLOGY, V17, P708, DOI 10.1093/neuonc/nou356
   Nakano K, 2019, J CLIN MED, V8, DOI 10.3390/jcm8010060
   Narra K, 2007, CANCER BIOL THER, V6, P1691, DOI 10.4161/cbt.6.11.4874
   Nasser F, 2021, N-S ARCH PHARMACOL, V394, P481, DOI 10.1007/s00210-020-01988-x
   Nath S, 2016, PHARMACOL THERAPEUT, V163, P94, DOI 10.1016/j.pharmthera.2016.03.013
   Neal JT, 2018, CELL, V175, P1972, DOI 10.1016/j.cell.2018.11.021
   Nejman D, 2020, SCIENCE, V368, P973, DOI 10.1126/science.aay9189
   Nie ZY, 2021, FRONT CELL DEV BIOL, V9, DOI 10.3389/fcell.2021.683940
   Ning ZC, 2021, FRONT IMMUNOL, V12, DOI 10.3389/fimmu.2021.654960
   Nishimura CD, 2021, TRENDS MOL MED, V27, P207, DOI 10.1016/j.molmed.2020.10.004
   Niu G, 2010, CURR DRUG TARGETS, V11, P1000, DOI 10.2174/138945010791591395
   Noda S, 2019, CLIN GENITOURIN CANC, V17, pE306, DOI 10.1016/j.clgc.2018.12.001
   Noel M, 2020, INVEST NEW DRUG, V38, P800, DOI 10.1007/s10637-019-00830-3
   Oakes SA, 2020, AM J PATHOL, V190, P934, DOI 10.1016/j.ajpath.2020.01.010
   Obiedat A, 2019, FASEB J, V33, P3481, DOI 10.1096/fj.201801350RR
   Oh MH, 2020, J CLIN INVEST, V130, P3865, DOI 10.1172/JCI131859
   Ohtsuka S, 2016, INT IMMUNOL, V28, P547, DOI 10.1093/intimm/dxw037
   Okamura T, 2018, FRONT IMMUNOL, V9, DOI 10.3389/fimmu.2018.00340
   Olive KP, 2009, SCIENCE, V324, P1457, DOI 10.1126/science.1171362
   Ootani A, 2009, NAT MED, V15, P1, DOI 10.1038/nm.1951
   Pan CY, 2020, MOL CELL, V81, P3760, DOI 10.1016/j.molcel.2021.08.031
   Pan M, 2016, NAT CELL BIOL, V18, P1090, DOI 10.1038/ncb3410
   Pang LZ, 2022, TRENDS CANCER, V8, P839, DOI 10.1016/j.trecan.2022.04.010
   Pang LZ, 2022, TRENDS PHARMACOL SCI, V43, P686, DOI 10.1016/j.tips.2022.04.002
   Papayannidis C, 2015, BLOOD CANCER J, V5, DOI 10.1038/bcj.2015.80
   Parhi L, 2020, NAT COMMUN, V11, DOI 10.1038/s41467-020-16967-2
   Parker PJ, 2021, NAT REV CANCER, V21, P51, DOI 10.1038/s41568-020-00310-4
   Patel NS, 2005, CANCER RES, V65, P8690, DOI 10.1158/0008-5472.CAN-05-1208
   Patsoukis N, 2020, COMMUN BIOL, V3, DOI 10.1038/s42003-020-0845-0
   Pawelczyk K, 2019, INT J MOL SCI, V20, DOI 10.3390/ijms20040824
   Paz-Ares L, 2019, LANCET, V394, P1929, DOI 10.1016/S0140-6736(19)32222-6
   Pearce OMT, 2016, GLYCOBIOLOGY, V26, P111, DOI 10.1093/glycob/cwv097
   Pei HX, 2017, CANCER RES, V77, DOI 10.1158/1538-7445.AM2017-955
   Peng L, 2016, MABS-AUSTIN, V8, P1598, DOI 10.1080/19420862.2016.1226716
   Peng Q, 2020, NAT COMMUN, V11, DOI 10.1038/s41467-020-18570-x
   Pfeifhofer C, 2003, J EXP MED, V197, P1525, DOI 10.1084/jem.20020234
   Pleguezuelos-Manzano C, 2020, NATURE, V580, P269, DOI 10.1038/s41586-020-2080-8
   Plottel CS, 2011, CELL HOST MICROBE, V10, P324, DOI 10.1016/j.chom.2011.10.003
   Polanski R, 2014, CLIN CANCER RES, V20, P926, DOI 10.1158/1078-0432.CCR-13-2270
   PONGRACZ J, 1995, INT J CANCER, V61, P35, DOI 10.1002/ijc.2910610107
   Priem B, 2020, CELL, V183, P786, DOI 10.1016/j.cell.2020.09.059
   Provenzano PP, 2012, CANCER CELL, V21, P418, DOI 10.1016/j.ccr.2012.01.007
   Puig-Kroger A, 2003, J LEUKOCYTE BIOL, V73, P482, DOI 10.1189/jlb.0902451
   Qi TB, 2020, TRANSL CANCER RES, V9, P6811, DOI 10.21037/tcr-20-2118
   Qian BZ, 2011, NATURE, V475, P222, DOI 10.1038/nature10138
   Qiao L, 2009, CARCINOGENESIS, V30, P1979, DOI 10.1093/carcin/bgp236
   Raave R, 2018, J CONTROL RELEASE, V274, P1, DOI 10.1016/j.jconrel.2018.01.029
   RACKER E, 1972, AM SCI, V60, P56
   Ragusa S, 2020, J CLIN INVEST, V130, P1199, DOI 10.1172/JCI129558
   Rangachari M, 2012, NAT MED, V18, P1394, DOI 10.1038/nm.2871
   Rebelo SP, 2018, BIOMATERIALS, V163, P185, DOI 10.1016/j.biomaterials.2018.02.030
   Reddy RK, 2003, J BIOL CHEM, V278, P20915, DOI 10.1074/jbc.M212328200
   Ren Y, 2018, MOL CANCER, V17, DOI 10.1186/s12943-018-0758-4
   Rhim AD, 2014, CANCER CELL, V25, P735, DOI 10.1016/j.ccr.2014.04.021
   Ribas A, 2018, SCIENCE, V359, P1350, DOI 10.1126/science.aar4060
   Ridgway J, 2006, NATURE, V444, P1083, DOI 10.1038/nature05313
   Ridker PM, 2017, LANCET, V390, P1833, DOI 10.1016/S0140-6736(17)32247-X
   Ritchie JP, 2011, CLIN CANCER RES, V17, P1382, DOI 10.1158/1078-0432.CCR-10-2476
   Robertson C, 2016, EXP CELL RES, V343, P73, DOI 10.1016/j.yexcr.2015.11.009
   Rodrigues J, 2021, TRENDS CANCER, V7, P249, DOI 10.1016/j.trecan.2020.10.009
   Rodriguez E, 2018, NAT REV IMMUNOL, V18, P204, DOI 10.1038/nri.2018.3
   Rojas-Rivera D, 2017, CELL DEATH DIFFER, V24, P1100, DOI 10.1038/cdd.2017.58
   ROSATO FE, 1976, ANN NY ACAD SCI, V277, P332, DOI 10.1111/j.1749-6632.1976.tb41711.x
   Rosenbaum E, 2019, ONCOLOGIST, V24, P1309, DOI 10.1634/theoncologist.2019-0418
   Rota G, 2018, CELL REP, V23, P39, DOI 10.1016/j.celrep.2018.03.026
   Rothbauer M, 2018, LAB CHIP, V18, P249, DOI 10.1039/c7lc00815e
   Rudman SM, 2011, CLIN CANCER RES, V17, P1998, DOI 10.1158/1078-0432.CCR-10-2490
   Sadeghi MM, 2021, INT J MOL SCI, V22, DOI 10.3390/ijms22115527
   Sahillioglu AC, 2021, HUM GENE THER, V32, P1029, DOI 10.1089/hum.2021.148
   Salmon H, 2019, NAT REV CANCER, V19, P215, DOI 10.1038/s41568-019-0125-9
   Saygin C, 2019, CELL STEM CELL, V24, P25, DOI 10.1016/j.stem.2018.11.017
   Schlingensiepen KH, 2006, CYTOKINE GROWTH F R, V17, P129, DOI 10.1016/j.cytogfr.2005.09.002
   Schmid D, 2017, NAT COMMUN, V8, DOI 10.1038/s41467-017-01830-8
   Schneider H, 2000, BIOCHEM BIOPH RES CO, V269, P279, DOI 10.1006/bbrc.2000.2234
   Schneider H, 2008, EUR J IMMUNOL, V38, P40, DOI 10.1002/eji.200737423
   Schultz K, 2006, AM J PHYSIOL-HEART C, V290, pH2528, DOI 10.1152/ajpheart.01077.2005
   Seino T, 2018, CELL STEM CELL, V22, P454, DOI 10.1016/j.stem.2017.12.009
   Shang ML, 2019, LAB CHIP, V19, P369, DOI 10.1039/c8lc00970h
   Shemesh J, 2015, LAB CHIP, V15, P4114, DOI 10.1039/c5lc00633c
   Sheppard KA, 2004, FEBS LETT, V574, P37, DOI 10.1016/j.febslet.2004.07.083
   Shida K, 2013, INDIAN J MED RES, V138, P808
   Shiga K, 2015, CANCERS, V7, P2443, DOI 10.3390/cancers7040902
   Shimizu K, 2020, MOL CELL, V77, P937, DOI 10.1016/j.molcel.2019.12.012
   Shimizu Y, 2009, ANTIOXID REDOX SIGN, V11, P2317, DOI [10.1089/ars.2009.2501, 10.1089/ARS.2009.2501]
   Shui L, 2020, FRONT IMMUNOL, V10, DOI 10.3389/fimmu.2019.02989
   Siemann DW, 2015, PHARMACOL THERAPEUT, V153, P107, DOI 10.1016/j.pharmthera.2015.06.006
   Siemann DW, 2011, CANCER TREAT REV, V37, P63, DOI 10.1016/j.ctrv.2010.05.001
   Simonds EF, 2021, J IMMUNOTHER CANCER, V9, DOI 10.1136/jitc-2020-002181
   Singh C, 2018, BIOCHEM BIOPH RES CO, V499, P374, DOI 10.1016/j.bbrc.2018.03.169
   Smith CM, 2021, BIOCHEM J, V478, P3331, DOI 10.1042/BCJ20210425
   Sobierajska K, 2020, ADV EXP MED BIOL, V1234, P71, DOI 10.1007/978-3-030-37184-5_6
   Sontheimer-Phelps A, 2019, NAT REV CANCER, V19, P65, DOI 10.1038/s41568-018-0104-6
   Soria G, 2008, CYTOKINE, V44, P191, DOI 10.1016/j.cyto.2008.08.002
   Spranger S, 2017, CANCER CELL, V31, P711, DOI 10.1016/j.ccell.2017.04.003
   Steinberg MW, 2013, PLOS ONE, V8, DOI 10.1371/journal.pone.0077992
   Suga K, 1998, BIOCHEM MOL BIOL INT, V44, P523
   Sugiura D, 2019, SCIENCE, V364, P558, DOI 10.1126/science.aav7062
   Sun KX, 2019, EBIOMEDICINE, V41, P370, DOI 10.1016/j.ebiom.2019.02.025
   Sun QA, 2011, P NATL ACAD SCI USA, V108, P4129, DOI 10.1073/pnas.1014769108
   Sung KE, 2014, ADV DRUG DELIVER REV, V79-80, P68, DOI 10.1016/j.addr.2014.07.002
   Suzuki M, 2009, CELL HOST MICROBE, V5, P23, DOI 10.1016/j.chom.2008.11.010
   Suzuma K, 2002, P NATL ACAD SCI USA, V99, P721, DOI 10.1073/pnas.022644499
   Syed V, 2016, J CELL BIOCHEM, V117, P1279, DOI 10.1002/jcb.25496
   Takehara T, 2021, COMMUN BIOL, V4, DOI 10.1038/s42003-021-02111-3
   Tan MCB, 2009, J IMMUNOL, V182, P1746, DOI 10.4049/jimmunol.182.3.1746
   Tan SY, 2020, CANCER RES, V80, P1130, DOI 10.1158/0008-5472.CAN-19-2332
   Tang D, 2016, TUMOR BIOL, V37, P1889, DOI 10.1007/s13277-015-3942-9
   Tao LL, 2017, ONCOL LETT, V14, P2611, DOI 10.3892/ol.2017.6497
   Tap WD, 2019, LANCET, V394, P478, DOI 10.1016/S0140-6736(19)30764-0
   Tay KH, 2014, CELL SIGNAL, V26, P287, DOI 10.1016/j.cellsig.2013.11.008
   Tekguc M, 2021, P NATL ACAD SCI USA, V118, DOI 10.1073/pnas.2023739118
   Ting NLN, 2022, GUT, V71, P1412, DOI 10.1136/gutjnl-2021-326264
   Tsai S, 2018, BMC CANCER, V18, DOI 10.1186/s12885-018-4238-4
   Tuo L, 2019, J EXP CLIN CANC RES, V38, DOI 10.1186/s13046-019-1029-y
   UTZ I, 1994, INT J CANCER, V57, P104, DOI 10.1002/ijc.2910570119
   Vadevoo MP, 2019, ARCH PHARM RES, V42, P150, DOI 10.1007/s12272-019-01125-0
   Valenti R, 2006, CANCER RES, V66, P9290, DOI 10.1158/0008-5472.CAN-06-1819
   van de Wetering M, 2015, CELL, V161, P933, DOI 10.1016/j.cell.2015.03.053
   vanderMerwe PA, 1997, J EXP MED, V185, P393, DOI 10.1084/jem.185.3.393
   Varki A., 2015, ESSENTIALS GLYCOBIOL
   Vetizou M, 2015, SCIENCE, V350, P1079, DOI 10.1126/science.aad1329
   Vey N, 2016, ONCOTARGET, V7, P32532, DOI 10.18632/oncotarget.8687
   Viaud S, 2013, SCIENCE, V342, P971, DOI 10.1126/science.1240537
   Viaud S, 2011, CANCER RES, V71, P661, DOI 10.1158/0008-5472.CAN-10-1259
   Vincenz L, 2013, MOL CANCER THER, V12, P831, DOI 10.1158/1535-7163.MCT-12-0782
   Vivarelli S, 2019, CANCERS, V11, DOI 10.3390/cancers11010038
   Waickman AT, 2012, IMMUNOL REV, V249, P43, DOI 10.1111/j.1600-065X.2012.01152.x
   Waldman AD, 2020, NAT REV IMMUNOL, V20, P651, DOI 10.1038/s41577-020-0306-5
   Walenta S, 1997, AM J PATHOL, V150, P409
   Wang FT, 2019, ONCOL LETT, V17, P3055, DOI 10.3892/ol.2019.9973
   Wang Q, 2021, ADV BIOL, V5, DOI 10.1002/adbi.202100758
   Wang Y, 2018, ONCOIMMUNOLOGY, V7, DOI 10.1080/2162402X.2018.1440169
   Wang ZH, 2021, FRONT CELL DEV BIOL, V9, DOI 10.3389/fcell.2021.613534
   Watanabe N, 2003, NAT IMMUNOL, V4, P670, DOI 10.1038/ni944
   Weiss T, 2020, SCI TRANSL MED, V12, DOI 10.1126/scitranslmed.abb2311
   Wenes M, 2016, CELL METAB, V24, P701, DOI 10.1016/j.cmet.2016.09.008
   Wesolowski R, 2019, THER ADV MED ONCOL, V11, DOI 10.1177/1758835919854238
   Wilcox RA, 2015, BLOOD, V125, P1847, DOI 10.1182/blood-2015-02-625251
   Wolf Y, 2020, NAT REV IMMUNOL, V20, P173, DOI 10.1038/s41577-019-0224-6
   Woo SR, 2014, IMMUNITY, V41, P830, DOI 10.1016/j.immuni.2014.10.017
   Workman CJ, 2002, J IMMUNOL, V169, P5392, DOI 10.4049/jimmunol.169.10.5392
   Xia HJ, 2017, SCI IMMUNOL, V2, DOI 10.1126/sciimmunol.aan4631
   Xia LZ, 2021, MOL CANCER, V20, DOI 10.1186/s12943-021-01316-8
   Xia P, 1996, J CLIN INVEST, V98, P2018, DOI 10.1172/JCI119006
   Xiao ZT, 2019, NAT COMMUN, V10, DOI 10.1038/s41467-019-11738-0
   Xie F, 2018, ACTA BIOCH BIOPH SIN, V50, P121, DOI 10.1093/abbs/gmx123
   Xie H, 2014, CELL METAB, V19, P795, DOI 10.1016/j.cmet.2014.03.003
   Xu DQ, 2020, NATURE, V580, P530, DOI 10.1038/s41586-020-2183-2
   Xu X, 2018, BONE RES, V6, DOI 10.1038/s41413-017-0005-4
   Xu Y, 2021, SIGNAL TRANSDUCT TAR, V6, DOI 10.1038/s41392-021-00729-7
   Xuan WJ, 2022, CANCER IMMUNOL RES, V10, P770, DOI 10.1158/2326-6066.CIR-21-0559
   Xuan WJ, 2021, TRENDS CELL BIOL, V31, P940, DOI 10.1016/j.tcb.2021.06.008
   Yamaguchi N, 2019, ELIFE, V8, DOI 10.7554/eLife.52135
   Yan MH, 2010, NATURE, V463, pE6, DOI 10.1038/nature08751
   Yang HHN, 2018, CELL STEM CELL, V23, P882, DOI 10.1016/j.stem.2018.09.016
   Yang L, 2008, CANCER RES, V68, P9107, DOI 10.1158/0008-5472.CAN-08-2556
   Yap TA, 2020, J CLIN ONCOL, V38
   Yin HW, 2021, J AM CHEM SOC, V143, P18536, DOI 10.1021/jacs.1c08132
   Yin ZP, 2019, J EXP CLIN CANC RES, V38, DOI 10.1186/s13046-019-1409-3
   Yingling Jonathan M, 2018, Oncotarget, V9, P6659, DOI 10.18632/oncotarget.23795
   Yu JX, 2019, NAT REV DRUG DISCOV, V18, P899, DOI 10.1038/d41573-019-00167-9
   Yu SH, 2007, J IMMUNOL, V178, P6867, DOI 10.4049/jimmunol.178.11.6867
   Yu TC, 2017, CELL, V170, P548, DOI 10.1016/j.cell.2017.07.008
   Yu XJ, 2019, MABS-AUSTIN, V11, P1139, DOI 10.1080/19420862.2019.1629239
   Yue XS, 2018, BIOMATERIALS, V170, P37, DOI 10.1016/j.biomaterials.2018.04.001
   Yuki K, 2020, TRENDS IMMUNOL, V41, P652, DOI 10.1016/j.it.2020.06.010
   Zhang D, 2019, NATURE, V574, P575, DOI 10.1038/s41586-019-1678-1
   Zhang J, 2017, EMBO J, V36, P1302, DOI 10.15252/embj.201696151
   Zhang Y, 2020, FRONT IMMUNOL, V11, DOI 10.3389/fimmu.2020.594609
   Zhao YX, 2019, P NATL ACAD SCI USA, V116, P2210, DOI 10.1073/pnas.1818357116
   Zhao YL, 2019, IMMUNITY, V51, P1059, DOI 10.1016/j.immuni.2019.11.003
   Zhong ZJ, 2010, CLIN CANCER RES, V16, P1191, DOI 10.1158/1078-0432.CCR-09-1634
   Zhou BH, 2022, SIGNAL TRANSDUCT TAR, V7, DOI 10.1038/s41392-022-00934-y
   Zhou KJ, 2020, FRONT CELL DEV BIOL, V8, DOI 10.3389/fcell.2020.569219
   Zhou ZX, 2017, ADV DRUG DELIVER REV, V113, P24, DOI 10.1016/j.addr.2016.07.012
   Zhu C, 2021, SCI ADV, V7, DOI 10.1126/sciadv.abd2710
   Zhu S, 2020, PHARMACOL RES, V159, DOI 10.1016/j.phrs.2020.104980
   Zweidler-McKay PA, 2014, BLOOD, V124, DOI 10.1182/blood.V124.21.968.968
NR 438
TC 0
Z9 0
U1 10
U2 10
PU WILEY
PI HOBOKEN
PA 111 RIVER ST, HOBOKEN 07030-5774, NJ USA
EI 2523-3548
J9 CANCER COMMUN
JI Cancer Commun.
PD 2023 APR 2
PY 2023
DI 10.1002/cac2.12416
EA APR 2023
PG 37
WC Oncology
WE Science Citation Index Expanded (SCI-EXPANDED)
SC Oncology
GA C3QX9
UT WOS:000961112800001
PM 37005490
OA gold
DA 2023-05-28
ER

PT J
AU Chudan, S
   Ishibashi, R
   Nishikawa, M
   Tabuchi, Y
   Nagai, Y
   Ikushiro, S
   Furusawa, Y
AF Chudan, Seita
   Ishibashi, Riko
   Nishikawa, Miyu
   Tabuchi, Yoshiaki
   Nagai, Yoshinori
   Ikushiro, Shinichi
   Furusawa, Yukihiro
TI Effect of Wheat-Derived Arabinoxylan on the Gut Microbiota Composition
   and Colonic Regulatory T Cells
SO MOLECULES
LA English
DT Article
DE arabinoxylan; wheat; gut bacteria; regulatory T cells; colitis;
   short-chain fatty acid
ID CHAIN FATTY-ACIDS; DIETARY FIBER; METABOLITE BUTYRATE; BRAN; BACTERIA;
   INFLAMMATION; PROPIONATE
AB The health benefits of wheat-derived arabinoxylan, a commonly consumed dietary fiber, have been studied for decades. However, its effect on the gut microenvironment and inflammatory bowel disease remains unclear. The objective of this study was to understand the effect of wheat-derived arabinoxylan on gut microbiota, colonic regulatory T cells (Tregs), and experimental colitis. In this study, healthy and chronic colitis model mice were fed chow containing cellulose or wheat-derived arabinoxylan for 2-6 weeks and subjected to subsequent analysis. A 16S-based metagenomic analysis of the fecal DNA revealed that Lachnospiraceae, comprising butyrate-producing and Treg-inducing bacteria, were overrepresented in arabinoxylan-fed mice. In line with the changes in the gut microbiota, both the fecal butyrate concentration and the colonic Treg population were elevated in the arabinoxylan-fed mice. In a T cell transfer model of chronic colitis, wheat-derived arabinoxylan ameliorated body weight loss and colonic tissue inflammation, which may, in part, be mediated by Treg induction. Moreover, wheat-derived arabinoxylan suppressed TNFa production from type 1 helper T cells in this colitis model. In conclusion, wheat-derived arabinoxylans, by altering the gut microenvironment, may be a promising prebiotic for the prevention of colitis.
C1 [Chudan, Seita; Nishikawa, Miyu; Ikushiro, Shinichi] Toyama Prefectural Univ, Fac Engn, Dept Biotechnol, Toyama 9390398, Japan.
   [Ishibashi, Riko; Nagai, Yoshinori; Furusawa, Yukihiro] Toyama Prefectural Univ, Fac Engn, Dept Pharmaceut Engn, Toyama 9390398, Japan.
   [Tabuchi, Yoshiaki; Furusawa, Yukihiro] Univ Toyama, Life Sci Res Ctr, Div Mol Genet Res, Toyama 9300194, Japan.
C3 Toyama Prefectural University; Toyama Prefectural University; University
   of Toyama
RP Furusawa, Y (通讯作者)，Toyama Prefectural Univ, Fac Engn, Dept Pharmaceut Engn, Toyama 9390398, Japan.; Furusawa, Y (通讯作者)，Univ Toyama, Life Sci Res Ctr, Div Mol Genet Res, Toyama 9300194, Japan.
EM furusawa@pu-toyama.ac.jp
OI Furusawa, Yukihiro/0000-0001-6020-6965; Tabuchi,
   Yoshiaki/0000-0002-6007-6176
FU JSPS KAKENHI [20K05929]; LOTTE Foundation; Tamura Science and Technology
   Foundation; Takeda Science Foundation; Tojuro Iijima Foundation for Food
   Science and Technology; Kanamori Foundation
FX This study was supported by the JSPS KAKENHI (20K05929 to Y.F.), LOTTE
   Foundation (to Y.F.), Tamura Science and Technology Foundation (to
   Y.F.), Takeda Science Foundation (to Y.F.), Tojuro Iijima Foundation for
   Food Science and Technology (to Y.F.), and Kanamori Foundation (to
   Y.F.).
CR Arpaia N, 2013, NATURE, V504, P451, DOI 10.1038/nature12726
   Atarashi K, 2013, NATURE, V500, P232, DOI 10.1038/nature12331
   Brown AJ, 2003, J BIOL CHEM, V278, P11312, DOI 10.1074/jbc.M211609200
   Brown AC, 2011, EXPERT REV GASTROENT, V5, P411, DOI [10.1586/EGH.11.29, 10.1586/egh.11.29]
   Chang PV, 2014, P NATL ACAD SCI USA, V111, P2247, DOI 10.1073/pnas.1322269111
   Chen H, 2015, J NUTR, V145, P51, DOI 10.3945/jn.114.201772
   Choi YS, 2017, J FUNCT FOODS, V28, P246, DOI 10.1016/j.jff.2016.11.025
   De Paepe K, 2018, ENVIRON MICROBIOL, V20, P3406, DOI 10.1111/1462-2920.14381
   Duncan SH, 2002, APPL ENVIRON MICROB, V68, P5186, DOI 10.1128/AEM.68.10.5186-5190.2002
   Furusawa Y, 2013, NATURE, V504, P446, DOI 10.1038/nature12721
   Galvez J, 2005, MOL NUTR FOOD RES, V49, P601, DOI 10.1002/mnfr.200500013
   Govers C, 2020, FOOD FUNCT, V11, P7073, DOI 10.1039/d0fo00316f
   Grootaert C, 2009, FEMS MICROBIOL ECOL, V69, P231, DOI 10.1111/j.1574-6941.2009.00712.x
   Holscher HD, 2017, GUT MICROBES, V8, P172, DOI 10.1080/19490976.2017.1290756
   Isobe J, 2020, INT IMMUNOL, V32, P243, DOI 10.1093/intimm/dxz078
   Iwai K, 2017, FOOD SCI TECHNOL RES, V23, P733, DOI 10.3136/fstr.23.733
   Jiminez JA, 2016, GUT PATHOG, V8, DOI 10.1186/s13099-016-0149-6
   Jones JM, 2014, NUTR J, V13, DOI [10.1186/1475-2891-13-34, 10.1007/s11047-013-9401-x]
   Koh A, 2016, CELL, V165, P1332, DOI 10.1016/j.cell.2016.05.041
   Lee C, 2017, INT IMMUNOPHARMACOL, V51, P47, DOI 10.1016/j.intimp.2017.07.023
   Loubinoux J, 2002, FEMS MICROBIOL ECOL, V40, P107, DOI 10.1111/j.1574-6941.2002.tb00942.x
   Louis P, 2017, ENVIRON MICROBIOL, V19, P29, DOI 10.1111/1462-2920.13589
   Matsuzaki K, 2020, NAT PROD COMMUN, V15, DOI 10.1177/1934578X20917791
   Muller M, 2020, GUT MICROBES, V12, DOI 10.1080/19490976.2019.1704141
   Neyrinck AM, 2011, PLOS ONE, V6, DOI 10.1371/journal.pone.0020944
   Obata Y, 2014, NAT IMMUNOL, V15, P571, DOI 10.1038/ni.2886
   Venegas DP, 2019, FRONT IMMUNOL, V10, DOI 10.3389/fimmu.2019.00277
   Requena T, 2018, FOOD FUNCT, V9, P688, DOI [10.1039/c7fo01820g, 10.1039/C7FO01820G]
   RING SG, 1980, PHYTOCHEMISTRY, V19, P1723, DOI 10.1016/S0031-9422(00)83802-9
   Rizzatti G, 2017, BIOMED RES INT, V2017, DOI 10.1155/2017/9351507
   Salden BN, 2018, CLIN NUTR, V37, P471, DOI 10.1016/j.clnu.2017.01.024
   Segata N, 2011, GENOME BIOL, V12, DOI 10.1186/gb-2011-12-6-r60
   Singh N, 2014, IMMUNITY, V40, P128, DOI 10.1016/j.immuni.2013.12.007
   Smith PM, 2013, SCIENCE, V341, P569, DOI 10.1126/science.1241165
   Sun MM, 2018, NAT COMMUN, V9, DOI 10.1038/s41467-018-05901-2
   Wang MM, 2019, TRENDS FOOD SCI TECH, V88, P1, DOI 10.1016/j.tifs.2019.03.005
   Xie MH, 2022, FRONT NUTR, V9, DOI 10.3389/fnut.2022.950446
   Yamamoto Y, 2017, J ORAL SCI, V59, P603, DOI 10.2334/josnusd.16-0820
   Yamanouchi Y, 2022, MOL NUTR FOOD RES, V66, DOI 10.1002/mnfr.202200063
   Yoon SH, 2017, INT J SYST EVOL MICR, V67, P1613, DOI 10.1099/ijsem.0.001755
   Zannini E, 2022, FOODS, V11, DOI 10.3390/foods11071026
NR 41
TC 0
Z9 0
U1 6
U2 6
PU MDPI
PI BASEL
PA ST ALBAN-ANLAGE 66, CH-4052 BASEL, SWITZERLAND
EI 1420-3049
J9 MOLECULES
JI Molecules
PD APR
PY 2023
VL 28
IS 7
AR 3079
DI 10.3390/molecules28073079
PG 13
WC Biochemistry & Molecular Biology; Chemistry, Multidisciplinary
WE Science Citation Index Expanded (SCI-EXPANDED)
SC Biochemistry & Molecular Biology; Chemistry
GA D6VV0
UT WOS:000970094900001
PM 37049841
OA Green Published, gold
DA 2023-05-28
ER

PT J
AU Fiorani, M
   Tohumcu, E
   Del Vecchio, LE
   Porcari, S
   Cammarota, G
   Gasbarrini, A
   Ianiro, G
AF Fiorani, Marcello
   Tohumcu, Ege
   Del Vecchio, Livio Enrico
   Porcari, Serena
   Cammarota, Giovanni
   Gasbarrini, Antonio
   Ianiro, Gianluca
TI The Influence of Helicobacter pylori on Human Gastric and Gut Microbiota
SO ANTIBIOTICS-BASEL
LA English
DT Review
DE gastric microbiota; gut microbiota; Helicobacter pylori; probiotics
ID H.-PYLORI; PROBIOTICS; METAANALYSIS; ERADICATION; INFECTION; RESISTANT;
   PUMP; BIFIDOBACTERIUM; ASSOCIATION; EXPRESSION
AB Helicobacter pylori is a Gram-negative bacterium that is able to colonize the human stomach, whose high prevalence has a major impact on human health, due to its association with several gastric and extra-gastric disorders, including gastric cancer. The gastric microenvironment is deeply affected by H. pylori colonization, with consequent effects on the gastrointestinal microbiota, exerted via the regulation of various factors, including gastric acidity, host immune responses, antimicrobial peptides, and virulence factors. The eradication therapy required to treat H. pylori infection can also have detrimental consequences for the gut microbiota, leading to a decreased alpha diversity. Notably, therapy regimens integrated with probiotics have been shown to reduce the negative effects of antibiotic therapy on the gut microbiota. These eradication therapies combined with probiotics have also higher rates of eradication, when compared to standard treatments, and are associated with reduced side effects, improving the patient's compliance. In light of the deep impact of gut microbiota alterations on human health, the present article aims to provide an overview of the complex interaction between H. pylori and the gastrointestinal microbiota, focusing also on the consequences of eradication therapies and the effects of probiotic supplementation.
C1 [Fiorani, Marcello; Tohumcu, Ege; Del Vecchio, Livio Enrico; Porcari, Serena; Cammarota, Giovanni; Gasbarrini, Antonio; Ianiro, Gianluca] Fdn Policlin Univ Agostino Gemelli IRCCS, Digest Dis Ctr, I-00168 Rome, Italy.
   [Fiorani, Marcello; Tohumcu, Ege; Del Vecchio, Livio Enrico; Porcari, Serena; Cammarota, Giovanni; Gasbarrini, Antonio; Ianiro, Gianluca] Univ Cattolica Sacro Cuore, Dipartimento Univ Med & Chirurg Traslazionale, I-00168 Rome, Italy.
C3 Catholic University of the Sacred Heart; IRCCS Policlinico Gemelli;
   Catholic University of the Sacred Heart; IRCCS Policlinico Gemelli
RP Ianiro, G (通讯作者)，Fdn Policlin Univ Agostino Gemelli IRCCS, Digest Dis Ctr, I-00168 Rome, Italy.; Ianiro, G (通讯作者)，Univ Cattolica Sacro Cuore, Dipartimento Univ Med & Chirurg Traslazionale, I-00168 Rome, Italy.
EM gianluca.ianiro@unicatt.it
OI Del Vecchio, Livio Enrico/0000-0003-1777-7740; PORCARI,
   Serena/0000-0003-0085-3954
FU Italian Ministry of Health; Italian Ministry of Research; Fondazione
   Roma;  [GR-2018-12365734]
FX This work was supported by the Linea D-1 of the Catholic University of
   Rome and by the Ricerca Finalizzata Giovani Ricercatori 2018 of the
   Italian Ministry of Health (project GR-2018-12365734) to G.I. and by the
   BIOMIS grant of the Italian Ministry of Research to A.G., G.C., and G.I.
   A.G., G.C., and G.I. thank the Fondazione Roma for the invaluable
   support to their scientific research. The funders had no role in the
   study design, data collection analysis, the decision to publish, or the
   preparation of the manuscript.
CR Aiba Y, 2015, MICROBIOLOGYOPEN, V4, P465, DOI 10.1002/mbo3.252
   Alipour M, 2021, J GASTROINTEST CANC, V52, P23, DOI 10.1007/s12029-020-00518-5
   Ansari S, 2020, INT J MOL SCI, V21, DOI 10.3390/ijms21197430
   Araujo GRL, 2022, WORLD J GASTROENTERO, V28, P402, DOI 10.3748/wjg.v28.i4.402
   Arike L, 2017, GLYCOBIOLOGY, V27, P318, DOI 10.1093/glycob/cww134
   Baj J, 2021, CELLS-BASEL, V10, DOI 10.3390/cells10010027
   Benakis C, 2016, NAT MED, V22, P516, DOI 10.1038/nm.4068
   Bergstrom KSB, 2010, PLOS PATHOG, V6, DOI 10.1371/journal.ppat.1000902
   Bland MV, 2004, ANTIMICROB AGENTS CH, V48, P1983, DOI 10.1128/AAC.48.6.1983-1988.2004
   Boyanova L, 2017, LETT APPL MICROBIOL, V65, P469, DOI 10.1111/lam.12807
   Bull Matthew J, 2014, Integr Med (Encinitas), V13, P17
   Bylund J, 2001, ANTIMICROB AGENTS CH, V45, P1700, DOI 10.1128/AAC.45.6.1700-1704.2001
   Cammarota G, 2014, WORLD J GASTROENTERO, V20, P5205, DOI 10.3748/wjg.v20.i18.5205
   Cardenas PA, 2020, EUR J CLIN MICROBIOL, V39, P1365, DOI 10.1007/s10096-020-03854-3
   Chen CC, 2021, GUT MICROBES, V13, DOI 10.1080/19490976.2021.1909459
   Chen LY, 2018, EBIOMEDICINE, V35, P87, DOI 10.1016/j.ebiom.2018.08.028
   Cheok YY, 2021, MICROORGANISMS, V9, DOI 10.3390/microorganisms9122502
   Christovich A, 2022, FRONT IMMUNOL, V13, DOI 10.3389/fimmu.2022.946248
   Collado MC, 2005, INT J ANTIMICROB AG, V25, P385, DOI 10.1016/j.ijantimicag.2005.01.017
   da Costa DM, 2015, WORLD J GASTROENTERO, V21, P10563, DOI 10.3748/wjg.v21.i37.10563
   Dang YN, 2014, PLOS ONE, V9, DOI 10.1371/journal.pone.0111030
   Das A, 2017, SCI REP-UK, V7, DOI 10.1038/s41598-017-15510-6
   Dash NR, 2019, PLOS ONE, V14, DOI 10.1371/journal.pone.0218274
   de Brito BB, 2019, WORLD J GASTROENTERO, V25, P5578, DOI 10.3748/wjg.v25.i37.5578
   de Korwin JD, 2017, HELICOBACTER, V22, DOI 10.1111/hel.12411
   Del Vecchio L.E., 2022, MICROB HLTH DIS, V4, pe719, DOI [10.26355/mhd_20229_719, DOI 10.26355/MHD_20229_719]
   El Hafa F, 2022, HELICOBACTER, V27, DOI 10.1111/hel.12881
   Elhariri M, 2018, SCI REP-UK, V8, DOI 10.1038/s41598-018-32671-0
   Ferreira RM, 2018, GUT, V67, P226, DOI 10.1136/gutjnl-2017-314205
   Frost F, 2019, SCI REP-UK, V9, DOI 10.1038/s41598-019-56631-4
   Goderska K, 2018, APPL MICROBIOL BIOT, V102, P1, DOI 10.1007/s00253-017-8535-7
   Gonzalez MF, 2021, INT J MOL SCI, V22, DOI 10.3390/ijms22094823
   Guo Y, 2020, GUT, V69, P1598, DOI 10.1136/gutjnl-2019-319696
   Hansen G, 2013, CELL MOL LIFE SCI, V70, P761, DOI 10.1007/s00018-012-1076-4
   He C, 2019, HELICOBACTER, V24, DOI 10.1111/hel.12590
   Heimesaat MM, 2014, PLOS ONE, V9, DOI 10.1371/journal.pone.0100362
   Hidaka E, 2001, GUT, V49, P474, DOI 10.1136/gut.49.4.474
   Hill C, 2014, NAT REV GASTRO HEPAT, V11, P506, DOI 10.1038/nrgastro.2014.66
   Homan M, 2015, WORLD J GASTROENTERO, V21, P10644, DOI 10.3748/wjg.v21.i37.10644
   Hooi JKY, 2017, GASTROENTEROLOGY, V153, P420, DOI 10.1053/j.gastro.2017.04.022
   Hsu PI, 2018, HELICOBACTER, V23, DOI 10.1111/hel.12498
   Huang Y, 2016, FRONT CELL INFECT MI, V6, DOI 10.3389/fcimb.2016.00159
   Huang YM, 2021, HELICOBACTER, V26, DOI 10.1111/hel.12785
   Ianiro G, 2022, THER ADV GASTROENTER, V15, DOI 10.1177/17562848221091524
   Ianiro G, 2016, GUT, V65, P1906, DOI 10.1136/gutjnl-2016-312297
   Ianiro G, 2015, HELICOBACTER, V20, P68, DOI 10.1111/hel.12260
   Ianiro G, 2014, CURR PHARM DESIGN, V20, P4565, DOI 10.2174/13816128113196660723
   Ibrahim Abdalla Mona Mohamed, 2015, Eur Endocrinol, V11, P90, DOI 10.17925/EE.2015.11.02.90
   Iino C, 2021, WORLD J GASTROENTERO, V27, P6224, DOI 10.3748/wjg.v27.i37.6224
   Imhann F, 2016, GUT, V65, P740, DOI 10.1136/gutjnl-2015-310376
   Jakobsson HE, 2010, PLOS ONE, V5, DOI 10.1371/journal.pone.0009836
   Ji JF, 2020, INT J MOL SCI, V21, DOI 10.3390/ijms21031136
   Johansson MEV, 2015, CELL HOST MICROBE, V18, P582, DOI 10.1016/j.chom.2015.10.007
   Jones TA, 2017, PLOS PATHOG, V13, DOI 10.1371/journal.ppat.1006631
   Karlsson FH, 2012, NAT COMMUN, V3, DOI 10.1038/ncomms2266
   Keikha M, 2021, BMC GASTROENTEROL, V21, DOI 10.1186/s12876-021-01764-y
   Klymiuk I, 2017, FRONT MICROBIOL, V8, DOI 10.3389/fmicb.2017.02508
   Kpoghomou MA, 2020, BMC CANCER, V20, DOI 10.1186/s12885-020-06962-7
   Krzyzek P, 2020, PATHOGENS, V9, DOI 10.3390/pathogens9030184
   Le Chatelier E, 2013, NATURE, V500, P541, DOI 10.1038/nature12506
   Lee JS, 2010, J GASTROEN HEPATOL, V25, P194, DOI 10.1111/j.1440-1746.2009.06127.x
   Lesbros-Pantoflickova D, 2007, J NUTR, V137, p812S, DOI 10.1093/jn/137.3.812S
   Liou JM, 2019, LANCET INFECT DIS, V19, P1109, DOI 10.1016/S1473-3099(19)30272-5
   Lopetuso LR, 2020, PLOS ONE, V15, DOI 10.1371/journal.pone.0231789
   Lu MH, 2016, PLOS ONE, V11, DOI 10.1371/journal.pone.0163743
   Lv ZF, 2015, EXP THER MED, V9, P707, DOI 10.3892/etm.2015.2174
   Mailhe M, 2018, BMC MICROBIOL, V18, DOI 10.1186/s12866-018-1304-7
   Maldonado-Contreras A, 2011, ISME J, V5, P574, DOI 10.1038/ismej.2010.149
   Malfertheiner P, 2022, GUT, V71, P1724, DOI 10.1136/gutjnl-2022-327745
   Marginean CO, 2021, J CLIN MED, V10, DOI 10.3390/jcm10153258
   Martin ME, 2013, PLOS ONE, V8, DOI 10.1371/journal.pone.0076375
   Martin-Gallausiaux C, 2021, P NUTR SOC, V80, P37, DOI 10.1017/S0029665120006916
   Martin-Nunez GM, 2021, FRONT MED-LAUSANNE, V8, DOI 10.3389/fmed.2021.712908
   Miao RX, 2020, HELICOBACTER, V25, DOI 10.1111/hel.12676
   Michetti P, 1999, DIGESTION, V60, P203, DOI 10.1159/000007660
   Murray BO, 2020, MICROBIOL-SGM, V166, P751, DOI 10.1099/mic.0.000934
   Nyssen OP, 2021, AM J GASTROENTEROL, V116, P1220, DOI 10.14309/ajg.0000000000001246
   Palrasu M, 2020, J CLIN INVEST, V130, P2422, DOI 10.1172/JCI130015
   Pereira-Marques J, 2021, BEST PRACT RES CL GA, V50-51, DOI 10.1016/j.bpg.2021.101734
   Poorolajal J, 2020, EPIDEMIOL HEALTH, V42, DOI 10.4178/epih.e2020004
   Pozuelo M, 2015, SCI REP-UK, V5, DOI 10.1038/srep12693
   Qin JJ, 2010, NATURE, V464, P59, DOI 10.1038/nature08821
   Qin N, 2014, NATURE, V513, P59, DOI 10.1038/nature13568
   Raghwan, 2014, HELICOBACTER, V19, P17, DOI 10.1111/hel.12087
   Rajilic-Stojanovic M, 2020, ALIMENT PHARM THER, V51, P582, DOI 10.1111/apt.15650
   Ramirez J, 2020, FRONT CELL INFECT MI, V10, DOI 10.3389/fcimb.2020.572912
   Razavi A, 2015, J IMMUNOL RES, V2015, DOI 10.1155/2015/315957
   Ren S, 2022, J GASTROEN HEPATOL, V37, P464, DOI 10.1111/jgh.15751
   Ricci V, 2016, TOXINS, V8, DOI 10.3390/toxins8070203
   Rothschild D, 2018, NATURE, V555, P210, DOI 10.1038/nature25973
   SACHS G, 1995, ANNU REV PHARMACOL, V35, P277, DOI 10.1146/annurev.pharmtox.35.1.277
   Sarri GL, 2019, J GASTROEN HEPATOL, V34, P517, DOI 10.1111/jgh.14539
   Schmalstig AA, 2018, J BACTERIOL, V200, DOI 10.1128/JB.00124-18
   Schmidt TSB, 2018, CELL, V172, P1198, DOI 10.1016/j.cell.2018.02.044
   Schulz C, 2018, GUT, V67, P216, DOI 10.1136/gutjnl-2016-312904
   Scott DR, 2010, J BACTERIOL, V192, P94, DOI 10.1128/JB.00848-09
   Serrano C, 2021, CURR OPIN PHYSIOL, V21, P57, DOI 10.1016/j.cophys.2021.04.003
   Sharndama HC, 2022, BRAZ J MICROBIOL, V53, P33, DOI 10.1007/s42770-021-00675-0
   Spengler G, 2004, INT J ANTIMICROB AG, V23, P631, DOI 10.1016/j.ijantimicag.2003.11.010
   Tao ZH, 2020, HELICOBACTER, V25, DOI 10.1111/hel.12754
   Tegtmeyer N, 2019, CELL MICROBIOL, V21, DOI 10.1111/cmi.12965
   Tong JL, 2007, ALIMENT PHARM THER, V25, P155, DOI 10.1111/j.1365-2036.2006.03179.x
   Vasapolli R, 2019, GASTROENTEROLOGY, V157, P1081, DOI 10.1053/j.gastro.2019.05.068
   Vatanen T, 2018, NATURE, V562, P589, DOI 10.1038/s41586-018-0620-2
   Viazis N, 2022, NUTRIENTS, V14, DOI 10.3390/nu14030632
   Vuik FER, 2019, UNITED EUR GASTROENT, V7, P897, DOI 10.1177/2050640619852255
   Wang DM, 2022, FEBS OPEN BIO, V12, P1188, DOI 10.1002/2211-5463.13390
   Wang LL, 2020, FRONT MICROBIOL, V11, DOI 10.3389/fmicb.2020.01548
   Wang ZH, 2013, J CLIN GASTROENTEROL, V47, P25, DOI 10.1097/MCG.0b013e318266f6cf
   Weersma RK, 2020, GUT, V69, P1510, DOI 10.1136/gutjnl-2019-320204
   Xu CJ, 2020, EUR J CLIN MICROBIOL, V39, P1821, DOI 10.1007/s10096-020-03948-y
   Yang JC, 2014, WORLD J GASTROENTERO, V20, P5283, DOI 10.3748/wjg.v20.i18.5283
   Yao XB, 2019, GASTROENTEROLOGY, V156, P2158, DOI 10.1053/j.gastro.2019.02.036
   Ye QQ, 2020, HELICOBACTER, V25, DOI 10.1111/hel.12713
   Yeh YC, 2019, J BIOMED SCI, V26, DOI 10.1186/s12929-019-0498-9
   Yu MY, 2019, PLOS ONE, V14, DOI 10.1371/journal.pone.0223309
   Zamani M, 2018, ALIMENT PHARM THER, V47, P868, DOI 10.1111/apt.14561
   Zhang HS, 2015, ISME J, V9, P770, DOI 10.1038/ismej.2014.165
   Zheng W, 2021, FRONT IMMUNOL, V12, DOI 10.3389/fimmu.2021.625586
   Zhou BG, 2019, HELICOBACTER, V24, DOI 10.1111/hel.12651
   Zhou Y, 2020, HELICOBACTER, V25, DOI 10.1111/hel.12721
   Zhu R, 2014, WORLD J GASTROENTERO, V20, P18013, DOI 10.3748/wjg.v20.i47.18013
NR 122
TC 0
Z9 0
U1 1
U2 1
PU MDPI
PI BASEL
PA ST ALBAN-ANLAGE 66, CH-4052 BASEL, SWITZERLAND
SN 2079-6382
J9 ANTIBIOTICS-BASEL
JI Antibiotics-Basel
PD APR
PY 2023
VL 12
IS 4
AR 765
DI 10.3390/antibiotics12040765
PG 14
WC Infectious Diseases; Pharmacology & Pharmacy
WE Science Citation Index Expanded (SCI-EXPANDED)
SC Infectious Diseases; Pharmacology & Pharmacy
GA E9SK0
UT WOS:000978851100001
PM 37107126
OA gold
DA 2023-05-28
ER

PT J
AU Kiousi, DE
   Kouroutzidou, AZ
   Neanidis, K
   Karavanis, E
   Matthaios, D
   Pappa, A
   Galanis, A
AF Kiousi, Despoina E.
   Kouroutzidou, Antonia Z.
   Neanidis, Konstantinos
   Karavanis, Emmanuel
   Matthaios, Dimitrios
   Pappa, Aglaia
   Galanis, Alex
TI The Role of the Gut Microbiome in Cancer Immunotherapy: Current
   Knowledge and Future Directions
SO CANCERS
LA English
DT Review
DE gut microbiota; immunotherapy; immune checkpoint inhibitors; probiotics;
   fecal microbiota transplantation; tumor microenvironment
ID IMMUNE CHECKPOINT INHIBITORS; ACQUIRED-RESISTANCE; ANTITUMOR IMMUNITY;
   T-CELLS; COMMENSAL; IMMUNOSURVEILLANCE; COLONIZATION; PROBIOTICS;
   EFFICACY; SURVEILLANCE
AB Simple Summary Cancer immunotherapy is a treatment modality that involves the stimulation of the patient's immune system to fight off tumors. Although efficient in limiting the disease progression of several solid tumors, including lung cancer and melanoma, some patients may have poor outcomes. This review focuses on the role of the gut microbiota (the microbial community residing in the gastrointestinal tract) in immunity and cancer immunotherapy. Manipulation of the gut microbiota with dietary interventions or fecal microbiota transplantation to enhance response to immunotherapy could pave the way for personalized therapies with improved efficacy.Cancer immunotherapy is a treatment modality that aims to stimulate the anti-tumor immunity of the host to elicit favorable clinical outcomes. Immune checkpoint inhibitors (ICIs) gained traction due to the lasting effects and better tolerance in patients carrying solid tumors in comparison to conventional treatment. However, a significant portion of patients may present primary or acquired resistance (non-responders), and thus, they may have limited therapeutic outcomes. Resistance to ICIs can be derived from host-related, tumor-intrinsic, or environmental factors. Recent studies suggest a correlation of gut microbiota with resistance and response to immunotherapy as well as with the incidence of adverse events. Currently, preclinical and clinical studies aim to elucidate the unique microbial signatures related to ICI response and anti-tumor immunity, employing metagenomics and/or multi-omics. Decoding this complex relationship can provide the basis for manipulating the malleable structure of the gut microbiota to enhance therapeutic success. Here, we delve into the factors affecting resistance to ICIs, focusing on the intricate gut microbiome-immunity interplay. Additionally, we review clinical studies and discuss future trends and directions in this promising field.
C1 [Kiousi, Despoina E.; Kouroutzidou, Antonia Z.; Pappa, Aglaia; Galanis, Alex] Democritus Univ Thrace, Fac Hlth Sci, Dept Mol Biol & Genet, Alexandroupolis 68100, Greece.
   [Neanidis, Konstantinos; Karavanis, Emmanuel] 424 Gen Mil Training Hosp, Oncol Dept, Thessaloniki 56429, Greece.
   [Matthaios, Dimitrios] Rhodes Gen Hosp, Oncol Dept, Rhodes 85133, Greece.
C3 Democritus University of Thrace
RP Galanis, A (通讯作者)，Democritus Univ Thrace, Fac Hlth Sci, Dept Mol Biol & Genet, Alexandroupolis 68100, Greece.
EM agalanis@mbg.duth.gr
OI Karavanis, Emmanuel/0000-0003-0171-872X; Galanis,
   Alex/0000-0001-9991-3173; Pappa, Aglaia/0000-0003-0913-4315
FU project "InTechThrace: Integrated Technologies in biomedical research:
   multilevel biomarker analysis in Thrace" (MIS) under the Operational
   Program "Competitiveness, Entrepreneurship & Innovation" (EPAnEK)
   [5047285]; European Regional Development Fund (ERDF)
FX This research was co-funded by the project "InTechThrace: Integrated
   Technologies in biomedical research: multilevel biomarker analysis in
   Thrace" (MIS Code 5047285) under the Operational Program
   "Competitiveness, Entrepreneurship & Innovation" (EPAnEK) and co-funded
   by the European Regional Development Fund (ERDF) and national resources
   (Partnership Agreement 2014-2020).
CR Aghamajidi A, 2022, CANCERS, V14, DOI 10.3390/cancers14153563
   Aindelis G, 2020, CANCERS, V12, DOI 10.3390/cancers12020368
   Akinleye A, 2019, J HEMATOL ONCOL, V12, DOI 10.1186/s13045-019-0779-5
   Alemao CA, 2021, ALLERGY, V76, P714, DOI 10.1111/all.14548
   [Anonymous], FDA APPR 1 FEC MICR
   Bae M, 2022, NATURE, V608, P168, DOI 10.1038/s41586-022-04985-7
   Baruch EN, 2021, SCIENCE, V371, P602, DOI 10.1126/science.abb5920
   Bibbo S, 2020, J CLIN MED, V9, DOI 10.3390/jcm9061757
   Borroni EM, 2021, INT J MOL SCI, V22, DOI 10.3390/ijms222413275
   Botticelli A, 2020, J TRANSL MED, V18, DOI 10.1186/s12967-020-02231-0
   Brussow H, 2020, MICROB BIOTECHNOL, V13, P423, DOI 10.1111/1751-7915.13479
   Chappert P, 2013, IMMUNITY, V38, P1198, DOI 10.1016/j.immuni.2013.06.005
   Chaput N, 2017, ANN ONCOL, V28, P1368, DOI 10.1093/annonc/mdx108
   Chen DS, 2013, IMMUNITY, V39, P1, DOI 10.1016/j.immuni.2013.07.012
   Chen Z, 2020, J IMMUNOL RES, V2020, DOI 10.1155/2020/2969287
   Chondrou P, 2020, MICROORGANISMS, V8, DOI 10.3390/microorganisms8050709
   Clavel T, 2022, MICROB BIOTECHNOL, V15, P164, DOI 10.1111/1751-7915.13970
   Cogdill AP, 2017, BRIT J CANCER, V117, P1, DOI 10.1038/bjc.2017.136
   Cristofori F, 2021, FRONT IMMUNOL, V12, DOI 10.3389/fimmu.2021.578386
   Davar D, 2021, SCIENCE, V371, P595, DOI 10.1126/science.abf3363
   Dong P, 2010, EARLY HUM DEV, V86, P51, DOI 10.1016/j.earlhumdev.2010.01.002
   Dunn GP, 2004, IMMUNITY, V21, P137, DOI 10.1016/j.immuni.2004.07.017
   Dynka D, 2022, NUTRIENTS, V14, DOI 10.3390/nu14235003
   Fessler J, 2019, J IMMUNOTHER CANCER, V7, DOI 10.1186/s40425-019-0574-4
   Frankel AE, 2017, NEOPLASIA, V19, P848, DOI 10.1016/j.neo.2017.08.004
   Galon J, 2019, NAT REV DRUG DISCOV, V18, P197, DOI 10.1038/s41573-018-0007-y
   Geuking MB, 2011, IMMUNITY, V34, P794, DOI 10.1016/j.immuni.2011.03.021
   Gocher AM, 2022, NAT REV IMMUNOL, V22, P158, DOI 10.1038/s41577-021-00566-3
   Gopalakrishnan V, 2018, SCIENCE, V359, P97, DOI 10.1126/science.aan4236
   Grenda A, 2022, AMB EXPRESS, V12, DOI 10.1186/s13568-022-01428-4
   Gu DQ, 2018, J IMMUNOTHER CANCER, V6, DOI 10.1186/s40425-018-0449-0
   Han YY, 2020, AM J CANCER RES, V10, P727
   Heinzerling L, 2019, DTSCH ARZTEBL INT, V116, P119, DOI 10.3238/arztebl.2019.0119
   Heshiki Y, 2020, MICROBIOME, V8, DOI 10.1186/s40168-020-00811-2
   Higbie VS, 2022, ONCOLOGIST, V27, P952, DOI 10.1093/oncolo/oyac162
   Hou KJ, 2022, SIGNAL TRANSDUCT TAR, V7, DOI 10.1038/s41392-022-00974-4
   Isaac NI, 2019, CLIN MASS SPECTROM, V14, P18, DOI 10.1016/j.clinms.2019.06.001
   Jiang S, 2022, FRONT ONCOL, V12, DOI 10.3389/fonc.2022.823705
   Jiang YS, 2019, HUM VACC IMMUNOTHER, V15, P1111, DOI 10.1080/21645515.2019.1571892
   Jiao YH, 2020, FRONT IMMUNOL, V11, DOI 10.3389/fimmu.2020.00282
   Jin YP, 2019, J THORAC ONCOL, V14, P1378, DOI 10.1016/j.jtho.2019.04.007
   Jorgovanovic D, 2020, BIOMARK RES, V8, DOI 10.1186/s40364-020-00228-x
   Kaderbhai C, 2017, ANTICANCER RES, V37, P3195, DOI 10.21873/anticanres.11680
   Kaisar MMM, 2017, FRONT IMMUNOL, V8, DOI 10.3389/fimmu.2017.01429
   Karaduta O, 2021, MICROORGANISMS, V9, DOI 10.3390/microorganisms9050980
   Katayama Y, 2019, TRANSL LUNG CANCER R, V8, P847, DOI 10.21037/tlcr.2019.10.23
   Kawanabe-Matsuda H, 2022, CANCER DISCOV, V12, P1336, DOI 10.1158/2159-8290.CD-21-0929
   Kennedy Katherine M, 2023, Nature, V613, P639, DOI 10.1038/s41586-022-05546-8
   Khan U, 2021, AM J CLIN ONCOL-CANC, V44, P247, DOI 10.1097/COC.0000000000000813
   Kim R, 2007, IMMUNOLOGY, V121, P1, DOI 10.1111/j.1365-2567.2007.02587.x
   Kiousi DE, 2022, FRONT MICROBIOL, V13, DOI 10.3389/fmicb.2022.922689
   Larroquette M, 2021, EUR J CANCER, V158, P47, DOI 10.1016/j.ejca.2021.09.013
   Lau HCH, 2021, GUT MICROBES, V13, P1, DOI 10.1080/19490976.2020.1869504
   Lee JB, 2022, IMMUNE NETW, V22, DOI 10.4110/in.2022.22.e2
   Liang Hai, 2022, Oncotarget, V13, P876, DOI 10.18632/oncotarget.28252
   Limeta A, 2020, JCI INSIGHT, V5, DOI 10.1172/jci.insight.140940
   Liu L, 2019, NAT IMMUNOL, V20, P1681, DOI 10.1038/s41590-019-0513-z
   Loo K, 2022, FRONT IMMUNOL, V12, DOI 10.3389/fimmu.2021.810388
   Luo ZW, 2021, INT J NANOMED, V16, P2949, DOI 10.2147/IJN.S304515
   Mager LF, 2020, SCIENCE, V369, P1481, DOI 10.1126/science.abc3421
   Matson V, 2018, SCIENCE, V359, P104, DOI 10.1126/science.aao3290
   McFarland LV, 2018, FRONT MED-LAUSANNE, V5, DOI 10.3389/fmed.2018.00124
   Merrick Blair, 2020, Infection prevention in practice, V2, P100069, DOI 10.1016/j.infpip.2020.100069
   Mirji G, 2022, SCI IMMUNOL, V7, DOI 10.1126/sciimmunol.abn0704
   Mousa WK, 2022, FRONT MICROBIOL, V13, DOI 10.3389/fmicb.2022.825338
   Ng SC, 2020, GUT, V69, P83, DOI 10.1136/gutjnl-2019-319407
   O'Toole PW, 2017, NAT MICROBIOL, V2, DOI 10.1038/nmicrobiol.2017.57
   Oh B, 2021, CANCERS, V13, DOI 10.3390/cancers13194824
   Olekhnovich EI, 2023, MSYSTEMS, V8, DOI 10.1128/msystems.01023-22
   Only CG, 2021, EFSA J, V19, DOI 10.2903/j.efsa.2021.6506
   Onoi K, 2020, J CLIN MED, V9, DOI 10.3390/jcm9051362
   Oyewole-Said D, 2020, FRONT IMMUNOL, V11, DOI 10.3389/fimmu.2020.608024
   Patel P, 2021, CUREUS J MED SCIENCE, V13, DOI 10.7759/cureus.16829
   Peng Z, 2020, CANCER IMMUNOL RES, V8, P1251, DOI 10.1158/2326-6066.CIR-19-1014
   Perez JC, 2021, INT J MED MICROBIOL, V311, DOI 10.1016/j.ijmm.2021.151490
   Perez-Ruiz E, 2020, DRUG RESIST UPDATE, V53, DOI 10.1016/j.drup.2020.100718
   Peters BA, 2019, GENOME MED, V11, DOI 10.1186/s13073-019-0672-4
   Pio R, 2019, FRONT IMMUNOL, V10, DOI 10.3389/fimmu.2019.00774
   Plaza-Diaz J, 2019, ADV NUTR, V10, pS49, DOI 10.1093/advances/nmy063
   Qiu Q, 2021, FRONT IMMUNOL, V11, DOI 10.3389/fimmu.2020.612202
   Ribatti D, 2017, ONCOTARGET, V8, P7175, DOI 10.18632/oncotarget.12739
   Rios D, 2016, MUCOSAL IMMUNOL, V9, P907, DOI 10.1038/mi.2015.121
   Round JL, 2011, SCIENCE, V332, P974, DOI 10.1126/science.1206095
   Routy B, 2018, NAT REV CLIN ONCOL, V15, P382, DOI 10.1038/s41571-018-0006-2
   Russo E., 2017, FCR, V26, P4919, DOI [10.3748/wjg.v26.i33.4919, DOI 10.3748/WJG.V26.I33.4919]
   Saxami G, 2017, BENEF MICROBES, V8, P615, DOI 10.3920/BM2016.0202
   Sbahi H, 2016, BMJ OPEN GASTROENTER, V3, DOI 10.1136/bmjgast-2016-000087
   Schoenfeld AJ, 2020, CANCER CELL, V37, P443, DOI 10.1016/j.ccell.2020.03.017
   Schulz O, 2013, TRENDS IMMUNOL, V34, P155, DOI 10.1016/j.it.2012.09.006
   Sharma P, 2017, CELL, V168, P707, DOI 10.1016/j.cell.2017.01.017
   Shinnoh M, 2013, INT J ONCOL, V42, P903, DOI 10.3892/ijo.2013.1790
   Shiravand Y, 2022, CURR ONCOL, V29, P3044, DOI 10.3390/curroncol29050247
   Singh RK, 2017, J TRANSL MED, V15, DOI 10.1186/s12967-017-1175-y
   Sivan A, 2015, SCIENCE, V350, P1084, DOI 10.1126/science.aac4255
   Song P, 2020, THORAC CANCER, V11, P1647, DOI 10.1111/1759-7714.13447
   Sorbara MT, 2022, NAT REV MICROBIOL, V20, P365, DOI 10.1038/s41579-021-00667-9
   Spencer CN, 2021, SCIENCE, V374, P1632, DOI 10.1126/science.aaz7015
   Stergiou Odysseas Sotirios, 2021, Front Microbiol, V12, P746659, DOI 10.3389/fmicb.2021.746659
   Steven A, 2016, RESPIROLOGY, V21, P821, DOI 10.1111/resp.12789
   Suez J, 2018, CELL, V174, P1406, DOI 10.1016/j.cell.2018.08.047
   Tang Q, 2020, FRONT CELL INFECT MI, V10, DOI 10.3389/fcimb.2020.00151
   Tegopoulos K, 2021, BIOMEDICINES, V9, DOI 10.3390/biomedicines9111718
   Telesford KM, 2015, GUT MICROBES, V6, P234, DOI 10.1080/19490976.2015.1056973
   Vetizou M, 2015, SCIENCE, V350, P1079, DOI 10.1126/science.aad1329
   Vuik FER, 2019, UNITED EUR GASTROENT, V7, P897, DOI 10.1177/2050640619852255
   Vujkovic-Cvijin I, 2020, NATURE, V587, P448, DOI 10.1038/s41586-020-2881-9
   Wang WL, 2015, WORLD J GASTROENTERO, V21, P803, DOI 10.3748/wjg.v21.i3.803
   Wang YQ, 2020, J PROTEOMICS, V219, DOI 10.1016/j.jprot.2020.103737
   Wind TT, 2020, MELANOMA RES, V30, P235, DOI 10.1097/CMR.0000000000000656
   Wolchok JD, 2022, J CLIN ONCOL, V40, P127, DOI 10.1200/JCO.21.02229
   Wu YMZ, 2022, FRONT PHARMACOL, V13, DOI 10.3389/fphar.2022.990445
   Xu XJ, 2020, FRONT MICROBIOL, V11, DOI 10.3389/fmicb.2020.00814
   Yan XY, 2018, FRONT PHARMACOL, V9, DOI 10.3389/fphar.2018.01050
   Yin HH, 2021, CANCER BIOL MED, V18, P1040, DOI 10.20892/j.issn.2095-3941.2020.0450
   Yoo JY, 2020, MICROORGANISMS, V8, DOI 10.3390/microorganisms8101587
   Yu CE, 2019, FRONT IMMUNOL, V10, DOI 10.3389/fimmu.2019.00990
   Zgouras D, 2003, BIOCHEM BIOPH RES CO, V300, P832, DOI 10.1016/S0006-291X(02)02916-9
   Zhang YY, 2020, CELL MOL IMMUNOL, V17, P807, DOI 10.1038/s41423-020-0488-6
   Zhao YL, 2018, CANCER SCI, V109, P2677, DOI 10.1111/cas.13720
   Zheng DP, 2020, CELL RES, V30, P492, DOI 10.1038/s41422-020-0332-7
   Zheng Y, 2019, J IMMUNOTHER CANCER, V7, DOI 10.1186/s40425-019-0650-9
   Zitvogel L, 2006, NAT REV IMMUNOL, V6, P715, DOI 10.1038/nri1936
   Zitvogel L, 2021, ONCOIMMUNOLOGY, V10, DOI 10.1080/2162402X.2021.1877416
   Zmora N, 2018, CELL, V174, P1388, DOI 10.1016/j.cell.2018.08.041
NR 124
TC 0
Z9 0
U1 1
U2 1
PU MDPI
PI BASEL
PA ST ALBAN-ANLAGE 66, CH-4052 BASEL, SWITZERLAND
EI 2072-6694
J9 CANCERS
JI Cancers
PD APR
PY 2023
VL 15
IS 7
AR 2101
DI 10.3390/cancers15072101
PG 26
WC Oncology
WE Science Citation Index Expanded (SCI-EXPANDED)
SC Oncology
GA D5ZL3
UT WOS:000969511200001
PM 37046762
OA gold, Green Published
DA 2023-05-28
ER

PT J
AU Lu, K
   Liu, L
   Lin, PC
   Dong, XF
   Ni, LX
   Che, HX
   Xie, WC
AF Lu, Kuan
   Liu, Lin
   Lin, Pengcheng
   Dong, Xiufang
   Ni, Laixue
   Che, Hongxia
   Xie, Wancui
TI Saccharina japonica Ethanol Extract Ameliorates Dextran Sulfate
   Sodium-Induced Colitis via Reshaping Intestinal Microenvironment and
   Alleviating Inflammatory Response
SO FOODS
LA English
DT Article
DE Saccharina japonica; inflammatory bowel disease; intestinal barrier; gut
   microbiota; short-chain fatty acids
ID ULCERATIVE-COLITIS; CROHNS-DISEASE; DIETARY FIBER; RISK; STRESS
AB Saccharina japonica belongs to brown macro-alga with various potential health benefits; its antioxidant and anti-inflammatory activities indicate the potential to improve inflammatory bowel diseases. Here, the potential anti-colitis effect of Saccharina japonica extract (SJE) was evaluated on dextran sulfate sodium (DSS)-induced ulcerative colitis (UC) in C57B/L6 mice. The mice were treated with mesalazine (MES) and various doses of SJE by gavage for 14 days. Results showed that both MES and SJE treatment decreased the disease activity index scores, relieving the short colon. SJE increased the occludin and zonula occludens-1 levels, and the beneficial effects were better than MES. MES and SJE exerted similar effects in decreasing inflammatory cytokines and oxidative stress. Moreover, SJE reshaped the intestinal microbiota by increasing alpha-diversity and reducing plenty of harmful bacteria. Dietary SJE was significant to relieving the reduction in short-chain fatty acids. The results revealed the protective effect of SJE on colitis and potential mechanisms, which is important for the rational use of SJE in UC prevention.
C1 [Lu, Kuan; Liu, Lin; Lin, Pengcheng; Dong, Xiufang; Che, Hongxia; Xie, Wancui] Qingdao Univ Sci & Technol, Coll Marine Sci & Biol Engn, Qingdao 266042, Peoples R China.
   [Lu, Kuan; Xie, Wancui] Qingdao Keda Future Biotechnol Co Ltd, Qingdao 266042, Peoples R China.
   [Dong, Xiufang; Che, Hongxia; Xie, Wancui] Qingdao Special Food Res Inst, Qingdao 266109, Peoples R China.
   [Dong, Xiufang; Ni, Laixue] Linyi Jinluo Wenrui Food Co, Linyi 276007, Peoples R China.
   [Xie, Wancui] Qingdao Agr Univ, Coll Food Sci & Engn, Qingdao 266109, Peoples R China.
   [Xie, Wancui] Qingdao Univ Sci & Technol, Coll Marine Sci & Biol Engn, Shandong Prov Key Lab Biochem Engn, Qingdao 266042, Peoples R China.
C3 Qingdao University of Science & Technology; Qingdao Agricultural
   University; Qingdao University of Science & Technology
RP Xie, WC (通讯作者)，Qingdao Univ Sci & Technol, Coll Marine Sci & Biol Engn, Qingdao 266042, Peoples R China.; Xie, WC (通讯作者)，Qingdao Keda Future Biotechnol Co Ltd, Qingdao 266042, Peoples R China.; Xie, WC (通讯作者)，Qingdao Special Food Res Inst, Qingdao 266109, Peoples R China.; Xie, WC (通讯作者)，Qingdao Agr Univ, Coll Food Sci & Engn, Qingdao 266109, Peoples R China.; Xie, WC (通讯作者)，Qingdao Univ Sci & Technol, Coll Marine Sci & Biol Engn, Shandong Prov Key Lab Biochem Engn, Qingdao 266042, Peoples R China.
EM 03136@qust.edu.cn
FU National Key R&D Program of China [2018YFD0901105]
FX This work is supported by National Key R&D Program of China
   (2018YFD0901105).
CR Ananthakrishnan AN, 2015, INFLAMM BOWEL DIS, V21, P2311, DOI 10.1097/MIB.0000000000000501
   Ananthakrishnan AN, 2013, GASTROENTEROLOGY, V145, P970, DOI 10.1053/j.gastro.2013.07.050
   Baliga MS, 2012, FOOD FUNCT, V3, P1109, DOI 10.1039/c2fo30097d
   Che HX, 2021, MOL NUTR FOOD RES, V65, DOI 10.1002/mnfr.202000986
   Che HX, 2018, J AGR FOOD CHEM, V66, P4948, DOI 10.1021/acs.jafc.8b00988
   Chen DL, 2021, MEDICINE, V100, DOI 10.1097/MD.0000000000024845
   Chen XD, 2021, MAR DRUGS, V19, DOI 10.3390/md19080430
   Chen Y, 2019, J AGR FOOD CHEM, V67, P13282, DOI 10.1021/acs.jafc.9b05744
   Cheung MK, 2020, FRONT PHARMACOL, V11, DOI 10.3389/fphar.2020.00744
   Danese S, 2011, NEW ENGL J MED, V365, P1713, DOI 10.1056/NEJMra1102942
   Dong XF, 2021, FRONT NUTR, V8, DOI 10.3389/fnut.2021.784532
   Ferramosca A, 2019, MOL NUTR FOOD RES, V63, DOI 10.1002/mnfr.201900350
   Han YH, 2019, J AGR FOOD CHEM, V67, P9168, DOI 10.1021/acs.jafc.8b05581
   Jang WS, 2013, EVID-BASED COMPL ALT, V2013, DOI 10.1155/2013/492807
   Jess T, 2012, CLIN GASTROENTEROL H, V10, P639, DOI 10.1016/j.cgh.2012.01.010
   Jin WH, 2013, INT J BIOL MACROMOL, V58, P240, DOI 10.1016/j.ijbiomac.2013.04.009
   Jung HI, 2014, ASIAN PAC J CANCER P, V15, P2993, DOI 10.7314/APJCP.2014.15.7.2993
   Li CL, 2020, PHARMACOL RES, V152, DOI 10.1016/j.phrs.2019.104603
   Liu B, 2016, INT J FOOD SCI TECH, V51, P2574, DOI 10.1111/ijfs.13241
   Liu F, 2020, MICROBIOME, V8, DOI 10.1186/s40168-020-00843-8
   Liu XQ, 2015, NUTR RES, V35, P753, DOI 10.1016/j.nutres.2015.05.021
   Maldonado-Arriaga B, 2021, MICROBIOLOGYOPEN, V10, DOI 10.1002/mbo3.1181
   Obluchinskaya ED, 2022, MAR DRUGS, V20, DOI 10.3390/md20100606
   Venegas DP, 2019, FRONT IMMUNOL, V10, DOI 10.3389/fimmu.2019.00277
   Sheng KL, 2020, FOOD FUNCT, V11, P7817, DOI 10.1039/d0fo01418d
   Sokol H, 2017, GUT, V66, P1039, DOI [10.1136/gutjnl-2015-310746, 10.1136/gutjnl-20]
   Ungaro R, 2017, LANCET, V389, P1756, DOI 10.1016/S0140-6736(16)32126-2
   Wang Y, 2021, FOOD FUNCT, V12, P3142, DOI [10.1039/d0fo03061a, 10.1039/D0FO03061A]
   Yang HS, 2019, NUTRIENTS, V11, DOI 10.3390/nu11051001
   Yu Y, 2023, J APPL PHYCOL, DOI 10.1007/s10811-023-02909-0
   Zhang ZC, 2017, FRONT IMMUNOL, V8, DOI 10.3389/fimmu.2017.00558
   Zou JF, 2020, APPL MICROBIOL BIOT, V104, P5999, DOI 10.1007/s00253-020-10665-1
NR 32
TC 0
Z9 0
U1 1
U2 1
PU MDPI
PI BASEL
PA ST ALBAN-ANLAGE 66, CH-4052 BASEL, SWITZERLAND
EI 2304-8158
J9 FOODS
JI Foods
PD APR
PY 2023
VL 12
IS 8
AR 1671
DI 10.3390/foods12081671
PG 15
WC Food Science & Technology
WE Science Citation Index Expanded (SCI-EXPANDED)
SC Food Science & Technology
GA E9BO9
UT WOS:000978413300001
PM 37107466
OA gold, Green Published
DA 2023-05-28
ER

PT J
AU Mishima, R
   Tanaka, M
   Momoda, R
   Sanefuji, M
   Morokuma, S
   Ogawa, M
   Kato, K
   Nakayama, J
AF Mishima, Riko
   Tanaka, Masaru
   Momoda, Rie
   Sanefuji, Masafumi
   Morokuma, Seiichi
   Ogawa, Masanobu
   Kato, Kiyoko
   Nakayama, Jiro
TI Longitudinal gut mycobiota changes in Japanese infants during first
   three years of life
SO JOURNAL OF BIOSCIENCE AND BIOENGINEERING
LA English
DT Article
DE Gut mycobiota; Gut fungi; Infant mycobiota; Yeast; Mold
ID MICROBIOTA; MICROFLORA; DIVERSITY; FLORA
AB Although fungi can have a large impact on host health through the stimulation of the immune system and toxin production, few studies have investigated the gut mycobiota during infancy, a period during which sensitivity to in-ternal and external stimuli is high. To capture the trend in fungal colonization during infancy, we evaluated the gut mycobiota of ten Japanese infants during the first 3 years of life. Infants had two major phyla, Ascomycota (68.9%) and Basidiomycota (29.6%), and the most abundant genus was Saccharomyces (26.8%), followed by Malassezia (18.5%), Candida (12.3%), Meyerozyma (8.5%), and Penicillium (8.3%). Alpha diversity analysis revealed a significant decrease in fungal richness and evenness with age, suggesting adaptive selection of the colonizing species in the gut environment. Beta diversity analysis divided infant mycobiota into age-related clusters and showed discrete separation before and after weaning, suggesting shift in microenvironment via weaning. In the initial stage, a variety of fungal species that likely originated from an environment, such as Malassezia spp., was highly colonized and were replaced by yeasts, such as Saccharomyces, after weaning. Further studies are needed to shed light on how the passage of the series of fungal colonizations in infancy affects the development of the host immune system and the other homeostasis involved in health later in life.(c) 2023, The Society for Biotechnology, Japan. All rights reserved.
C1 [Mishima, Riko; Tanaka, Masaru; Momoda, Rie; Nakayama, Jiro] Kyushu Univ, Dept Biosci & Biotechnol, Grad Sch, Fac Agr,Lab Microbial Technol,Div Syst Bioengn, 744 Motooka,Nishi Ku, Fukuoka, Fukuoka 8190395, Japan.
   [Sanefuji, Masafumi] Saga Univ, Fac Med, Dept Pediat, 5-1-1 Nabeshima, Saga, Saga 8498501, Japan.
   [Sanefuji, Masafumi] Kyushu Univ, Grad Sch Med Sci, Dept Pediat, 3-1-1 Maidashi,Higashi Ku, Fukuoka, Fukuoka 8128582, Japan.
   [Morokuma, Seiichi] Kyushu Univ, Grad Sch Med Sci, Dept Hlth Sci, 3-1-1 Maidashi,Higashi Ku, Fukuoka, Fukuoka 8128582, Japan.
   [Ogawa, Masanobu; Kato, Kiyoko] Kyushu Univ, Fac Med Sci, Dept Obstet & Gynecol, 3-1-1 Maidashi,Higashi Ku, Fukuoka, Fukuoka 8128582, Japan.
C3 Kyushu University; Saga University; Kyushu University; Kyushu
   University; Kyushu University
RP Nakayama, J (通讯作者)，Kyushu Univ, Dept Biosci & Biotechnol, Grad Sch, Fac Agr,Lab Microbial Technol,Div Syst Bioengn, 744 Motooka,Nishi Ku, Fukuoka, Fukuoka 8190395, Japan.
EM nakayama@agr.kyushu-u.ac.jp
FU Japan Society for the Promotion of Science (JSPS KAKENHI) [JP21J13837,
   20KK0130]; JSPS
FX The authors would like to thank all infants and their parents who
   participated in this study. We are grateful to the staff at Kyushu
   University Hospital for their cooperation. We also appreciate the
   technical assistance for the operation of MiSeq provided by the Center
   for Advanced Instrumental and Educational Supports, Faculty of
   Agriculture, Kyushu University, Japan. This work was supported by
   Grants-in-Aids for Scientific Research from the Japan Society for the
   Promotion of Science (JSPS KAKENHI Grant Number JP21J13837 and 20KK0130)
   and the JSPS Core-to-Core program on "Establishment of Gut Microbiome
   Research Core linking Asian Foods and Health". We would like to thank
   Editage for English language editing.
CR Agirbasli H, 2005, MYCOPATHOLOGIA, V159, P515, DOI 10.1007/s11046-005-3451-2
   Amenyogbe N, 2021, FRONT MICROBIOL, V12, DOI 10.3389/fmicb.2021.664407
   BENNO Y, 1984, MICROBIOL IMMUNOL, V28, P975, DOI 10.1111/j.1348-0421.1984.tb00754.x
   Boutin RCT, 2021, MBIO, V12, DOI 10.1128/mBio.03396-20
   Callahan BJ, 2016, NAT METHODS, V13, P581, DOI [10.1038/NMETH.3869, 10.1038/nmeth.3869]
   Friedman ES, 2018, P NATL ACAD SCI USA, V115, P4170, DOI 10.1073/pnas.1718635115
   Fujimura KE, 2016, NAT MED, V22, P1187, DOI 10.1038/nm.4176
   Gouba N, 2014, PLOS ONE, V9, DOI 10.1371/journal.pone.0106994
   Gouba Nina, 2014, BMC Res Notes, V7, P33, DOI 10.1186/1756-0500-7-33
   Gouba N, 2013, PLOS ONE, V8, DOI 10.1371/journal.pone.0059474
   Henderickx J.G.E., 2022, MICROBIOME RES REPOR, V1, P7, DOI [10.20517/mrr.2021.03, DOI 10.20517/MRR.2021.03]
   Hoffmann C, 2013, PLOS ONE, V8, DOI 10.1371/journal.pone.0066019
   Jain U, 2021, SCIENCE, V371, P1154, DOI 10.1126/science.abd0919
   James SA, 2020, J FUNGI, V6, DOI 10.3390/jof6040273
   Jandhyala SM, 2015, WORLD J GASTROENTERO, V21, P8787, DOI 10.3748/wjg.v21.i29.8787
   Jiang TT, 2017, CELL HOST MICROBE, V22, P809, DOI 10.1016/j.chom.2017.10.013
   Kabwe MH, 2020, BMC MICROBIOL, V20, DOI 10.1186/s12866-020-01907-3
   Mandal Siddhartha, 2015, Microbial Ecology in Health and Disease, V26, P27663, DOI 10.3402/mehd.v26.27663
   Matsuki T, 2016, NAT COMMUN, V7, DOI 10.1038/ncomms11939
   Mok K, 2021, J FUNGI, V7, DOI 10.3390/jof7090748
   Motooka D, 2017, FRONT MICROBIOL, V8, DOI 10.3389/fmicb.2017.00238
   Nash AK, 2017, MICROBIOME, V5, DOI 10.1186/s40168-017-0373-4
   Pareek S, 2019, NPJ BIOFILMS MICROBI, V5, DOI 10.1038/s41522-019-0110-9
   Qin JJ, 2010, NATURE, V464, P59, DOI 10.1038/nature08821
   Raimondi S, 2019, FRONT MICROBIOL, V10, DOI 10.3389/fmicb.2019.01575
   Rajilic-Stojanovic M, 2007, ENVIRON MICROBIOL, V9, P2125, DOI 10.1111/j.1462-2920.2007.01369.x
   Rao CT, 2021, NATURE, V591, P633, DOI 10.1038/s41586-021-03241-8
   Scanlan PD, 2008, ISME J, V2, P1183, DOI 10.1038/ismej.2008.76
   Schei K, 2017, MICROBIOME, V5, DOI 10.1186/s40168-017-0319-x
   Shao TY, 2019, CELL HOST MICROBE, V25, P404, DOI 10.1016/j.chom.2019.02.004
   Strati F, 2016, FRONT MICROBIOL, V7, DOI 10.3389/fmicb.2016.01227
   Suhr MJ, 2016, LETT APPL MICROBIOL, V62, P209, DOI 10.1111/lam.12539
   Suhr MJ, 2015, MYCOLOGIA, V107, P1057, DOI 10.3852/15-147
   Tanaka M, 2020, GUT MICROBES, V11, P205, DOI 10.1080/19490976.2019.1650997
   Tanaka M, 2017, ALLERGOL INT, V66, P515, DOI 10.1016/j.alit.2017.07.010
   TAYLOR GR, 1985, APPL ENVIRON MICROB, V50, P1349, DOI 10.1128/AEM.50.6.1349-1356.1985
   Tedersoo L, 2016, ENV MICROBIOL REP, V8, P774, DOI 10.1111/1758-2229.12438
   Toju H, 2012, PLOS ONE, V7, DOI 10.1371/journal.pone.0040863
   Wampach L., FRONT MICROBIOL
   Ward TL, 2018, MSYSTEMS, V3, DOI 10.1128/mSystems.00140-17
NR 40
TC 0
Z9 0
U1 2
U2 2
PU SOC BIOSCIENCE BIOENGINEERING JAPAN
PI OSAKA
PA OSAKA UNIV, FACULTY ENGINEERING, 2-1 YAMADAOKA, SUITA, OSAKA, 565-0871,
   JAPAN
SN 1389-1723
EI 1347-4421
J9 J BIOSCI BIOENG
JI J. Biosci. Bioeng.
PD APR
PY 2023
VL 135
IS 4
BP 266
EP 273
DI 10.1016/j.jbiosc.2023.01.007
PG 8
WC Biotechnology & Applied Microbiology; Food Science & Technology
WE Science Citation Index Expanded (SCI-EXPANDED)
SC Biotechnology & Applied Microbiology; Food Science & Technology
GA C5PL7
UT WOS:000962431800001
PM 36740519
DA 2023-05-28
ER

PT J
AU Qian, WK
   Li, MY
   Yu, LL
   Tian, FW
   Zhao, JX
   Zhai, QX
AF Qian, Weike
   Li, Mingyang
   Yu, Leilei
   Tian, Fengwei
   Zhao, Jianxin
   Zhai, Qixiao
TI Effects of Taurine on Gut Microbiota Homeostasis: An Evaluation Based on
   Two Models of Gut Dysbiosis
SO BIOMEDICINES
LA English
DT Article
DE taurine; gut microbiota; dysbiosis; antibiontic; Citrobacter rodentium
ID BILE-ACID CONJUGATION; DIETARY TAURINE; COLONIZATION; METABOLISM;
   REGULATORS; INFECTION; RECEPTOR; MICE
AB Taurine, an abundant free amino acid, plays multiple roles in the body, including bile acid conjugation, osmoregulation, oxidative stress, and inflammation prevention. Although the relationship between taurine and the gut has been briefly described, the effects of taurine on the reconstitution of intestinal flora homeostasis under conditions of gut dysbiosis and underlying mechanisms remain unclear. This study examined the effects of taurine on the intestinal flora and homeostasis of healthy mice and mice with dysbiosis caused by antibiotic treatment and pathogenic bacterial infections. The results showed that taurine supplementation could significantly regulate intestinal microflora, alter fecal bile acid composition, reverse the decrease in Lactobacillus abundance, boost intestinal immunity in response to antibiotic exposure, resist colonization by Citrobacter rodentium, and enhance the diversity of flora during infection. Our results indicate that taurine has the potential to shape the gut microbiota of mice and positively affect the restoration of intestinal homeostasis. Thus, taurine can be utilized as a targeted regulator to re-establish a normal microenvironment and to treat or prevent gut dysbiosis.
C1 [Qian, Weike; Li, Mingyang; Yu, Leilei; Tian, Fengwei; Zhao, Jianxin; Zhai, Qixiao] Jiangnan Univ, State Key Lab Food Sci & Technol, Wuxi 214122, Peoples R China.
   [Qian, Weike; Li, Mingyang; Yu, Leilei; Tian, Fengwei; Zhao, Jianxin; Zhai, Qixiao] Jiangnan Univ, Sch Food Sci & Technol, Wuxi 214122, Peoples R China.
C3 Jiangnan University; Jiangnan University
RP Zhai, QX (通讯作者)，Jiangnan Univ, State Key Lab Food Sci & Technol, Wuxi 214122, Peoples R China.; Zhai, QX (通讯作者)，Jiangnan Univ, Sch Food Sci & Technol, Wuxi 214122, Peoples R China.
EM zhaiqixiao@jiangnan.edu.cn
FU National Natural Science Foundation of China [32122067]; Natural Science
   Foundation of Jiangsu Province [BK20200084, BK20220155]; Fundamental
   Research Funds for the Central Universities [JUSRP622013]
FX This work was supported by the National Natural Science Foundation of
   China [No. 32122067]; the Natural Science Foundation of Jiangsu Province
   [BK20200084 and BK20220155]; and the Fundamental Research Funds for the
   Central Universities JUSRP622013.
CR Abt MC, 2012, IMMUNITY, V37, P158, DOI 10.1016/j.immuni.2012.04.011
   Beaumont M, 2020, ADV EXP MED BIOL, V1265, P1, DOI 10.1007/978-3-030-45328-2_1
   Becattini S, 2016, TRENDS MOL MED, V22, P458, DOI 10.1016/j.molmed.2016.04.003
   Behnsen J, 2014, IMMUNITY, V40, P262, DOI 10.1016/j.immuni.2014.01.003
   Bertolone L, 2020, TRANSFUSION, V60, P1212, DOI 10.1111/trf.15810
   Chen T, 2021, BMC MED, V19, DOI 10.1186/s12916-021-01991-w
   Cook AM, 2006, ADV EXP MED BIOL, V583, P3
   Curtis MM, 2014, CELL HOST MICROBE, V16, P759, DOI 10.1016/j.chom.2014.11.005
   Deshmukh HS, 2014, NAT MED, V20, P528, DOI 10.1038/nm.3542
   Du G, 2021, AGING CELL, V20, DOI 10.1111/acel.13319
   Duan H, 2022, CRIT REV FOOD SCI, V62, P1427, DOI 10.1080/10408398.2020.1843396
   Dubourg G, 2013, INT J ANTIMICROB AG, V41, P149, DOI 10.1016/j.ijantimicag.2012.10.012
   Duszka K, 2022, CELLS-BASEL, V11, DOI 10.3390/cells11152337
   Fang H, 2019, ADV EXP MED BIOL, V1155, P12, DOI 10.1007/978-981-13-8023-5_2
   Fernandes AD, 2014, MICROBIOME, V2, DOI 10.1186/2049-2618-2-15
   Forte E, 2016, SCI REP-UK, V6, DOI 10.1038/srep23788
   Ganal SC, 2012, IMMUNITY, V37, P171, DOI 10.1016/j.immuni.2012.05.020
   Grosheva I, 2020, GASTROENTEROLOGY, V159, P1807, DOI 10.1053/j.gastro.2020.07.003
   Hansen CHF, 2012, DIABETOLOGIA, V55, P2285, DOI 10.1007/s00125-012-2564-7
   HARDISON WGM, 1978, GASTROENTEROLOGY, V75, P71
   Hernandez E, 2013, GUT MICROBES, V4, P306, DOI 10.4161/gmic.25321
   HUXTABLE RJ, 1992, PHYSIOL REV, V72, P101, DOI 10.1152/physrev.1992.72.1.101
   Ichinohe T, 2011, P NATL ACAD SCI USA, V108, P5354, DOI 10.1073/pnas.1019378108
   John C, 2014, J CHROMATOGR A, V1371, P184, DOI 10.1016/j.chroma.2014.10.064
   Levy M, 2015, CELL, V163, P1428, DOI 10.1016/j.cell.2015.10.048
   Li DY, 2017, SCI REP-UK, V7, DOI 10.1038/srep45840
   Li MY, 2019, BIOCHEM J, V476, P1605, DOI 10.1042/BCJ20190206
   Liu Y, 2021, FOOD FUNCT, V12, P1121, DOI [10.1039/d0fo02616f, 10.1039/D0FO02616F]
   Molloy MJ, 2013, CELL HOST MICROBE, V14, P318, DOI 10.1016/j.chom.2013.08.003
   Ridlon JM, 2006, J LIPID RES, V47, P241, DOI 10.1194/jlr.R500013-JLR200
   Ripps H, 2012, MOL VIS, V18, P2673
   Schuller-Levis GB, 2004, NEUROCHEM RES, V29, P117, DOI 10.1023/B:NERE.0000010440.37629.17
   Shi Y, 2018, J FUNCT FOODS, V51, P142, DOI 10.1016/j.jff.2018.10.011
   SJOVALL J, 1959, P SOC EXP BIOL MED, V100, P676
   Son MW, 1998, ARCH PHARM RES, V21, P531, DOI 10.1007/BF02975370
   Stacy A, 2021, CELL, V184, P615, DOI 10.1016/j.cell.2020.12.011
   Tanaka H, 2000, APPL ENVIRON MICROB, V66, P2502, DOI 10.1128/AEM.66.6.2502-2512.2000
   Tsuchioka T, 2006, J PEDIATR SURG, V41, P1566, DOI 10.1016/j.jpedsurg.2006.05.021
   Vallim TQD, 2013, CELL METAB, V17, P657, DOI 10.1016/j.cmet.2013.03.013
   Venkatesh M, 2014, IMMUNITY, V41, P296, DOI 10.1016/j.immuni.2014.06.014
   Wang L, 2009, EUR J PHARMACOL, V616, P275, DOI 10.1016/j.ejphar.2009.05.027
   Xiao M, 2018, AMINO ACIDS, V50, P1637, DOI 10.1007/s00726-018-2631-6
   Xie MQ, 2019, GENES-BASEL, V10, DOI 10.3390/genes10070530
   Yang Z, 2016, AMINO ACIDS, V48, P2731, DOI 10.1007/s00726-016-2308-y
   Yu HN, 2016, AMINO ACIDS, V48, P1601, DOI 10.1007/s00726-016-2219-y
   Yu YR, 2013, PARASITOL RES, V112, P3457, DOI 10.1007/s00436-013-3525-x
   Zelante T, 2013, IMMUNITY, V39, P372, DOI 10.1016/j.immuni.2013.08.003
   Zhao Z, 2008, AMINO ACIDS, V35, P217, DOI 10.1007/s00726-007-0562-8
NR 48
TC 0
Z9 0
U1 1
U2 1
PU MDPI
PI BASEL
PA ST ALBAN-ANLAGE 66, CH-4052 BASEL, SWITZERLAND
EI 2227-9059
J9 BIOMEDICINES
JI Biomedicines
PD APR
PY 2023
VL 11
IS 4
AR 1048
DI 10.3390/biomedicines11041048
PG 15
WC Biochemistry & Molecular Biology; Medicine, Research & Experimental;
   Pharmacology & Pharmacy
WE Science Citation Index Expanded (SCI-EXPANDED)
SC Biochemistry & Molecular Biology; Research & Experimental Medicine;
   Pharmacology & Pharmacy
GA E7NW6
UT WOS:000977378300001
PM 37189666
OA Green Published, gold
DA 2023-05-28
ER

PT J
AU Pilotto, S
   Zoledziewska, M
   Fenu, G
   Cocco, E
   Lorefice, L
AF Pilotto, Silvy
   Zoledziewska, Magdalena
   Fenu, Giuseppe
   Cocco, Eleonora
   Lorefice, Lorena
TI Disease-modifying therapy for multiple sclerosis: Implications for gut
   microbiota
SO MULTIPLE SCLEROSIS AND RELATED DISORDERS
LA English
DT Review
DE Multiple sclerosis; Gut microbiota; Disease -modifying treatments
ID PROTECTS
AB Background: Growing evidence has suggested the involvement of gut microbiota in the pathophysiology of multiple sclerosis (MS). Disease-modifying therapies (DMTs) exert a parallel effect on the gut microenvironment with subsequent modulation of the intestinal and systemic immune system. Herein, we summarize the current literature on the effect of DMTs on the gut microbiome and possible implications for MS.Methods: All the literature available in PubMed on the effects of DMTs on the gut microbiota composition in patients with MS was reviewed. We used multiple combinations of the following keywords: "multiple sclerosis; demyelinating disease; gut microbiome; microbiome; brain-gut axis; diet; fecal microbiome; disease modifying therapy; immunomodulator; interferon; glatiramer acetate; teriflunomide; dimethyl fumarate; natalizumab; alemtuzumab; anti-CD20; fingolimod". All the original research articles available in English were included in this narrative review. Results: Ten original full-text articles were considered eligible, including seven case-control and three cohort studies. First-line DMTs, including oral and subcutaneous treatments (dimethyl fumarate, glatiramer acetate, and interferon beta 1b) were considered, while a small number of patients with MS were under natalizumab, fingolimod and anti-CD20 treatments.Conclusions: Emerging evidence reported changes in the gut microbiome during exposition to DMTs. However, the association between DMTs exposure and microbial changes was mostly indirect, and the results of the different studies needed to be more consistent. The mitigation of methodological bias is necessary for future studies to allow the identification of a "microbial signature" related to MS pathophysiology, the role of DMTs, and possible prognostic implications.
C1 [Pilotto, Silvy; Cocco, Eleonora; Lorefice, Lorena] Univ Cagliari, Binaghi Hosp, Multiple Sclerosis Ctr, Dept Med Sci & Publ Hlth,ASL Cagliari, via Is Guadazzonis 2, I-09126 Cagliari, Italy.
   [Zoledziewska, Magdalena] CNR, Inst Genet & Biomed Res, Monserrato, Italy.
   [Fenu, Giuseppe] ARNAS Brotzu, Dept Neurosci, Cagliari, Italy.
C3 University of Cagliari; Consiglio Nazionale delle Ricerche (CNR);
   Istituto di Ricerca Genetica e Biomedica (IRGB-CNR)
RP Lorefice, L (通讯作者)，Univ Cagliari, Binaghi Hosp, Multiple Sclerosis Ctr, Dept Med Sci & Publ Hlth,ASL Cagliari, via Is Guadazzonis 2, I-09126 Cagliari, Italy.
EM lorena.lorefice@aslcagliari.it
FU Biogen; Teva; Janssen; Bristol Myers Squibb
FX Lorefice L., Fenu G., Cocco E. received honoraria for consultancy or
   speaking from Biogen, Novartis, Sanofi Genzyme, Serono and Teva and
   Almirall. Pilotto S received travel grants from Biogen, Teva, Janssen
   and Bristol Myers Squibb. Zoledziewska M., has nothing to disclose.
CR Baranzini SE, 2022, CELL, V185, P3467, DOI 10.1016/j.cell.2022.08.021
   Berer K, 2017, P NATL ACAD SCI USA, V114, P10719, DOI 10.1073/pnas.1711233114
   Boziki MK, 2020, BRAIN SCI, V10, DOI 10.3390/brainsci10040234
   Camara-Lemarroy CR, 2020, MULT SCLER J, V26, P1340, DOI 10.1177/1352458519863133
   Camara-Lemarroy CR, 2018, WORLD J GASTROENTERO, V24, P4217, DOI 10.3748/wjg.v24.i37.4217
   Camara-Lemarroy CR, 2018, BRAIN, V141, P1900, DOI 10.1093/brain/awy131
   Cantarel BL, 2015, J INVEST MED, V63, P729, DOI 10.1097/JIM.0000000000000192
   Cao Y, 2014, GASTROENT RES PRACT, V2014, DOI 10.1155/2014/872725
   Castillo-Alvarez F, 2021, Neurologia (Engl Ed), V36, P495, DOI 10.1016/j.nrleng.2020.05.006
   Cekanaviciute E, 2017, P NATL ACAD SCI USA, V114, P10713, DOI 10.1073/pnas.1711235114
   Chen J, 2016, SCI REP-UK, V6, DOI 10.1038/srep28484
   Correale J, 2022, NAT REV NEUROL, V18, P544, DOI 10.1038/s41582-022-00697-8
   Cosorich I, 2017, SCI ADV, V3, DOI 10.1126/sciadv.1700492
   Cox LM, 2021, ANN NEUROL, V89, P1195, DOI 10.1002/ana.26084
   Cryan JF, 2020, LANCET NEUROL, V19, P179, DOI 10.1016/S1474-4422(19)30356-4
   Farrokhi V, 2013, CLIN TRANSL IMMUNOL, V2, DOI 10.1038/cti.2013.11
   Filippi M, 2016, HAND CLINIC, V135, P399, DOI 10.1016/B978-0-444-53485-9.00020-9
   Gill PA, 2018, ALIMENT PHARM THER, V48, P15, DOI 10.1111/apt.14689
   Gohda M, 2008, J IMMUNOL, V180, P5335, DOI 10.4049/jimmunol.180.8.5335
   He Y, 2018, NAT MED, V24, P1532, DOI 10.1038/s41591-018-0164-x
   Jones SA, 2007, INFECT IMMUN, V75, P4891, DOI 10.1128/IAI.00484-07
   Katz Sand I., 2018, NEUROL-NEUROIMMUNOL
   Kunisawa J, 2007, BLOOD, V109, P3749, DOI 10.1182/blood-2006-08-041582
   Linden JR, 2015, MBIO, V6, DOI 10.1128/mBio.02513-14
   Martinelli V, 2022, EUR REV MED PHARMACO, V26, P935, DOI 10.26355/eurrev_202202_28003
   Mirza A, 2020, MULT SCLER RELAT DIS, V37, DOI 10.1016/j.msard.2019.101427
   Miyake S, 2015, PLOS ONE, V10, DOI 10.1371/journal.pone.0137429
   Neunlist M, 2013, NAT REV GASTRO HEPAT, V10, P90, DOI 10.1038/nrgastro.2012.221
   Newland PK, 2016, J NEUROSCI NURS, V48, P358, DOI 10.1097/JNN.0000000000000252
   Ochoa-Reparaz J, 2010, MUCOSAL IMMUNOL, V3, P487, DOI 10.1038/mi.2010.29
   Olsson T, 2017, NAT REV NEUROL, V13, P25, DOI 10.1038/nrneurol.2016.187
   Ooi JH, 2013, J NUTR, V143, P1679, DOI 10.3945/jn.113.180794
   Qu LL, 2009, TRANSPLANTATION, V88, P766, DOI 10.1097/TP.0b013e3181b47c61
   Riccio P, 2015, ASN NEURO, V7, DOI 10.1177/1759091414568185
   Routy B, 2018, SCIENCE, V359, P91, DOI 10.1126/science.aan3706
   Rumah KR, 2017, FRONT CELL INFECT MI, V7, DOI 10.3389/fcimb.2017.00011
   Storm-Larsen C, 2019, MULT SCLER J-EXP TRA, V5, DOI 10.1177/2055217319888767
   Thompson AJ, 2018, LANCET, V391, P1622, DOI 10.1016/S0140-6736(18)30481-1
   Tremlett H, 2016, EUR J NEUROL, V23, P1308, DOI 10.1111/ene.13026
   Zhao BY, 2021, FRONT MICROBIOL, V12, DOI 10.3389/fmicb.2021.645500
   Zoledziewska M, 2019, AUTOIMMUN REV, V18, P814, DOI 10.1016/j.autrev.2019.03.016
NR 41
TC 0
Z9 0
U1 1
U2 1
PU ELSEVIER SCI LTD
PI OXFORD
PA THE BOULEVARD, LANGFORD LANE, KIDLINGTON, OXFORD OX5 1GB, OXON, ENGLAND
SN 2211-0348
EI 2211-0356
J9 MULT SCLER RELAT DIS
JI Mult. Scler. Relat. Disord.
PD MAY
PY 2023
VL 73
AR 104671
DI 10.1016/j.msard.2023.104671
EA MAR 2023
PG 6
WC Clinical Neurology
WE Science Citation Index Expanded (SCI-EXPANDED)
SC Neurosciences & Neurology
GA E2LE8
UT WOS:000973906100001
PM 37001407
DA 2023-05-28
ER

PT J
AU Li, Q
   von Ehrlich-Treuenstatt, V
   Schardey, J
   Wirth, U
   Zimmermann, P
   Andrassy, J
   Bazhin, AV
   Werner, J
   Kuhn, F
AF Li, Qiang
   von Ehrlich-Treuenstaett, Viktor
   Schardey, Josefine
   Wirth, Ulrich
   Zimmermann, Petra
   Andrassy, Joachim
   Bazhin, Alexandr V.
   Werner, Jens
   Kuehn, Florian
TI Gut Barrier Dysfunction and Bacterial Lipopolysaccharides in Colorectal
   Cancer
SO JOURNAL OF GASTROINTESTINAL SURGERY
LA English
DT Review; Early Access
DE Colorectal cancer (CRC); Gut barrier; Lipopolysaccharides (LPS); Tight
   junctions (TJs); Metastatic disease
ID INTESTINAL ALKALINE-PHOSPHATASE; NF-KAPPA-B; CELL ADHESION MOLECULES;
   INFLAMMATION; INCREASES; INVASION; ANGIOGENESIS; PERMEABILITY;
   ACTIVATION; EXPRESSION
AB BackgroundInflammation is known to be an essential driver of various types of cancer. An increasing number of studies have suggested that the occurrence and development of colorectal cancer (CRC) are linked to the inflammatory microenvironment of the intestine. This assumption is further supported by the fact that patients with inflammatory bowel disease (IBD) are more likely to develop CRC. Multiple studies in mice and humans have shown that preoperative systemic inflammatory response is predictive of cancer recurrence after potentially curative resection. Lipopolysaccharides (LPS) are membrane surface markers of gram-negative bacteria, which induce gut barrier dysfunction and inflammation and might be significantly involved in the occurrence and development of CRC.MethodsA selective literature search was conducted in Medline and PubMed, using the terms "Colorectal Cancer", "Gut Barrier", "Lipopolysaccharides", and "Inflammation".ResultsDisruption of intestinal homeostasis, including gut barrier dysfunction, is linked to increased LPS levels and is a critical factor for chronic inflammation. LPS can activate the diverse nuclear factor-kappa B (NF-kappa B) pathway via Toll-like receptors 4 (TLR4) to promote the inflammatory response, which aggravates gut barrier dysfunction and encourages CRC development. An intact gut barrier prevents antigens and bacteria from crossing the intestinal endothelial layer and entering circulation. In contrast, a damaged gut barrier triggers inflammatory responses and increases susceptibility to CRC. Thus, targeting LPS and the gut barrier might be a promising novel therapeutic approach for additional treatment of CRC.ConclusionGut barrier dysfuction and bacterial LPS seem to play an important role in the pathogenesis and disease progression of colorectal cancer and therefore require further investigation.
C1 [Li, Qiang; von Ehrlich-Treuenstaett, Viktor; Schardey, Josefine; Wirth, Ulrich; Zimmermann, Petra; Andrassy, Joachim; Bazhin, Alexandr V.; Werner, Jens; Kuehn, Florian] Ludwig Maximilians Univ Munchen, Dept Gen Visceral & Transplant Surg, Marchioninistr 15, D-81377 Munich, Germany.
   [Bazhin, Alexandr V.; Werner, Jens; Kuehn, Florian] German Canc Consortium DKTK, Partner Site Munich, D-81377 Munich, Germany.
   [Werner, Jens; Kuehn, Florian] Bavarian Canc Res Ctr BZKF, Partner Site Munich, D-81377 Munich, Germany.
C3 University of Munich; Helmholtz Association; German Cancer Research
   Center (DKFZ)
RP Kuhn, F (通讯作者)，Ludwig Maximilians Univ Munchen, Dept Gen Visceral & Transplant Surg, Marchioninistr 15, D-81377 Munich, Germany.; Kuhn, F (通讯作者)，German Canc Consortium DKTK, Partner Site Munich, D-81377 Munich, Germany.; Kuhn, F (通讯作者)，Bavarian Canc Res Ctr BZKF, Partner Site Munich, D-81377 Munich, Germany.
EM Florian.Kuehn@med.uni-muenchen.de
RI Andrassy, Joachim/AEW-2583-2022
FU Projekt DEAL
FX Open Access funding enabled and organized by Projekt DEAL.
CR Ahmed MB, 2020, ANIM CELLS SYST, V24, P44, DOI 10.1080/19768354.2020.1726811
   Allam-Ndoul B, 2020, INT J MOL SCI, V21, DOI 10.3390/ijms21176402
   An LX, 2022, J GASTROINTEST SURG, V26, P671, DOI 10.1007/s11605-021-05188-7
   Anderson JM, 2009, CSH PERSPECT BIOL, V1, DOI 10.1101/cshperspect.a002584
   Anisimova N. Yu., 2011, Zhurnal Mikrobiologii Epidemiologii i Immunobiologii, P82
   Bates JM, 2007, CELL HOST MICROBE, V2, P371, DOI 10.1016/j.chom.2007.10.010
   Biller LH, 2021, JAMA-J AM MED ASSOC, V325, P669, DOI 10.1001/jama.2021.0106
   Bulgakova NA, 2016, J CELL SCI, V129, P477, DOI 10.1242/jcs.177527
   Cammarota R, 2010, J TRANSL MED, V8, DOI 10.1186/1479-5876-8-112
   Campbell HK, 2017, EXP CELL RES, V358, P39, DOI 10.1016/j.yexcr.2017.03.061
   Chen KT, 2010, AM J PHYSIOL-GASTR L, V299, pG467, DOI 10.1152/ajpgi.00364.2009
   COLLINS T, 1995, FASEB J, V9, P899, DOI 10.1096/fasebj.9.10.7542214
   DiDonato JA, 2012, IMMUNOL REV, V246, P379, DOI 10.1111/j.1600-065X.2012.01099.x
   Estaki M, 2014, WORLD J GASTROENTERO, V20, P15650, DOI 10.3748/wjg.v20.i42.15650
   Fasano A, 2011, PHYSIOL REV, V91, P151, DOI 10.1152/physrev.00003.2008
   Fawley J, 2016, J SURG RES, V202, P225, DOI 10.1016/j.jss.2015.12.008
   Fitzgerald KA, 2003, J EXP MED, V198, P1043, DOI 10.1084/jem.20031023
   Franceschelli S, 2020, ANTIOXIDANTS-BASEL, V9, DOI 10.3390/antiox9060470
   Hamarneh SR, 2014, ANN SURG, V260, P706, DOI 10.1097/SLA.0000000000000916
   Harmey JH, 2002, INT J CANCER, V101, P415, DOI 10.1002/ijc.10632
   He CM, 2019, FOOD FUNCT, V10, P1235, DOI 10.1039/c8fo01123k
   Hsu RYC, 2011, CANCER RES, V71, P1989, DOI 10.1158/0008-5472.CAN-10-2833
   Ikebe M, 2009, J SURG ONCOL, V100, P725, DOI 10.1002/jso.21392
   Ilchmann-Diounou H, 2020, FRONT IMMUNOL, V11, DOI 10.3389/fimmu.2020.01823
   Jacobs EJ, 2007, JNCI-J NATL CANCER I, V99, P608, DOI 10.1093/jnci/djk132
   Jain S, 2019, PROSTATE, V79, P168, DOI 10.1002/pros.23722
   Kaliannan K, 2013, P NATL ACAD SCI USA, V110, P7003, DOI 10.1073/pnas.1220180110
   Kang MS, 2017, SEMIN IMMUNOL, V32, P3, DOI 10.1016/j.smim.2017.04.003
   Kim HM, 2007, CELL, V130, P906, DOI 10.1016/j.cell.2007.08.002
   Kim J, 2005, J CLIN ONCOL, V23, P2744, DOI 10.1200/JCO.2005.07.078
   Kuhn F, 2021, VISC MED, V37, P383, DOI 10.1159/000515910
   Kuhn F, 2020, JCI INSIGHT, V5, DOI 10.1172/jci.insight.134049
   LaFleur MW, 2019, NAT IMMUNOL, V20, P1335, DOI 10.1038/s41590-019-0480-4
   Laukoetter MG, 2007, J EXP MED, V204, P3067, DOI 10.1084/jem.20071416
   Lavoie S, 2020, GASTROENTEROLOGY, V158, P1359, DOI 10.1053/j.gastro.2019.12.027
   Lee HM, 2013, DIABETES, V62, P194, DOI 10.2337/db12-0420
   Li HY, 2014, TUMOR BIOL, V35, P10429, DOI 10.1007/s13277-014-2347-5
   Li YH, 2012, NUTR CANCER, V64, P439, DOI 10.1080/01635581.2012.658951
   Liu W, 2016, J AM COLL SURGEONS, V222, P1009, DOI 10.1016/j.jamcollsurg.2015.12.006
   Liu WT, 2017, CELL ADHES MIGR, V11, P13, DOI 10.1080/19336918.2015.1134404
   Liu XD, 2010, MOL BIOL REP, V37, P2235, DOI 10.1007/s11033-009-9710-4
   Lu C, 2022, ANN SURG, V276, pE319, DOI 10.1097/SLA.0000000000005339
   Malo MS, 2010, GUT, V59, P1476, DOI 10.1136/gut.2010.211706
   Malo MS, 2015, EBIOMEDICINE, V2, P2016, DOI 10.1016/j.ebiom.2015.11.027
   McDonald B, 2009, INT J CANCER, V125, P1298, DOI 10.1002/ijc.24409
   McNeil JJ, 2021, JNCI-J NATL CANCER I, V113, P258, DOI 10.1093/jnci/djaa114
   Michielan A, 2015, MEDIAT INFLAMM, V2015, DOI 10.1155/2015/628157
   Min TJ, 2011, J KOREAN MED SCI, V26, P747, DOI 10.3346/jkms.2011.26.6.747
   Molteni M, 2006, CANCER LETT, V235, P75, DOI 10.1016/j.canlet.2005.04.006
   Orsulic S, 1999, J CELL SCI, V112, P1237
   Panyathep A, 2020, J FOOD BIOCHEM, V44, DOI 10.1111/jfbc.13487
   Panyathep A, 2013, J AGR FOOD CHEM, V61, P3631, DOI 10.1021/jf3052863
   Pickkers P, 2012, CRIT CARE, V16, DOI 10.1186/cc11159
   Pintha K, 2014, ASIAN PAC J CANCER P, V15, P4601, DOI 10.7314/APJCP.2014.15.11.4601
   PODOLSKY DK, 1984, GASTROENTEROLOGY, V87, P991
   Rhodes JM, 1996, LANCET, V347, P40, DOI 10.1016/S0140-6736(96)91563-9
   Sandler RS, 2003, NEW ENGL J MED, V348, P883, DOI 10.1056/NEJMoa021633
   Schimanski CC, 2005, CLIN CANCER RES, V11, P1743, DOI 10.1158/1078-0432.CCR-04-1195
   Schmitt M, 2021, NAT REV IMMUNOL, V21, P653, DOI 10.1038/s41577-021-00534-x
   Simiantonaki N, 2002, EXP MOL PATHOL, V73, P46, DOI 10.1006/exmp.2002.2440
   Simpson BW, 2019, NAT REV MICROBIOL, V17, P403, DOI 10.1038/s41579-019-0201-x
   Song WT, 2018, ADV MATER, V30, DOI 10.1002/adma.201805007
   Stephens M, 2020, GUT MICROBES, V11, P421, DOI 10.1080/19490976.2019.1629235
   Su LP, 2013, GASTROENTEROLOGY, V145, P407, DOI 10.1053/j.gastro.2013.04.011
   Tan J, 2016, CELL REP, V15, P2809, DOI 10.1016/j.celrep.2016.05.047
   Tazoe H, 2008, J PHYSIOL PHARMACOL, V59, P251
   Thiery JP, 2006, NAT REV MOL CELL BIO, V7, P131, DOI 10.1038/nrm1835
   Usuda H, 2021, INT J MOL SCI, V22, DOI 10.3390/ijms22147613
   Waisman A, 2017, SEMIN IMMUNOPATHOL, V39, P153, DOI 10.1007/s00281-016-0583-z
   Wang EL, 2010, BRIT J CANCER, V102, P908, DOI 10.1038/sj.bjc.6605558
   Wang HX, 2021, J BUON, V26, P1009
   Wang JH, 2003, J IMMUNOL, V170, P795, DOI 10.4049/jimmunol.170.2.795
   Wang LJ, 2020, GUT, V69, P1988, DOI 10.1136/gutjnl-2019-320105
   Wei MY, 2020, EBIOMEDICINE, V61, DOI 10.1016/j.ebiom.2020.103068
   Wu XS, 2021, CANCER METAB, V9, DOI 10.1186/s40170-021-00260-x
   Yang D, 2015, AM J CANCER RES, V5, P3085
   Yang RD, 2020, FRONT PHARMACOL, V11, DOI 10.3389/fphar.2020.573475
   Ying J, 2018, CELL BIOSCI, V8, DOI 10.1186/s13578-017-0198-7
   Zhang D, 2013, NUTR RES, V33, P839, DOI 10.1016/j.nutres.2013.06.004
   Zhao Y, 2018, MUCOSAL IMMUNOL, V11, P752, DOI 10.1038/mi.2017.118
   Zhu GW, 2020, CANCER GENOM PROTEOM, V17, P23, DOI 10.21873/cgp.20164
NR 81
TC 0
Z9 0
U1 1
U2 1
PU SPRINGER
PI NEW YORK
PA ONE NEW YORK PLAZA, SUITE 4600, NEW YORK, NY, UNITED STATES
SN 1091-255X
EI 1873-4626
J9 J GASTROINTEST SURG
JI J. Gastrointest. Surg.
PD 2023 MAR 27
PY 2023
DI 10.1007/s11605-023-05654-4
EA MAR 2023
PG 7
WC Gastroenterology & Hepatology; Surgery
WE Science Citation Index Expanded (SCI-EXPANDED)
SC Gastroenterology & Hepatology; Surgery
GA C0ZN2
UT WOS:000959305700002
PM 36973501
OA hybrid
DA 2023-05-28
ER

PT J
AU Yang, QQ
   Wang, B
   Zheng, QH
   Li, HY
   Meng, XL
   Zhou, FF
   Zhang, L
AF Yang, Qiqing
   Wang, Bin
   Zheng, Qinghui
   Li, Heyu
   Meng, Xuli
   Zhou, Fangfang
   Zhang, Long
TI A Review of Gut Microbiota-Derived Metabolites in Tumor Progression and
   Cancer Therapy
SO ADVANCED SCIENCE
LA English
DT Review; Early Access
DE cancer therapy; gut microbiota-derived metabolites; novel strategies;
   paradoxical functions; tumor progression
ID CHAIN FATTY-ACIDS; NF-KAPPA-B; COLON-CANCER; COLORECTAL-CANCER;
   URSODEOXYCHOLIC ACID; ELLAGIC ACID; T-CELLS;
   FAECALIBACTERIUM-PRAUSNITZII; ANTITUMOR IMMUNITY; ESCHERICHIA-COLI
AB Gut microbiota-derived metabolites are key hubs connecting the gut microbiome and cancer progression, primarily by remodeling the tumor microenvironment and regulating key signaling pathways in cancer cells and multiple immune cells. The use of microbial metabolites in radiotherapy and chemotherapy mitigates the severe side effects from treatment and improves the efficacy of treatment. Immunotherapy combined with microbial metabolites effectively activates the immune system to kill tumors and overcomes drug resistance. Consequently, various novel strategies have been developed to modulate microbial metabolites. Manipulation of genes involved in microbial metabolism using synthetic biology approaches directly affects levels of microbial metabolites, while fecal microbial transplantation and phage strategies affect levels of microbial metabolites by altering the composition of the microbiome. However, some microbial metabolites harbor paradoxical functions depending on the context (e.g., type of cancer). Furthermore, the metabolic effects of microorganisms on certain anticancer drugs such as irinotecan and gemcitabine, render the drugs ineffective or exacerbate their adverse effects. Therefore, a personalized and comprehensive consideration of the patient's condition is required when employing microbial metabolites to treat cancer. The purpose of this review is to summarize the correlation between gut microbiota-derived metabolites and cancer, and to provide fresh ideas for future scientific research.
C1 [Yang, Qiqing; Zheng, Qinghui; Meng, Xuli] Zhejiang Prov Peoples Hosp, Affiliated Peoples Hosp, Hangzhou Med Coll, Gen Surg,Canc Ctr,Dept Breast Surg, Hangzhou 310058, Peoples R China.
   [Yang, Qiqing; Wang, Bin; Li, Heyu; Zhang, Long] Zhejiang Univ, Life Sci Inst, MOE Lab Biosyst Homeostasis & Protect, Hangzhou 310058, Peoples R China.
   [Yang, Qiqing; Wang, Bin; Li, Heyu; Zhang, Long] Zhejiang Univ, Life Sci Inst, Innovat Ctr Cell Signaling Network, Hangzhou 310058, Peoples R China.
   [Zhou, Fangfang] Soochow Univ, Inst Biol & Med Sci, Suzhou 215123, Peoples R China.
   [Zhang, Long] Zhejiang Univ, Affiliated Hosp 2, Int Biomed X Res Ctr, Sch Med, Hangzhou 310058, Peoples R China.
   [Zhang, Long] Zhejiang Univ, Affiliated Hosp 4, Int Inst Med, Ctr Infect & Immun,Sch Med, Yiwu 322000, Peoples R China.
   [Zhang, Long] Zhejiang Univ, Canc Ctr, Hangzhou 310058, Peoples R China.
C3 Hangzhou Medical College; Zhejiang Provincial People's Hospital;
   Zhejiang University; Zhejiang University; Soochow University - China;
   Zhejiang University; Zhejiang University; Zhejiang University
RP Meng, XL (通讯作者)，Zhejiang Prov Peoples Hosp, Affiliated Peoples Hosp, Hangzhou Med Coll, Gen Surg,Canc Ctr,Dept Breast Surg, Hangzhou 310058, Peoples R China.; Zhang, L (通讯作者)，Zhejiang Univ, Life Sci Inst, MOE Lab Biosyst Homeostasis & Protect, Hangzhou 310058, Peoples R China.; Zhang, L (通讯作者)，Zhejiang Univ, Life Sci Inst, Innovat Ctr Cell Signaling Network, Hangzhou 310058, Peoples R China.; Zhou, FF (通讯作者)，Soochow Univ, Inst Biol & Med Sci, Suzhou 215123, Peoples R China.; Zhang, L (通讯作者)，Zhejiang Univ, Affiliated Hosp 2, Int Biomed X Res Ctr, Sch Med, Hangzhou 310058, Peoples R China.; Zhang, L (通讯作者)，Zhejiang Univ, Affiliated Hosp 4, Int Inst Med, Ctr Infect & Immun,Sch Med, Yiwu 322000, Peoples R China.; Zhang, L (通讯作者)，Zhejiang Univ, Canc Ctr, Hangzhou 310058, Peoples R China.
EM mxlmail@126.com; zhoufangfang@suda.edu.cn; L_Zhang@zju.edu.cn
FU Ministry of Science and Technology of China [2021YFA101000,
   2022YFA1105200]; Chinese National Natural Science Funds [81973861,
   31870902, 32070907, 31871405, U20A20393]; National Science Fund for
   Distinguished Young Scholars [32125016, 31925013]; Zhejiang Natural
   Science Fund [LD19C070001]; General project of Zhejiang Health and
   Pharmaceutical Science and Technology Plan [2020ZQ009]; Zhejiang
   Excellent Young Talents Fund for Traditional Chinese Medicine Project
   [BK20180043]; Jiangsu Provincial Distinguished Young Scholars award
   [19KJA550003]; Key Project of University Natural Science Foundation of
   Jiangsu Province [KYCX17_2036]; Priority Academic Program Development of
   Jiangsu Higher Education Institutions; Postgraduate Research & Practice
   Innovation Program of Jiangsu Province [WKJ-ZJ-2116];  [2020KY495]
FX The authors would like to apologize to those researchers whose related
   work was not cited in this review. This work was supported by a special
   program from the Ministry of Science and Technology of China
   (2021YFA101000, 2022YFA1105200), the Chinese National Natural Science
   Funds (81973861, 31870902, 32070907, 31871405, and U20A20393), the
   National Science Fund for Distinguished Young Scholars (32125016 and
   31925013), Zhejiang Natural Science Fund (LD19C070001), the Key
   Construction Project Co-sponsored by Province and Ministry
   (WKJ-ZJ-2116), General project of Zhejiang Health and Pharmaceutical
   Science and Technology Plan (2020KY495), Zhejiang Excellent Young
   Talents Fund for Traditional Chinese Medicine Project (2020ZQ009),
   Jiangsu Provincial Distinguished Young Scholars award (BK20180043), the
   Key Project of University Natural Science Foundation of Jiangsu Province
   (19KJA550003), a project Funded by the Priority Academic Program
   Development of Jiangsu Higher Education Institutions, and the
   Postgraduate Research & Practice Innovation Program of Jiangsu Province
   (KYCX17_2036). The figure elements were created with BioRender.com.
CR Abdelazeem KNM, 2021, SCI REP-UK, V11, DOI 10.1038/s41598-021-86514-6
   Alauddin M, 2020, MOL NUTR FOOD RES, V64, DOI 10.1002/mnfr.201900390
   Alexander JL, 2017, NAT REV GASTRO HEPAT, V14, P356, DOI 10.1038/nrgastro.2017.20
   An J, 2016, J MICROBIOL BIOTECHN, V26, P1490, DOI 10.4014/jmb.1605.05024
   Gimenez-Bastida JA, 2020, FOOD CHEM TOXICOL, V139, DOI 10.1016/j.fct.2020.111260
   Aso T, 2010, J NUTR, V140, p1386S, DOI 10.3945/jn.109.118307
   Bao YJ, 2019, CELL DEATH DIS, V10, DOI 10.1038/s41419-019-1925-2
   Baruch EN, 2021, SCIENCE, V371, P602, DOI 10.1126/science.abb5920
   Behary J, 2021, NAT COMMUN, V12, DOI 10.1038/s41467-020-20422-7
   Belcheva A, 2014, CELL, V158, P288, DOI 10.1016/j.cell.2014.04.051
   Bell HN, 2022, CANCER CELL, V40, P185, DOI 10.1016/j.ccell.2021.12.001
   Bishehsari F, 2018, GENES-BASEL, V9, DOI 10.3390/genes9020102
   Bolourian A, 2018, FEMS MICROBIOL ECOL, V94, DOI 10.1093/femsec/fiy120
   Bortolato B, 2017, CANCER TREAT REV, V52, P58, DOI 10.1016/j.ctrv.2016.11.004
   Botticelli A, 2020, J TRANSL MED, V18, DOI 10.1186/s12967-020-02231-0
   Brennan CA, 2021, GUT MICROBES, V13, DOI 10.1080/19490976.2021.1987780
   Canale FP, 2021, NATURE, V598, P662, DOI 10.1038/s41586-021-04003-2
   Cao XL, 2022, ALLERGOL IMMUNOPATH, V50, P147, DOI 10.15586/aei.v50i6.743
   Cao ZJ, 2021, SCI ADV, V7, DOI 10.1126/sciadv.abf4148
   Espin JC, 2013, EVID-BASED COMPL ALT, V2013, DOI 10.1155/2013/270418
   Casasanta MA, 2020, SCI SIGNAL, V13, DOI 10.1126/scisignal.aba9157
   Chang PV, 2014, P NATL ACAD SCI USA, V111, P2247, DOI 10.1073/pnas.1322269111
   Chattopadhyay I, 2022, DIS MARKERS, V2022, DOI 10.1155/2022/2941248
   Chaudhry A, 2011, IMMUNITY, V34, P566, DOI 10.1016/j.immuni.2011.03.018
   Chen YS, 2021, GUT MICROBES, V13, DOI 10.1080/19490976.2021.1972756
   Cho JJ, 2015, INT J ONCOL, V47, P1954, DOI 10.3892/ijo.2015.3151
   Chu C, 2019, NATURE, V574, P543, DOI 10.1038/s41586-019-1644-y
   Cooks T, 2013, CANCER CELL, V23, P634, DOI 10.1016/j.ccr.2013.03.022
   Coutzac C, 2020, NAT COMMUN, V11, DOI 10.1038/s41467-020-16079-x
   Crittenden S, 2021, SCI ADV, V7, DOI 10.1126/sciadv.abd7954
   Cunningham M, 2021, TRENDS MICROBIOL, V29, P667, DOI 10.1016/j.tim.2021.01.003
   D'Onofrio F, 2021, CELLS-BASEL, V10, DOI 10.3390/cells10071622
   Dalile B, 2019, NAT REV GASTRO HEPAT, V16, P461, DOI 10.1038/s41575-019-0157-3
   Datta A, 2017, CANCER LETT, V408, P73, DOI 10.1016/j.canlet.2017.08.020
   Davar D, 2021, SCIENCE, V371, P595, DOI 10.1126/science.abf3363
   De Matteis R, 2022, SCI ADV, V8, DOI 10.1126/sciadv.abl5420
   De Palma G, 2022, SCI TRANSL MED, V14, DOI 10.1126/scitranslmed.abj1895
   Deckers IAG, 2014, BRIT J CANCER, V110, P797, DOI 10.1038/bjc.2013.771
   Denk D, 2022, IMMUNITY, V55, P2059, DOI 10.1016/j.immuni.2022.09.014
   Di Domenico EG, 2017, INT J MOL SCI, V18, DOI 10.3390/ijms18091887
   Di Paolo A, 2000, BRIT J CANCER, V82, P905
   Dupraz L, 2021, TRANSPLANTATION, V105, P2128, DOI 10.1016/j.celrep.2021.109332
   Eaton JE, 2011, AM J GASTROENTEROL, V106, P1638, DOI 10.1038/ajg.2011.156
   Elinav E, 2019, NAT REV CANCER, V19, P371, DOI 10.1038/s41568-019-0155-3
   Encarnacao JC, 2018, J NUTR BIOCHEM, V56, P183, DOI 10.1016/j.jnutbio.2018.02.018
   Eskra JN, 2019, SCI REP-UK, V9, DOI 10.1038/s41598-019-39589-1
   Fan QJ, 2021, CELL DEATH DIS, V12, DOI 10.1038/s41419-021-04388-y
   Faraco G, 2019, NATURE, V574, P686, DOI 10.1038/s41586-019-1688-z
   Federici S, 2022, CELL, V185, P2879, DOI 10.1016/j.cell.2022.07.003
   Fedyuk V., 2022, NAT BIOTECHNOL, V41, P212
   Frankel AE, 2017, NEOPLASIA, V19, P848, DOI 10.1016/j.neo.2017.08.004
   Fu J, 2022, CELL REP, V41, DOI 10.1016/j.celrep.2022.111770
   Furusawa Y, 2013, NATURE, V504, P446, DOI 10.1038/nature12721
   Garavaglia B, 2022, BIOMEDICINES, V10, DOI 10.3390/biomedicines10051131
   Garcia-Gonzalez AP, 2017, CELL, V169, P431, DOI 10.1016/j.cell.2017.03.046
   Geller LT, 2017, SCIENCE, V357, P1156, DOI 10.1126/science.aah5043
   Ghosh S, 2022, THERANOSTICS, V12, P5574, DOI 10.7150/thno.70754
   Giddings EL, 2021, NAT COMMUN, V12, DOI 10.1038/s41467-021-23071-6
   Gong J, 2022, SCI REP-UK, V12, DOI 10.1038/s41598-022-19401-3
   Gonzalez-Sarrias A, 2015, FOOD FUNCT, V6, P1460, DOI [10.1039/c5fo00120j, 10.1039/C5FO00120J]
   Gonzalez-Sarrias A, 2013, J AGR FOOD CHEM, V61, P4352, DOI 10.1021/jf4007505
   Griffin ME, 2021, SCIENCE, V373, P1040, DOI 10.1126/science.abc9113
   Gui QF, 2020, J CLIN LAB ANAL, V34, DOI 10.1002/jcla.23318
   Guo C. J., 2019, SCIENCE, V366
   Guo H, 2020, SCIENCE, V370, P549, DOI 10.1126/science.aay9097
   Guo YJ, 2020, EXP THER MED, V19, P1997, DOI 10.3892/etm.2020.8454
   Habrowska-Gorczynska DE, 2019, TOXINS, V11, DOI 10.3390/toxins11050265
   Hailemichael Y, 2022, CANCER CELL, V40, P509, DOI 10.1016/j.ccell.2022.04.004
   Han JJ, 2020, FRONT IMMUNOL, V11, DOI 10.3389/fimmu.2020.01380
   Hang SY, 2019, NATURE, V576, P143, DOI 10.1038/s41586-019-1785-z
   He BK, 2017, J EXP MED, V214, P107, DOI 10.1084/jem.20160961
   He W, 2020, NAT COMMUN, V11, DOI 10.1038/s41467-020-15524-1
   He Y, 2021, CELL METAB, V33, P988, DOI 10.1016/j.cmet.2021.03.002
   He YW, 2020, MOL THER-ONCOLYTICS, V17, P448, DOI 10.1016/j.omto.2020.05.001
   Hezaveh K, 2022, IMMUNITY, V55, P324, DOI 10.1016/j.immuni.2022.01.006
   Horne-Debets JM, 2013, CELL REP, V5, P1204, DOI 10.1016/j.celrep.2013.11.002
   Hwang JH, 2019, CELL REP, V29, P2355, DOI 10.1016/j.celrep.2019.10.068
   Ikeda H, 2021, J ANTIBIOT, V74, P687, DOI 10.1038/s41429-021-00451-0
   Johnson DE, 2018, NAT REV CLIN ONCOL, V15, P234, DOI 10.1038/nrclinonc.2018.8
   Johnson SL, 2020, PLANT FOOD HUM NUTR, V75, P512, DOI 10.1007/s11130-020-00840-0
   Jones S F, 1996, Cancer Pract, V4, P51
   Kadosh E, 2020, NATURE, V586, P133, DOI 10.1038/s41586-020-2541-0
   Kalueff AV, 2007, DEPRESS ANXIETY, V24, P495, DOI 10.1002/da.20262
   Kaptein P, 2022, SCI TRANSL MED, V14, DOI 10.1126/scitranslmed.abj9779
   Kazmierczak-Siedlecka K, 2022, GUT MICROBES, V14, DOI 10.1080/19490976.2022.2035659
   Khan FH, 2022, SEMIN CANCER BIOL, V86, P732, DOI 10.1016/j.semcancer.2021.07.005
   Khare S, 2008, NUTR CANCER, V60, P389, DOI 10.1080/01635580701883003
   Kim HJ, 2022, J MICROBIOL, V60, P100, DOI 10.1007/s12275-022-1533-1
   Koppel N, 2017, SCIENCE, V356, DOI 10.1126/science.aag2770
   Kowalska K, 2022, ARCH TOXICOL, V96, P231, DOI 10.1007/s00204-021-03176-z
   Lavoie S, 2020, GASTROENTEROLOGY, V158, P1359, DOI 10.1053/j.gastro.2019.12.027
   Le Bastard Q, 2018, SCI REP-UK, V8, DOI 10.1038/s41598-018-24342-x
   Lee PC, 2022, J IMMUNOTHER CANCER, V10, DOI 10.1136/jitc-2022-004779
   Lee SH, 2021, NAT MICROBIOL, V6, P277, DOI 10.1038/s41564-020-00831-6
   Lee YS, 2012, BRIT J CANCER, V106, P1833, DOI 10.1038/bjc.2012.177
   Lehouritis P, 2015, SCI REP-UK, V5, DOI 10.1038/srep14554
   Levi-Galibov O, 2020, NAT COMMUN, V11, DOI 10.1038/s41467-020-20054-x
   Levy M, 2015, CELL, V163, P1428, DOI 10.1016/j.cell.2015.10.048
   Liao YJ, 2022, P NATL ACAD SCI USA, V119, DOI 10.1073/pnas.2105898119
   Lim B, 2017, CELL, V169, P547, DOI 10.1016/j.cell.2017.03.045
   Lin HY, 2021, COMMUN BIOL, V4, DOI 10.1038/s42003-021-01815-w
   Liu C, 2020, CELL DEATH DIFFER, V27, P1765, DOI 10.1038/s41418-019-0460-0
   Longley DB, 2003, NAT REV CANCER, V3, P330, DOI 10.1038/nrc1074
   Loo TM, 2017, CANCER DISCOV, V7, P522, DOI 10.1158/2159-8290.CD-16-0932
   Luu M, 2021, TRENDS CELL BIOL, V31, P873, DOI 10.1016/j.tcb.2021.08.005
   Luu M, 2021, NAT COMMUN, V12, DOI 10.1038/s41467-021-24331-1
   Luu M, 2018, SCI REP-UK, V8, DOI 10.1038/s41598-018-32860-x
   Luu TH, 2018, CELL ONCOL, V41, P13, DOI 10.1007/s13402-017-0353-5
   Lv MY, 2019, J CELL BIOCHEM, V120, P17273, DOI 10.1002/jcb.28989
   Lv YJ, 2020, PLOS BIOL, V18, DOI 10.1371/journal.pbio.3000872
   Lv YP, 2019, SCI ADV, V5, DOI 10.1126/sciadv.aau6547
   Ma C, 2018, SCIENCE, V360, DOI 10.1126/science.aan5931
   Ma H, 2019, APOPTOSIS, V24, P168, DOI 10.1007/s10495-018-1500-9
   Ma J, 2020, BMC MICROBIOL, V20, DOI 10.1186/s12866-020-01739-1
   Mager LF, 2020, SCIENCE, V369, P1481, DOI 10.1126/science.abc3421
   Masuishi T, 2020, BRIT J CANCER, V123, P1490, DOI 10.1038/s41416-020-01042-w
   Mathewson ND, 2016, NAT IMMUNOL, V17, P505, DOI 10.1038/ni.3400
   McKee AM, 2021, ISCIENCE, V24, DOI 10.1016/j.isci.2021.103012
   Mehra S, 2022, AM J PHYSIOL-GASTR L, V323, pG375, DOI 10.1152/ajpgi.00159.2022
   Messina B, 2023, CELL DEATH DIS, V14, DOI 10.1038/s41419-023-05568-8
   Mini E, 2006, ANN ONCOL, V17, pV7, DOI 10.1093/annonc/mdj941
   Miricescu D, 2021, INT J MOL SCI, V22, DOI 10.3390/ijms22010173
   Mirji G, 2022, SCI IMMUNOL, V7, DOI 10.1126/sciimmunol.abn0704
   Mirzaei S, 2022, TISSUE CELL, V77, DOI 10.1016/j.tice.2022.101846
   Nakkarach A, 2021, MICROB CELL FACT, V20, DOI 10.1186/s12934-020-01477-z
   Needham BD, 2022, NATURE, V602, P647, DOI 10.1038/s41586-022-04396-8
   Nguyen T. T., 2021, INT J MOL SCI, V22
   Nomura M, 2020, JAMA NETW OPEN, V3, DOI 10.1001/jamanetworkopen.2020.2895
   Okada T, 2006, MOL THER, V13, P738, DOI 10.1016/j.ymthe.2005.11.010
   Pai SG, 2017, J HEMATOL ONCOL, V10, DOI 10.1186/s13045-017-0471-6
   Palmisano S, 2020, UPDATES SURG, V72, P1013, DOI 10.1007/s13304-020-00720-x
   Park J, 2021, J MICROBIOL BIOTECHN, V31, P540, DOI 10.4014/jmb.2012.12015
   Park M, 2005, EXP MOL MED, V37, P213, DOI 10.1038/emm.2005.29
   Parvez MM, 2021, DRUG METAB DISPOS, V49, P683, DOI 10.1124/dmd.121.000476
   Pencik J, 2015, NAT COMMUN, V6, DOI 10.1038/ncomms8736
   Perkins ND, 2012, NAT REV CANCER, V12, P121, DOI 10.1038/nrc3204
   Pleguezuelos-Manzano C, 2020, NATURE, V580, P269, DOI 10.1038/s41586-020-2080-8
   Pyo JS, 2015, J CANCER RES CLIN, V141, P1181, DOI 10.1007/s00432-014-1890-1
   Qi M, 2022, ENVIRON POLLUT, V293, DOI 10.1016/j.envpol.2021.118572
   Qi M, 2022, CRIT REV FOOD SCI, V62, P4867, DOI 10.1080/10408398.2021.1879004
   Qiu Q, 2021, FRONT IMMUNOL, V11, DOI 10.3389/fimmu.2020.612202
   Renga G, 2022, J IMMUNOTHER CANCER, V10, DOI 10.1136/jitc-2021-003725
   Ribeyre C, 2016, CELL REP, V15, P300, DOI 10.1016/j.celrep.2016.03.027
   Ritter B, 2019, J EXP MED, V216, P1234, DOI 10.1084/jem.20181739
   Rizvi ZA, 2021, SCI ADV, V7, DOI 10.1126/sciadv.abg5016
   Rossi T, 2020, INT J MOL SCI, V21, DOI 10.3390/ijms21165786
   Sen U, 2017, CELL BIOL INT, V41, P1127, DOI 10.1002/cbin.10830
   Sepich-Poore GD, 2021, SCIENCE, V371, P1331, DOI 10.1126/science.abc4552
   Shah SA, 2006, INT J CANCER, V118, P532, DOI 10.1002/ijc.21365
   Sharon G, 2016, CELL, V167, P915, DOI 10.1016/j.cell.2016.10.027
   Shiao SL, 2021, CANCER CELL, V39, P1202, DOI 10.1016/j.ccell.2021.07.002
   Shukla GS, 2013, CANCER IMMUNOL IMMUN, V62, P1397, DOI 10.1007/s00262-013-1443-5
   Shukla Ratnakar, 2021, Asian Pac J Cancer Prev, V22, P509, DOI 10.31557/APJCP.2021.22.2.509
   Shukla SK, 2017, CANCER CELL, V32, P392, DOI 10.1016/j.ccell.2017.08.008
   Siegel RL, 2020, CA-CANCER J CLIN, V70, P145, DOI [10.3322/caac.21551, 10.3322/caac.21590, 10.3322/caac.21601, 10.3322/caac.20115, 10.3322/caac.20107]
   Singh N, 2014, IMMUNITY, V40, P128, DOI 10.1016/j.immuni.2013.12.007
   Singh R, 2019, NAT COMMUN, V10, DOI 10.1038/s41467-018-07859-7
   Singh V, 2020, GUT MICROBES, V11, DOI 10.1080/19490976.2020.1743492
   Singh V, 2018, CELL, V175, P679, DOI 10.1016/j.cell.2018.09.004
   Sivan A, 2015, SCIENCE, V350, P1084, DOI 10.1126/science.aac4255
   Sivaprakasam S, 2018, COMPR PHYSIOL, V8, P299, DOI 10.1002/cphy.c170014
   Smith PM, 2013, SCIENCE, V341, P569, DOI 10.1126/science.1241165
   Song XL, 2022, CANCER SCI, V113, P459, DOI 10.1111/cas.15208
   Spanogiannopoulos P, 2022, NAT MICROBIOL, V7, P1605, DOI 10.1038/s41564-022-01226-5
   Spencer CN, 2021, SCIENCE, V374, P1632, DOI 10.1126/science.aaz7015
   Sun MM, 2017, J GASTROENTEROL, V52, P1, DOI 10.1007/s00535-016-1242-9
   Sun YL, 2016, EXP CELL RES, V347, P274, DOI 10.1016/j.yexcr.2016.07.009
   Taniguchi K, 2018, NAT REV IMMUNOL, V18, P309, DOI 10.1038/nri.2017.142
   Nguyen TT, 2017, J CELL BIOCHEM, V118, P2958, DOI 10.1002/jcb.25955
   Thirunavukkarasan M, 2017, PLOS ONE, V12, DOI 10.1371/journal.pone.0186334
   Totiger TM, 2019, MOL CANCER THER, V18, P301, DOI 10.1158/1535-7163.MCT-18-0464
   Trah J, 2020, SCI REP-UK, V10, DOI 10.1038/s41598-020-77436-w
   Tschaharganeh DF, 2014, CELL, V158, P579, DOI 10.1016/j.cell.2014.05.051
   Tsuda M, 2013, J GASTROEN HEPATOL, V28, P1616, DOI 10.1111/jgh.12287
   Tsukahara S, 2022, SCI REP-UK, V12, DOI 10.1038/s41598-022-12528-3
   Umezawa K, 2020, BBA-PROTEINS PROTEOM, V1868, DOI 10.1016/j.bbapap.2020.140412
   Uribe-Herranz M, 2020, J CLIN INVEST, V130, P466, DOI 10.1172/JCI124332
   Vande Voorde J, 2014, J BIOL CHEM, V289, P13054, DOI 10.1074/jbc.M114.558924
   Verhoog S, 2019, NUTRIENTS, V11, DOI 10.3390/nu11071565
   Vetizou M, 2015, SCIENCE, V350, P1079, DOI 10.1126/science.aad1329
   Walczak K, 2014, AMINO ACIDS, V46, P2393, DOI 10.1007/s00726-014-1790-3
   Waldecker M, 2008, J NUTR BIOCHEM, V19, P587, DOI 10.1016/j.jnutbio.2007.08.002
   Wallace BD, 2015, CHEM BIOL, V22, P1238, DOI 10.1016/j.chembiol.2015.08.005
   Wallace BD, 2010, SCIENCE, V330, P831, DOI 10.1126/science.1191175
   Wang BY, 2022, NAT COMMUN, V13, DOI 10.1038/s41467-022-31704-7
   Wang H, 2022, CELL METAB, V34, P581, DOI 10.1016/j.cmet.2022.02.010
   Wang LL, 2019, TRENDS BIOTECHNOL, V37, P492, DOI 10.1016/j.tibtech.2018.10.003
   Wang LY, 2020, CELL DEATH DIS, V11, DOI 10.1038/s41419-020-02810-5
   Wang S, 2020, EXP THER MED, V20, DOI 10.3892/etm.2020.9280
   Wang X, 2021, SCI IMMUNOL, V6, DOI 10.1126/sciimmunol.abh2383
   Wang YX, 2020, SCI ADV, V6, DOI 10.1126/sciadv.aaz3221
   Wilson MR, 2019, SCIENCE, V363, P709, DOI 10.1126/science.aar7785
   Xiao TF, 2018, ONCOL LETT, V16, P4439, DOI 10.3892/ol.2018.9201
   Xiao WP, 2022, MICROBIOME, V10, DOI 10.1186/s40168-022-01255-6
   Xiao YX, 2022, ANTIOXIDANTS-BASEL, V11, DOI 10.3390/antiox11020252
   Xiao ZX, 2020, SIGNAL TRANSDUCT TAR, V5, DOI 10.1038/s41392-020-0139-5
   Yang HL, 2022, MOL THER, V30, P3430, DOI 10.1016/j.ymthe.2022.07.008
   Yang SY, 2022, J IMMUNOL RES, V2022, DOI 10.1155/2022/7043856
   Yang YZ, 2021, NAT COMMUN, V12, DOI 10.1038/s41467-021-27112-y
   Yasuda K, 2019, NAT COMMUN, V10, DOI 10.1038/s41467-019-08404-w
   Yokosuka T, 2010, IMMUNITY, V33, P326, DOI 10.1016/j.immuni.2010.09.006
   Yu TC, 2017, CELL, V170, P548, DOI 10.1016/j.cell.2017.07.008
   Yue B, 2021, FRONT CELL INFECT MI, V11, DOI 10.3389/fcimb.2021.710945
   Yue CC, 2017, BIOCHEM BIOPH RES CO, V490, P541, DOI 10.1016/j.bbrc.2017.06.075
   Zhan T, 2017, ONCOGENE, V36, P1461, DOI 10.1038/onc.2016.304
   Zhang J, 2019, ARCH BIOCHEM BIOPHYS, V672, DOI 10.1016/j.abb.2019.108064
   Zhang J, 2022, MOLECULES, V27, DOI 10.3390/molecules27082431
   Zhang L, 2022, NAT COMMUN, V13, DOI 10.1038/s41467-022-33116-z
   Zhang L, 2021, TRENDS ENDOCRIN MET, V32, P159, DOI 10.1016/j.tem.2020.12.003
   Zhang Q, 2021, SCI TRANSL MED, V13, DOI 10.1126/scitranslmed.abg6986
   Zhang SL, 2021, THERANOSTICS, V11, P4155, DOI 10.7150/thno.54476
   Zhang SY, 2020, ANTIBIOTICS-BASEL, V9, DOI 10.3390/antibiotics9080462
   Zhang X, 2021, GUT, V70, P761, DOI 10.1136/gutjnl-2019-319664
   Zhang XM, 2022, FRONT NUTR, V9, DOI 10.3389/fnut.2022.1039697
   Zhang X, 2020, NATURE, V581, P204, DOI 10.1038/s41586-020-2235-7
   Zhang Z, 2018, BIOMED PHARMACOTHER, V106, P1135, DOI 10.1016/j.biopha.2018.07.042
   Zhao SL, 2022, J EXTRACELL VESICLES, V11, DOI 10.1002/jev2.12186
   Zhao SL, 2020, J HEMATOL ONCOL, V13, DOI 10.1186/s13045-020-00991-2
   Zheng DW, 2019, NAT BIOMED ENG, V3, P717, DOI 10.1038/s41551-019-0423-2
   Zheng DW, 2018, NAT COMMUN, V9, DOI 10.1038/s41467-018-03233-9
   Zhu GW, 2016, ONCOTARGET, V7, P73711, DOI 10.18632/oncotarget.12449
   Zhu PP, 2022, NEURON, V110, P2268, DOI 10.1016/j.neuron.2022.04.024
NR 222
TC 0
Z9 0
U1 10
U2 10
PU WILEY
PI HOBOKEN
PA 111 RIVER ST, HOBOKEN 07030-5774, NJ USA
EI 2198-3844
J9 ADV SCI
JI Adv. Sci.
PD 2023 MAR 23
PY 2023
DI 10.1002/advs.202207366
EA MAR 2023
PG 27
WC Chemistry, Multidisciplinary; Nanoscience & Nanotechnology; Materials
   Science, Multidisciplinary
WE Science Citation Index Expanded (SCI-EXPANDED)
SC Chemistry; Science & Technology - Other Topics; Materials Science
GA A5LB3
UT WOS:000955523600001
PM 36951547
OA gold
DA 2023-05-28
ER

PT J
AU Kaur, H
   Kaur, G
   Ali, SA
AF Kaur, Harpreet
   Kaur, Gurjeet
   Ali, Syed Azmal
TI Postbiotics Implication in the Microbiota-Host Intestinal Epithelial
   Cells Mutualism
SO PROBIOTICS AND ANTIMICROBIAL PROTEINS
LA English
DT Article; Early Access
DE Probiotics; Postbiotics; Intestinal health; Lactobacillus; Dysbiosis
ID INTERNATIONAL SCIENTIFIC ASSOCIATION; LACTOBACILLUS-RHAMNOSUS GG;
   IRRITABLE-BOWEL-SYNDROME; GUT MICROBIOTA; CONSENSUS STATEMENT;
   PROBIOTICS; INFLAMMATION; PROTEIN; PREBIOTICS; DYSBIOSIS
AB To sustain host health and provide the microbial community with a nutrient-rich environment, the host and gut microbiota must interact with one another. These interactions between commensal bacterial and intestinal epithelial cells (IECs) serve as the first line of defense against gut microbiota in preserving intestinal homeostasis. In this microenvironment, the post-biotics and similar molecules such as p40 exert several beneficial effects through regulation of IECs. Importantly, post-biotics were discovered to be transactivators of the EGF receptor (EGFR) in IECs, inducing protective cellular responses and alleviating colitis. The transient exposure to post-biotics such as p40 during the neonatal period reprograms IECs by upregulation of a methyltransferase, Setd1 beta, leading to a sustained increase in TGF- beta release for the expansion of regulatory T cells (Tregs) in the intestinal lamina propria and durable protection against colitis in adulthood. This crosstalk between the IECs and post-biotic secreted factors was not reviewed previously. Therefore, this review describes the role of probiotic-derived factors in the sustainability of intestinal health and improving gut homeostasis via certain signaling pathways. In the era of precision medicine and targeted therapies, more basic, preclinical, and clinical evidence is needed to clarify the efficacy of probiotics released as functional factors in maintaining intestinal health and preventing and treating disease.
C1 [Kaur, Harpreet] ICAR NDRI, Anim Biochem Div, Karnal 132001, India.
   [Kaur, Gurjeet] Univ New South Wales, Ctr Hlth Brain Ageing, Sch Psychiat, Sydney, NSW 2052, Australia.
   [Kaur, Gurjeet] Univ New South Wales, Mark Wainwright Analyt Ctr, Bioanalyt Mass Spectrometry Facil, Sydney, NSW 2052, Australia.
   [Ali, Syed Azmal] ICAR NDRI, Anim Biotechnol Ctr, Cell Biol & Prote Lab, Karnal 132001, India.
   [Ali, Syed Azmal] German Canc Res Ctr, Div Prote Stem Cells & Canc, D-69120 Heidelberg, Germany.
C3 Indian Council of Agricultural Research (ICAR); ICAR - National Dairy
   Research Institute; University of New South Wales Sydney; University of
   New South Wales Sydney; Indian Council of Agricultural Research (ICAR);
   ICAR - National Dairy Research Institute; Helmholtz Association; German
   Cancer Research Center (DKFZ)
RP Ali, SA (通讯作者)，ICAR NDRI, Anim Biotechnol Ctr, Cell Biol & Prote Lab, Karnal 132001, India.; Ali, SA (通讯作者)，German Canc Res Ctr, Div Prote Stem Cells & Canc, D-69120 Heidelberg, Germany.
EM syed.ali@dkfz-heidelberg.de
OI Ali, Syed Azmal/0000-0003-3024-9379; Kaur, Harpreet/0000-0002-9570-3643
CR Abdelhamid AG, 2018, SAUDI PHARM J, V26, P603, DOI 10.1016/j.jsps.2018.03.004
   Agliata I, 2020, EPIGENETICS-US, V15, P1068, DOI 10.1080/15592294.2020.1748916
   Aleksandrova K, 2017, NUTRIENTS, V9, DOI 10.3390/nu9090962
   Alexander M, 2017, J IMMUNOL, V199, P3559, DOI 10.4049/jimmunol.1700904
   Ali SA, 2020, J PROTEOMICS, V213, DOI 10.1016/j.jprot.2019.103600
   Alvarez CS, 2019, BMC MICROBIOL, V19, DOI 10.1186/s12866-019-1534-3
   Ayyar KK, 2021, FRONT PHARMACOL, V12, DOI 10.3389/fphar.2021.658505
   Bachem A, 2019, IMMUNITY, V51, P285, DOI 10.1016/j.immuni.2019.06.002
   Balhuizen MD, 2021, FRONT MICROBIOL, V12, DOI 10.3389/fmicb.2021.629090
   Bauerl C, 2020, SCI REP-UK, V10, DOI 10.1038/s41598-020-75930-9
   Bengmark S, 2007, CLIN NUTR, V26, P169, DOI 10.1016/j.clnu.2006.10.001
   Bernardi S, 2020, BIOLOGY-BASEL, V9, DOI 10.3390/biology9090258
   Bolduc JF, 2017, J VIROL, V91, DOI 10.1128/JVI.01943-16
   Bourebaba Y, 2022, BIOMED PHARMACOTHER, V153, DOI 10.1016/j.biopha.2022.113138
   Cai R, 2020, GUT MICROBES, V11, DOI 10.1080/19490976.2020.1735606
   Cao HL, 2017, INT J CANCER, V140, P2545, DOI 10.1002/ijc.30643
   Castro-Bravo N, 2018, FRONT MICROBIOL, V9, DOI 10.3389/fmicb.2018.02426
   Chang PV, 2014, P NATL ACAD SCI USA, V111, P2247, DOI 10.1073/pnas.1322269111
   Chen Y, 2019, MOLECULES, V24, DOI 10.3390/molecules24030513
   Claes IJJ, 2010, CLIN EXP IMMUNOL, V162, P306, DOI 10.1111/j.1365-2249.2010.04228.x
   Colombo M, 2014, ANNU REV CELL DEV BI, V30, P255, DOI 10.1146/annurev-cellbio-101512-122326
   Corcoran BM, 2005, APPL ENVIRON MICROB, V71, P3060, DOI 10.1128/AEM.71.6.3060-3067.2005
   D'Aquila P, 2020, NUTRIENTS, V12, DOI 10.3390/nu12030597
   Deng YL, 2021, CELL MOL GASTROENTER, V11, P1327, DOI 10.1016/j.jcmgh.2021.01.004
   Deng YJ, 2021, FRONT NUTR, V8, DOI 10.3389/fnut.2021.690663
   Derwa Y, 2017, ALIMENT PHARM THER, V46, P389, DOI 10.1111/apt.14203
   Deshpande G, 2018, NUTRIENTS, V10, DOI 10.3390/nu10070871
   Doron S, 2015, CLIN INFECT DIS, V60, pS129, DOI 10.1093/cid/civ085
   Drew GC, 2021, NAT REV MICROBIOL, V19, P623, DOI 10.1038/s41579-021-00550-7
   Fellows R, 2020, MOL METAB, V38, DOI 10.1016/j.molmet.2019.12.005
   Ganal SC, 2012, IMMUNITY, V37, P171, DOI 10.1016/j.immuni.2012.05.020
   Gibson GR, 2017, NAT REV GASTRO HEPAT, V14, P491, DOI 10.1038/nrgastro.2017.75
   GIOVANNUCCI E, 1994, ANN MED, V26, P443, DOI 10.3109/07853899409148367
   Goto Y, 2019, FRONT IMMUNOL, V10, DOI 10.3389/fimmu.2019.02057
   Hata A, 2016, CSH PERSPECT BIOL, V8, DOI 10.1101/cshperspect.a022061
   Hill C, 2014, NAT REV GASTRO HEPAT, V11, P506, DOI 10.1038/nrgastro.2014.66
   Hosseini SS, 2020, IRAN J MICROBIOL, V12, P424, DOI 10.18502/ijm.v12i5.4603
   Hughes KR, 2017, OPEN BIOL, V7, DOI 10.1098/rsob.160155
   Jabs S, 2020, NAT COMMUN, V11, DOI 10.1038/s41467-020-15126-x
   Jan AT, 2017, FRONT MICROBIOL, V8, DOI 10.3389/fmicb.2017.01053
   Jastrzab R, 2021, INT J MOL SCI, V22, DOI 10.3390/ijms222413475
   Jones PA, 2007, CELL, V128, P683, DOI 10.1016/j.cell.2007.01.029
   Karhausen J, 2021, FRONT IMMUNOL, V12, DOI 10.3389/fimmu.2021.646633
   Kataria J, 2009, NUTR REV, V67, P546, DOI 10.1111/j.1753-4887.2009.00226.x
   Kok DE, 2018, EPIGENOMICS-UK, V10, P1147, DOI 10.2217/epi-2018-0117
   Korcz E, 2018, FOOD FUNCT, V9, P3057, DOI [10.1039/c8fo00118a, 10.1039/C8FO00118A]
   Kumar P, 2017, AM J PHYSIOL-RENAL, V313, pF781, DOI 10.1152/ajprenal.00166.2017
   Kumar R, 2020, INDIAN J MICROBIOL, V60, P12, DOI 10.1007/s12088-019-00808-y
   La Fata G, 2018, PROBIOTICS ANTIMICRO, V10, P11, DOI 10.1007/s12602-017-9322-6
   Li M, 2017, BMC MICROBIOL, V17, DOI 10.1186/s12866-017-0977-7
   Lightfoot YL, 2015, EMBO J, V34, P881, DOI 10.15252/embj.201490296
   Liu Y, 2016, FOOD FUNCT, V7, P3772, DOI [10.1039/C6FO00856A, 10.1039/c6fo00856a]
   Lu P, 2018, MUCOSAL IMMUNOL, V11, P727, DOI 10.1038/mi.2017.114
   Lukovac S, 2014, MBIO, V5, DOI 10.1128/mBio.01438-14
   Luu M, 2019, NAT COMMUN, V10, DOI 10.1038/s41467-019-08711-2
   Madhunapantula SV, 2011, CANCER BIOL THER, V12, P1032, DOI 10.4161/cbt.12.12.18442
   Magne F, 2020, NUTRIENTS, V12, DOI 10.3390/nu12051474
   Marin-Aguilar F, 2017, INT J MOL SCI, V18, DOI 10.3390/ijms18020288
   Mazmanian SK, 2005, CELL, V122, P107, DOI 10.1016/j.cell.2005.05.007
   Medawar E, 2021, TRANSL PSYCHIAT, V11, DOI 10.1038/s41398-021-01620-3
   Monteagudo-Mera A, 2019, APPL MICROBIOL BIOT, V103, P6463, DOI 10.1007/s00253-019-09978-7
   Navarro-Tapia E, 2020, NUTRIENTS, V12, DOI 10.3390/nu12082243
   Okumura R, 2018, INFLAMM REGEN, V38, DOI 10.1186/s41232-018-0063-z
   Olle B, 2013, NAT BIOTECHNOL, V31, P309, DOI 10.1038/nbt.2548
   Ostrowski M, 2010, NAT CELL BIOL, V12, P19, DOI 10.1038/ncb2000
   Palumbo VD, 2016, BIOMED PAP, V160, P372, DOI 10.5507/bp.2016.044
   Venegas DP, 2019, FRONT IMMUNOL, V10, DOI 10.3389/fimmu.2019.00277
   Plovier H, 2017, NAT MED, V23, P107, DOI 10.1038/nm.4236
   Prakash S, 2011, BIOL-TARGETS THER, V5, P71, DOI 10.2147/BTT.S19099
   Principi N, 2018, J INFECTION, V76, P111, DOI 10.1016/j.jinf.2017.12.013
   Qin JJ, 2010, NATURE, V464, P59, DOI 10.1038/nature08821
   Rinninella E, 2019, MICROORGANISMS, V7, DOI 10.3390/microorganisms7010014
   Rioux KP, 2006, J CLIN GASTROENTEROL, V40, P260, DOI 10.1097/00004836-200603000-00019
   Rodino-Janeiro BK, 2018, ADV THER, V35, P289, DOI 10.1007/s12325-018-0673-5
   Roth D, 2019, FASEB J, V33, P3536, DOI 10.1096/fj.201801848R
   Saavedra PHV, 2018, NAT COMMUN, V9, DOI 10.1038/s41467-018-07386-5
   Salminen S, 2021, NAT REV GASTRO HEPAT, V18, P649, DOI 10.1038/s41575-021-00440-6
   Sanchez HN, 2020, NAT COMMUN, V11, DOI 10.1038/s41467-019-13603-6
   Scott SA, 2020, P NATL ACAD SCI USA, V117, P19376, DOI 10.1073/pnas.2000047117
   Sekirov I, 2010, PHYSIOL REV, V90, P859, DOI 10.1152/physrev.00045.2009
   Sender R, 2016, PLOS BIOL, V14, DOI 10.1371/journal.pbio.1002533
   Shen X, 2018, MUCOSAL IMMUNOL, V11, P1316, DOI 10.1038/s41385-018-0034-3
   Shilatifard A, 2012, ANNU REV BIOCHEM, V81, P65, DOI 10.1146/annurev-biochem-051710-134100
   Sicard JF, 2017, FRONT CELL INFECT MI, V7, DOI 10.3389/fcimb.2017.00387
   Soderholm AT, 2019, IMMUNOLOGY, V158, P267, DOI 10.1111/imm.13117
   Somineni HK, 2019, GASTROENTEROLOGY, V156, P2254, DOI 10.1053/j.gastro.2019.01.270
   Suhail A, 2019, CELL REP, V29, P3522, DOI 10.1016/j.celrep.2019.11.028
   Swanson KS, 2020, NAT REV GASTRO HEPAT, V17, P687, DOI 10.1038/s41575-020-0344-2
   Taleb S, 2019, FRONT IMMUNOL, V10, DOI 10.3389/fimmu.2019.02113
   Teame T, 2020, FRONT NUTR, V7, DOI 10.3389/fnut.2020.570344
   Thursby E, 2017, BIOCHEM J, V474, P1823, DOI 10.1042/BCJ20160510
   Hung TV, 2019, J FUNCT FOODS, V52, P276, DOI 10.1016/j.jff.2018.11.005
   Ventham NT, 2016, NAT COMMUN, V7, DOI 10.1038/ncomms13507
   Vernia F, 2021, NUTRIENTS, V13, DOI 10.3390/nu13010143
   Wampach L, 2018, NAT COMMUN, V9, DOI 10.1038/s41467-018-07631-x
   Wang Ming-Ke, 2012, World J Stem Cells, V4, P28
   Wang SA, 2019, MOL CARCINOGEN, V58, P1155, DOI 10.1002/mc.22999
   Wang TH, 2021, MEDIAT INFLAMM, V2021, DOI 10.1155/2021/8032125
   Wang Y, 2017, MUCOSAL IMMUNOL, V10, P373, DOI 10.1038/mi.2016.57
   Wegh CAM, 2019, INT J MOL SCI, V20, DOI 10.3390/ijms20194673
   Wei MY, 2020, ACS NANO, V14, P5099, DOI 10.1021/acsnano.0c01860
   Williams NT, 2010, AM J HEALTH-SYST PH, V67, P449, DOI 10.2146/ajhp090168
   Woo V, 2022, GUT MICROBES, V14, DOI 10.1080/19490976.2021.2022407
   Wu YQ, 2021, INT J MOL SCI, V22, DOI 10.3390/ijms22136933
   Xu J, 2022, FRONT PHARMACOL, V13, DOI 10.3389/fphar.2022.813659
   Yan F, 2002, J BIOL CHEM, V277, P50959, DOI 10.1074/jbc.M207050200
   Yan F, 2007, GASTROENTEROLOGY, V132, P562, DOI 10.1053/j.gastro.2006.11.022
   Yan F, 2013, J BIOL CHEM, V288, P30742, DOI 10.1074/jbc.M113.492397
   Yang LY, 2019, INFECT IMMUN, V87, DOI 10.1128/IAI.00113-19
   Ye SJ, 2021, BIOMED RES INT, V2021, DOI 10.1155/2021/1516855
   Zhu YM, 2011, CANCER LETT, V309, P119, DOI 10.1016/j.canlet.2011.06.004
   Zong X, 2020, ANIM NUTR, V6, P389, DOI 10.1016/j.aninu.2020.09.002
NR 112
TC 0
Z9 0
U1 4
U2 4
PU SPRINGER
PI NEW YORK
PA ONE NEW YORK PLAZA, SUITE 4600, NEW YORK, NY, UNITED STATES
SN 1867-1306
EI 1867-1314
J9 PROBIOTICS ANTIMICRO
JI Probiotics Antimicrob. Proteins
PD 2023 MAR 18
PY 2023
DI 10.1007/s12602-023-10062-w
EA MAR 2023
PG 16
WC Biotechnology & Applied Microbiology; Microbiology
WE Science Citation Index Expanded (SCI-EXPANDED)
SC Biotechnology & Applied Microbiology; Microbiology
GA A1VU2
UT WOS:000953085600001
PM 36933160
DA 2023-05-28
ER

PT J
AU DiPalma, MP
   Blattman, JN
AF DiPalma, Michelle P.
   Blattman, Joseph N.
TI The impact of microbiome dysbiosis on T cell function within the tumor
   microenvironment (TME)
SO FRONTIERS IN CELL AND DEVELOPMENTAL BIOLOGY
LA English
DT Review
DE microbiome; T cell; tumor microenvironment (TME); dysbiosis;
   metabolites; T cell signaling; short chain fatty acids (SCFAs);
   immunotherapy
ID CHAIN FATTY-ACIDS; GUT MICROBIOTA; LYMPHOCYTES; IMMUNITY; THERAPY;
   IMMUNOTHERAPY; METABOLITES; EXPRESSION; FRAMEWORK; EXPANSION
AB Insights into the effect of the microbiome's composition on immune cell function have recently been discerned and further characterized. Microbiome dysbiosis can result in functional alterations across immune cells, including those required for innate and adaptive immune responses to malignancies and immunotherapy treatment. Dysbiosis can yield changes in or elimination of metabolite secretions, such as short-chain fatty acids (SCFAs), from certain bacterial species that are believed to impact proper immune cell function. Such alterations within the tumor microenvironment (TME) can significantly affect T cell function and survival necessary for eliminating cancerous cells. Understanding these effects is essential to improve the immune system's ability to fight malignancies and the subsequent efficacy of immunotherapies that rely on T cells. In this review, we assess typical T cell response to malignancies, classify the known impact of the microbiome and particular metabolites on T cells, discuss how dysbiosis can affect their function in the TME then further describe the impact of the microbiome on T cell-based immunotherapy treatment, with an emphasis on recent developments in the field. Understanding the impact of dysbiosis on T cell function within the TME can carry substantial implications for the design of immunotherapy treatments and further our understanding of factors that could impact how the immune system combats malignancies.
C1 [DiPalma, Michelle P.; Blattman, Joseph N.] Arizona State Univ, Sch Life Sci, Tempe, AZ 85281 USA.
   [DiPalma, Michelle P.; Blattman, Joseph N.] Arizona State Univ, Biodesign Inst, Ctr Immunotherapy Vaccines & Virotherapy CIVV, Tempe, AZ 85281 USA.
C3 Arizona State University; Arizona State University-Tempe; Arizona State
   University; Arizona State University-Tempe
RP Blattman, JN (通讯作者)，Arizona State Univ, Sch Life Sci, Tempe, AZ 85281 USA.; Blattman, JN (通讯作者)，Arizona State Univ, Biodesign Inst, Ctr Immunotherapy Vaccines & Virotherapy CIVV, Tempe, AZ 85281 USA.
EM joseph.blattman@asu.edu
FU Sarcoma Foundation of America (SFA); Jeff Gordon Children's Foundation
   (JGCF); Graduate and Professional Student Association (GPSA) at Arizona
   State University (ASU); Graduate College at ASU
FX Funding for this work has been supported by the Sarcoma Foundation of
   America (SFA) and Jeff Gordon Children's Foundation (JGCF). Funding for
   this article was also provided in-part by the Graduate and Professional
   Student Association (GPSA) at Arizona State University (ASU) in
   conjunction with the Graduate College at ASU.
CR Ahmadzadeh M, 2009, BLOOD, V114, P1537, DOI 10.1182/blood-2008-12-195792
   Al-Shibli KI, 2008, CLIN CANCER RES, V14, P5220, DOI 10.1158/1078-0432.CCR-08-0133
   Andresen L, 2009, J IMMUNOL, V183, P897, DOI 10.4049/jimmunol.0803014
   Apostolou P, 2011, J CARDIOTHORAC SURG, V6, DOI 10.1186/1749-8090-6-137
   Arpaia N, 2013, NATURE, V504, P451, DOI 10.1038/nature12726
   Banerjee S, 2021, CELL DEATH DIS, V12, DOI 10.1038/s41419-021-04092-x
   Banerjee S, 2018, FRONT MICROBIOL, V9, DOI 10.3389/fmicb.2018.00951
   Brownlie RJ, 2013, NAT REV IMMUNOL, V13, P257, DOI 10.1038/nri3403
   Castellarin M, 2012, GENOME RES, V22, P299, DOI 10.1101/gr.126516.111
   Chavez-Galan L, 2009, CELL MOL IMMUNOL, V6, P15, DOI 10.1038/cmi.2009.3
   Cheng RY, 2017, PATHOG DIS, V75, DOI 10.1093/femspd/ftx104
   Claesson MJ, 2012, NATURE, V488, P178, DOI 10.1038/nature11319
   Costantini L, 2018, SCI REP-UK, V8, DOI 10.1038/s41598-018-35329-z
   Coutzac C, 2020, NAT COMMUN, V11, DOI 10.1038/s41467-020-16079-x
   CUMMINGS JH, 1987, GUT, V28, P1221, DOI 10.1136/gut.28.10.1221
   Czesnikiewicz-Guzik M, 2018, CARDIOVASC RES, V114, pE72, DOI 10.1093/cvr/cvy171
   Davar D, 2021, SCIENCE, V371, P595, DOI 10.1126/science.abf3363
   David LA, 2014, NATURE, V505, P559, DOI 10.1038/nature12820
   Duan JY, 2010, CELL HOST MICROBE, V7, P140, DOI 10.1016/j.chom.2010.01.005
   El Hage R, 2019, FRONT MICROBIOL, V10, DOI 10.3389/fmicb.2019.01206
   Ferrere G, 2021, JCI INSIGHT, V6, DOI 10.1172/jci.insight.145207
   Ferreri AJM, 2018, BRIT J HAEMATOL, V182, P913, DOI 10.1111/bjh.14878
   Finlay DK, 2012, J EXP MED, V209, P2441, DOI 10.1084/jem.20112607
   Freilich S, 2009, GENOME BIOL, V10, DOI 10.1186/gb-2009-10-6-r61
   Furusawa Y, 2013, NATURE, V504, P446, DOI 10.1038/nature12721
   Gopalakrishnan V, 2018, SCIENCE, V359, P97, DOI 10.1126/science.aan4236
   Greathouse KL, 2018, GENOME BIOL, V19, DOI 10.1186/s13059-018-1501-6
   Groh V, 2003, P NATL ACAD SCI USA, V100, P9452, DOI 10.1073/pnas.1632807100
   Haabeth OAW, 2014, FRONT IMMUNOL, V5, DOI 10.3389/fimmu.2014.00174
   Han H, 2021, CELLS-BASEL, V10, DOI 10.3390/cells10020277
   Hu YX, 2022, NAT COMMUN, V13, DOI 10.1038/s41467-022-32960-3
   Iida N, 2013, SCIENCE, V342, P967, DOI 10.1126/science.1240527
   Janssen EM, 2003, NATURE, V421, P852, DOI 10.1038/nature01441
   Kamp F, 2006, PROSTAG LEUKOTR ESS, V75, P149, DOI 10.1016/j.plefa.2006.05.003
   Kespohl M, 2017, FRONT IMMUNOL, V8, DOI 10.3389/fimmu.2017.01036
   Kim CH, 2021, CELL MOL IMMUNOL, V18, P1161, DOI 10.1038/s41423-020-00625-0
   Kopenhaver J, 2020, TOXINS, V12, DOI 10.3390/toxins12060416
   Lindahl LM, 2019, BLOOD, V134, P1072, DOI 10.1182/blood.2018888107
   Liu CH, 2015, J LEUKOCYTE BIOL, V97, P837, DOI 10.1189/jlb.2RI0814-408R
   Louis P, 2014, NAT REV MICROBIOL, V12, P661, DOI 10.1038/nrmicro3344
   Lundin A, 2008, CELL MICROBIOL, V10, P1093, DOI 10.1111/j.1462-5822.2007.01108.x
   Lundin KU, 2004, CANCER IMMUNOL IMMUN, V53, P1135, DOI 10.1007/s00262-004-0538-4
   Lussier DM, 2016, BMC CANCER, V16, DOI 10.1186/s12885-016-2337-7
   Luu M, 2019, NAT COMMUN, V10, DOI 10.1038/s41467-019-08711-2
   McCulloch JA, 2022, NAT MED, V28, P545, DOI 10.1038/s41591-022-01698-2
   Methe BA, 2012, NATURE, V486, P215, DOI 10.1038/nature11209
   Nejman D, 2020, SCIENCE, V368, P973, DOI 10.1126/science.aay9189
   Ossendorp F, 1998, J EXP MED, V187, P693, DOI 10.1084/jem.187.5.693
   Park J, 2015, MUCOSAL IMMUNOL, V8, P80, DOI 10.1038/mi.2014.44
   Petersen C, 2014, CELL MICROBIOL, V16, P1024, DOI 10.1111/cmi.12308
   Pham TAN, 2014, CURR OPIN MICROBIOL, V17, P67, DOI 10.1016/j.mib.2013.12.002
   Pietrocola F, 2019, ONCOIMMUNOLOGY, V8, DOI 10.1080/2162402X.2019.1616153
   Poore GD, 2020, NATURE, V579, P567, DOI 10.1038/s41586-020-2095-1
   Qin JJ, 2010, NATURE, V464, P59, DOI 10.1038/nature08821
   Rangan P, 2022, J IMMUNOTHER CANCER, V10, DOI 10.1136/jitc-2021-004147
   Riiser A, 2015, ALLERGY ASTHMA CL IM, V11, DOI 10.1186/s13223-015-0102-0
   Riquelme E, 2019, CELL, V178, P795, DOI 10.1016/j.cell.2019.07.008
   Russo E, 2016, THER ADV GASTROENTER, V9, P594, DOI 10.1177/1756283X16635082
   Ryu TY, 2022, ISME J, V16, P1205, DOI 10.1038/s41396-021-01119-1
   Saleh AD, 2013, CELL CYCLE, V12, P1955, DOI 10.4161/cc.25016
   Sanchez-Alcoholado L, 2020, CANCERS, V12, DOI 10.3390/cancers12061406
   Schiweck C, 2022, INT J MOL SCI, V23, DOI 10.3390/ijms23158272
   Sender R, 2016, PLOS BIOL, V14, DOI 10.1371/journal.pbio.1002533
   Sfanos KS, 2008, PROSTATE, V68, P306, DOI 10.1002/pros.20680
   Sivan A, 2015, SCIENCE, V350, P1084, DOI 10.1126/science.aac4255
   Smith M, 2022, NAT MED, V28, P713, DOI 10.1038/s41591-022-01702-9
   Spencer CN, 2019, CANCER RES, V79, DOI 10.1158/1538-7445.SABCS18-2838
   Statovci D, 2017, FRONT IMMUNOL, V8, DOI 10.3389/fimmu.2017.00838
   Tan J, 2014, ADV IMMUNOL, V121, P91, DOI 10.1016/B978-0-12-800100-4.00003-9
   Taylor RC, 2007, J CLIN ONCOL, V25, P869, DOI 10.1200/JCO.2006.08.9755
   Thaiss CA, 2016, NATURE, V535, P65, DOI 10.1038/nature18847
   Thompson KJ, 2017, PLOS ONE, V12, DOI 10.1371/journal.pone.0188873
   Trujillo JA, 2018, CANCER IMMUNOL RES, V6, P990, DOI 10.1158/2326-6066.CIR-18-0277
   Tuddenham S, 2015, CURR OPIN INFECT DIS, V28, P464, DOI 10.1097/QCO.0000000000000196
   Ubeda C, 2012, TRENDS IMMUNOL, V33, P459, DOI 10.1016/j.it.2012.05.003
   Uribe-Herranz M, 2018, JCI INSIGHT, V3, DOI 10.1172/jci.insight.94952
   Vetizou M, 2015, SCIENCE, V350, P1079, DOI 10.1126/science.aad1329
   Willing BP, 2010, GASTROENTEROLOGY, V139, P1844, DOI 10.1053/j.gastro.2010.08.049
   Yang J, 2021, FRONT CELL DEV BIOL, V9, DOI 10.3389/fcell.2021.733246
   Yang WJ, 2020, NAT COMMUN, V11, DOI 10.1038/s41467-020-18262-6
   Zhang L, 2003, NEW ENGL J MED, V348, P203, DOI 10.1056/NEJMoa020177
   Zhao Y, 2018, MUCOSAL IMMUNOL, V11, P752, DOI 10.1038/mi.2017.118
   Zhou XF, 2021, ADV FUNCT MATER, V31, DOI 10.1002/adfm.202006220
   Zhuang H, 2019, FRONT CELL INFECT MI, V9, DOI 10.3389/fcimb.2019.00112
NR 84
TC 0
Z9 0
U1 0
U2 0
PU FRONTIERS MEDIA SA
PI LAUSANNE
PA AVENUE DU TRIBUNAL FEDERAL 34, LAUSANNE, CH-1015, SWITZERLAND
SN 2296-634X
J9 FRONT CELL DEV BIOL
JI Front. Cell. Dev. Biol.
PD MAR 17
PY 2023
VL 11
AR 1141215
DI 10.3389/fcell.2023.1141215
PG 9
WC Cell Biology; Developmental Biology
WE Science Citation Index Expanded (SCI-EXPANDED)
SC Cell Biology; Developmental Biology
GA C5CQ8
UT WOS:000962096300001
PM 37009485
OA Green Published, gold
DA 2023-05-28
ER

PT J
AU Wei, Y
   Huang, N
   Ye, XY
   Liu, M
   Wei, ML
   Huang, YL
AF Wei, Yu
   Huang, Na
   Ye, Xinyu
   Liu, Meng
   Wei, Meilian
   Huang, Yali
TI The postbiotic of hawthorn-probiotic ameliorating constipation caused by
   loperamide in elderly mice by regulating intestinal microecology
SO FRONTIERS IN NUTRITION
LA English
DT Article
DE postbiotic; hawthorn; probiotic; constipation; AQP3; Enac-gamma;
   inflammation; intestinal microenvironment
ID CHRONIC IDIOPATHIC CONSTIPATION; AKKERMANSIA-MUCINIPHILA;
   HYDROGEN-PEROXIDE; FUNCTIONAL CONSTIPATION; POLYSACCHARIDE USE;
   CELL-MIGRATION; GUT MICROBIOTA; DOUBLE-BLIND; TRANSIT; DIET
AB Background: Constipation is common gastrointestinal disorder with high prevalence and recurrence, making people suffering. However, the treatment for constipation remains ineffectual. We aimed to the study the effects and mechanisms of postbiotic of hawthorn-probiotic on loperamide modeled old KM mice.Methods: Constipated mice were grouped and treated with 10% lactulose (Y), hawthorn group (S), probiotic group (F) and postbiotic of hawthorn-probiotic (FS). Fecal changes were observed. AQP3 and Enac-? were measured by RT-qPCR and Western blotting, intestinal barrier by H&E and immunofluorescence staining, cell proliferation and apoptosis by CCK8 and flow cytometry. Gut microbiota was further determined by 16 s rRNA sequence of feces.Results: Postbiotic of hawthorn-probiotic improved intestinal movement and pathomorphology, elevated AQP3, Enac-? and mucin-2 expression, accompanied by decreased serum TNF-a and cell apoptosis, but increased proliferation. Furthermore, it modified the gut microbiota of constipated mice, featured by upregulation of Lactobacillaceae.Conclusion: Postbiotic of hawthorn-probiotic relieved constipation by combined effects of regulating intestinal water and sodium metabolism, maintain intestinal barrier and gut microflora.Graphical Abstract
C1 [Wei, Yu; Ye, Xinyu; Liu, Meng; Wei, Meilian; Huang, Yali] Guangzhou Univ Chinese Med, Basic Med Sci Coll, Guangzhou, Guangdong, Peoples R China.
   [Huang, Na] Guangzhou Univ Chinese Med, Foshan Hosp TCM, Sch Clin Med 8, Guangzhou, Guangdong, Peoples R China.
C3 Guangzhou University of Chinese Medicine; Guangzhou University of
   Chinese Medicine
RP Huang, YL (通讯作者)，Guangzhou Univ Chinese Med, Basic Med Sci Coll, Guangzhou, Guangdong, Peoples R China.
EM avonlii@163.com
OI Yu, Wei/0000-0002-3912-3804
FU Chinese National Natural Science Foundation [31700288]
FX Funding This research was funded by grants from Chinese National Natural
   Science Foundation (Grant No. 31700288).
CR Ahmad K., 2010, IRAN J PEDIAT, P20
   Bazzocchi G, 2014, TECH COLOPROCTOL, V18, P945, DOI 10.1007/s10151-014-1201-5
   Bharucha AE, 2020, GASTROENTEROLOGY, V158, P1232, DOI 10.1053/j.gastro.2019.12.034
   Bolam DN, 2011, GUT MICROBES, V2, P86, DOI 10.4161/gmic.2.2.15232
   Bolyen E, 2019, NAT BIOTECHNOL, V37, P852, DOI 10.1038/s41587-019-0209-9
   Callahan BJ, 2016, NAT METHODS, V13, P581, DOI [10.1038/NMETH.3869, 10.1038/nmeth.3869]
   Chen CL, 2020, HELIYON, V6, DOI 10.1016/j.heliyon.2020.e03804
   De Angelis M, 2001, APPL ENVIRON MICROB, V67, P2011, DOI 10.1128/AEM.67.5.2011-2020.2001
   Dejea CM, 2018, SCIENCE, V359, P592, DOI 10.1126/science.aah3648
   Derrien M, 2004, INT J SYST EVOL MICR, V54, P1469, DOI 10.1099/ijs.0.02873-0
   Derrien M, 2017, MICROB PATHOGENESIS, V106, P171, DOI 10.1016/j.micpath.2016.02.005
   Drewes JL, 2017, NPJ BIOFILMS MICROBI, V3, DOI 10.1038/s41522-017-0040-3
   Everard A, 2013, P NATL ACAD SCI USA, V110, P9066, DOI 10.1073/pnas.1219451110
   Felis Giovanna E, 2007, Curr Issues Intest Microbiol, V8, P44
   Ford AC, 2014, AM J GASTROENTEROL, V109, P1547, DOI 10.1038/ajg.2014.202
   Gallegos-Orozco JF, 2012, AM J GASTROENTEROL, V107, P18, DOI 10.1038/ajg.2011.349
   Gardiner G, 1998, APPL ENVIRON MICROB, V64, P2192
   HANSSON JH, 1995, NAT GENET, V11, P76, DOI 10.1038/ng0995-76
   Hara-Chikuma M, 2015, NAT COMMUN, V6, DOI 10.1038/ncomms8454
   Hara-Chikuma M, 2012, J EXP MED, V209, P1743, DOI 10.1084/jem.20112398
   Hobbs CA, 2013, AM J PHYSIOL-LUNG C, V305, pL990, DOI 10.1152/ajplung.00103.2013
   Hou SB, 2008, BIOL DIRECT, V3, DOI 10.1186/1745-6150-3-26
   Ikarashi N, 2016, INT J MOL SCI, V17, DOI 10.3390/ijms17071172
   Jia X, 2011, FOOD CHEM TOXICOL, V49, P1148, DOI 10.1016/j.fct.2011.02.006
   Jiang CH, 2015, ACTA PHARM SIN B, V5, P300, DOI 10.1016/j.apsb.2015.05.006
   Johansson MEV, 2009, J PROTEOME RES, V8, P3549, DOI 10.1021/pr9002504
   Kashyap PC, 2013, GASTROENTEROLOGY, V144, P967, DOI 10.1053/j.gastro.2013.01.047
   Kim JS, 2015, J MICROBIOL BIOTECHN, V25, P1871, DOI 10.4014/jmb.1504.04080
   Lim YJ, 2018, NUTRIENTS, V10, DOI 10.3390/nu10070824
   Waitzberg DL, 2012, NUTR HOSP, V27, P123, DOI [10.3305/nh.2012.27.1.5445, 10.1590/S0212-16112012000100014]
   Louca S, 2016, SCIENCE, V353, P1272, DOI 10.1126/science.aaf4507
   Mayer EA, 2014, GASTROENTEROLOGY, V146, P1500, DOI 10.1053/j.gastro.2014.02.037
   Mirzaei R, 2022, INT IMMUNOPHARMACOL, V103, DOI 10.1016/j.intimp.2021.108471
   Negussie AB, 2022, CELLS-BASEL, V11, DOI 10.3390/cells11101712
   Nelson AD, 2017, GUT, V66, P1611, DOI 10.1136/gutjnl-2016-311835
   Panebianco C, 2018, MICROBIOME, V6, DOI 10.1186/s40168-018-0483-7
   Park SY, 1999, INT J FOOD MICROBIOL, V46, P231, DOI 10.1016/S0168-1605(98)00197-4
   Parthasarathy G, 2016, GASTROENTEROLOGY, V150, P367, DOI 10.1053/j.gastro.2015.10.005
   Pasay D, 2017, JAMA INTERN MED, V177, P1433, DOI 10.1001/jamainternmed.2017.3605
   Porter NT, 2018, TRENDS MICROBIOL, V26, P966, DOI 10.1016/j.tim.2018.08.005
   Rakoff-Nahoum S, 2014, CURR BIOL, V24, P40, DOI 10.1016/j.cub.2013.10.077
   Roudier N, 2002, J BIOL CHEM, V277, P45854, DOI 10.1074/jbc.M208999200
   Roy R, 2018, VIRULENCE, V9, P522, DOI 10.1080/21505594.2017.1313372
   Salminen S, 2021, NAT REV GASTRO HEPAT, V18, P649, DOI 10.1038/s41575-021-00440-6
   Sanders ME, 2000, J NUTR, V130, p384S, DOI 10.1093/jn/130.2.384S
   Satooka H, 2016, MOL CELL BIOL, V36, P1206, DOI 10.1128/MCB.00971-15
   Sears CL, 2014, CELL HOST MICROBE, V15, P317, DOI 10.1016/j.chom.2014.02.007
   Sonnenburg ED, 2010, CELL, V141, P1241, DOI 10.1016/j.cell.2010.05.005
   Sumida K, 2019, ATHEROSCLEROSIS, V281, P114, DOI 10.1016/j.atherosclerosis.2018.12.021
   Timilsina S, 2020, NAT REV MICROBIOL, V18, P415, DOI 10.1038/s41579-020-0361-8
   Valerio F, 2010, J CLIN GASTROENTEROL, V44, pS49, DOI 10.1097/MCG.0b013e3181d2dca4
   Vriesman MH, 2020, NAT REV GASTRO HEPAT, V17, P21, DOI 10.1038/s41575-019-0222-y
   Waitzberg DL, 2013, CLIN NUTR, V32, P27, DOI 10.1016/j.clnu.2012.08.010
   Wells JM, 2017, AM J PHYSIOL-GASTR L, V312, pG171, DOI 10.1152/ajpgi.00048.2015
   Yoon KY, 2004, J MICROBIOL, V42, P315
   Zhang J, 2022, FOODS, V11, DOI 10.3390/foods11182861
   Zhang XM, 2021, NUTRIENTS, V13, DOI 10.3390/nu13072238
   Zhang XY, 2021, EUR J PHARM SCI, V158, DOI 10.1016/j.ejps.2020.105676
   Zhang XY, 2021, CARBOHYD POLYM, V253, DOI 10.1016/j.carbpol.2020.117218
NR 59
TC 1
Z9 1
U1 12
U2 12
PU FRONTIERS MEDIA SA
PI LAUSANNE
PA AVENUE DU TRIBUNAL FEDERAL 34, LAUSANNE, CH-1015, SWITZERLAND
SN 2296-861X
J9 FRONT NUTR
JI Front. Nutr.
PD MAR 16
PY 2023
VL 10
AR 1103463
DI 10.3389/fnut.2023.1103463
PG 13
WC Nutrition & Dietetics
WE Science Citation Index Expanded (SCI-EXPANDED)
SC Nutrition & Dietetics
GA C4OT2
UT WOS:000961732900001
PM 37006920
OA gold, Green Published
DA 2023-05-28
ER

PT J
AU Shao, JJ
   Ma, XX
   Qu, LL
   Ma, P
   Huang, R
   Fan, DD
AF Shao, Jingjing
   Ma, Xiaoxuan
   Qu, Linlin
   Ma, Pei
   Huang, Rong
   Fan, Daidi
TI Ginsenoside Rh4 remodels the periphery microenvironment by targeting the
   brain-gut axis to alleviate depression-like behaviors
SO FOOD CHEMISTRY
LA English
DT Article
DE Depression; ginsenoside Rh4; Brain -gut axis; LPS; NLRP3; caspase-1;
   IL-1? pathway; Gut microbiota
ID ACTIVATION; MICROBIOTA; STRESS; RESVERATROL; APOPTOSIS; DISORDER;
   PATHWAY
AB Depression is a neuropsychiatric disease that threatens the physical and mental health of humans worldwide. This study explored the potential anti-depressant effects of ginsenoside Rh4 and its mechanisms of action. The results showed that Rh4 could significantly inhibit depression-like behavior in the depression mouse model and alleviate neuronal damage and hypothalamic-pituitary-adrenal axis disorder. Concurrently, Rh4 inhibits hippocampal neuronal apoptosis and synaptic structural damage due to the overexpression of proinflammatory cytokines and overactivation of microglia and astrocytes by inhibiting the immune-inflammatory response and signaling molecular interaction pathways. Rh4 can also improve intestinal flora and increase the short-chain fatty-acids content. The correlation analysis indicated that the Rh4-inhibited LPS/NLRP3/caspase-1/IL-1 beta signaling pathway plays a key role in ameliorating depression. Therefore, this study provides valuable insights into the mode of action of Rh4 on the brain-gut axis in depression, suggesting that Rh4 may be a promising clinical drug for the treatment of depression.
C1 [Shao, Jingjing; Ma, Xiaoxuan; Qu, Linlin; Ma, Pei; Fan, Daidi] Northwest Univ, Sch Chem Engn, Shaanxi Key Lab Degradable Biomed Mat, Taibai North Rd 229, Xian 710069, Shaanxi, Peoples R China.
   [Shao, Jingjing; Ma, Xiaoxuan; Qu, Linlin; Ma, Pei; Fan, Daidi] Northwest Univ, Shaanxi R&D Ctr Biomat & Fermentat Engn, Sch Chem Engn, Taibai North Rd 229, Xian 710069, Shaanxi, Peoples R China.
   [Shao, Jingjing; Ma, Xiaoxuan; Qu, Linlin; Ma, Pei; Fan, Daidi] Northwest Univ, Biotech & Biomed Res Inst, Taibai North Rd 229, Xian 710069, Shaanxi, Peoples R China.
   [Huang, Rong] Shaanxi Giant Biotechnol Co Ltd, Xian 710076, Shaanxi, Peoples R China.
C3 Northwest University Xi'an; Northwest University Xi'an; Northwest
   University Xi'an
RP Fan, DD (通讯作者)，Northwest Univ, Biotech & Biomed Res Inst, Taibai North Rd 229, Xian 710069, Shaanxi, Peoples R China.
EM fandaidi@nwu.edu.cn
FU National Key R & D Pro- gram of China; National Natural Science
   Foundation of China; Xi?an Science and Technology Project; 
   [2021YFC2101500];  [22078264];  [21978235];  [21878246]; 
   [20191422315KYPT014JC016];  [20GXSF0004]
FX This work was financially supported by the National Key R & D Pro- gram
   of China (2021YFC2101500) , and the National Natural Science Foundation
   of China (22078264, 21978235, and 21878246) , and the Xi?an Science and
   Technology Project (20191422315KYPT014JC016 and 20GXSF0004) .
CR Alcocer-Gomez E, 2016, MOL NEUROBIOL, V53, P4874, DOI 10.1007/s12035-015-9408-7
   Bercik P, 2011, GASTROENTEROLOGY, V141, P599, DOI 10.1053/j.gastro.2011.04.052
   Bruce-Keller AJ, 2015, BIOL PSYCHIAT, V77, P607, DOI 10.1016/j.biopsych.2014.07.012
   Cox LM, 2021, ANN NEUROL, V89, P1195, DOI 10.1002/ana.26084
   Deng XQ, 2020, BIOCHEM PHARMACOL, V178, DOI 10.1016/j.bcp.2020.114038
   Fan CQ, 2018, FRONT IMMUNOL, V9, DOI 10.3389/fimmu.2018.02889
   Frye MA, 2011, NEW ENGL J MED, V364, P51, DOI 10.1056/NEJMcp1000402
   Gutierrez-Diaz I, 2016, FOOD FUNCT, V7, P2347, DOI [10.1039/C6FO00105J, 10.1039/c6fo00105j]
   Heneka MT, 2015, LANCET NEUROL, V14, P388, DOI 10.1016/S1474-4422(15)70016-5
   Hosoi T, 2000, AM J PHYSIOL-REG I, V279, pR141, DOI 10.1152/ajpregu.2000.279.1.R141
   Jiang B, 2012, BRIT J PHARMACOL, V166, P1872, DOI 10.1111/j.1476-5381.2012.01902.x
   Jiang L, 2016, BIOMED PHARMACOTHER, V84, P130, DOI 10.1016/j.biopha.2016.09.020
   Kaufmann FN, 2017, BRAIN BEHAV IMMUN, V64, P367, DOI 10.1016/j.bbi.2017.03.002
   Kim JY, 2016, EXP NEUROBIOL, V25, P241, DOI 10.5607/en.2016.25.5.241
   Knudsen KEB, 2018, NUTRIENTS, V10, DOI 10.3390/nu10101499
   Lee B, 2018, J IMMUNOL RES, V2018, DOI 10.1155/2018/2645465
   Lerner A, 2015, AUTOIMMUN REV, V14, P479, DOI 10.1016/j.autrev.2015.01.009
   Li Y, 2020, OXID MED CELL LONGEV, V2020, DOI 10.1155/2020/2325391
   Lin TK, 2017, INT J MOL SCI, V18, DOI 10.3390/ijms18102131
   Lv M, 2021, J ETHNOPHARMACOL, V276, DOI 10.1016/j.jep.2021.114167
   Mao KR, 2013, CELL RES, V23, P201, DOI 10.1038/cr.2013.6
   Meyer D, 2014, NEURON, V82, P430, DOI 10.1016/j.neuron.2014.02.031
   Miyoshi M, 2008, NUTRITION, V24, P1189, DOI 10.1016/j.nut.2008.06.012
   Monda V, 2017, OXID MED CELL LONGEV, V2017, DOI 10.1155/2017/3831972
   Pang C, 2015, NEUROPHARMACOLOGY, V97, P447, DOI 10.1016/j.neuropharm.2015.04.017
   Pizzagalli DA, 2022, NEUROPSYCHOPHARMACOL, V47, P225, DOI 10.1038/s41386-021-01101-7
   Qu LL, 2021, J AGR FOOD CHEM, V69, P10121, DOI 10.1021/acs.jafc.1c03279
   Rizzuto R, 2003, ONCOGENE, V22, P8619, DOI 10.1038/sj.onc.1207105
   Rudzki L, 2020, MOL NEUROBIOL, V57, P4269, DOI 10.1007/s12035-020-01961-y
   Shea A, 2005, PSYCHONEUROENDOCRINO, V30, P162, DOI 10.1016/j.psyneuen.2004.07.001
   Song LM, 2017, FRONT CELL NEUROSCI, V11, DOI 10.3389/fncel.2017.00063
   Taquet M, 2021, LANCET, V398, P1665, DOI 10.1016/S0140-6736(21)02221-2
   Tsai SJ, 2017, CYTOKINE GROWTH F R, V37, P89, DOI 10.1016/j.cytogfr.2017.06.001
   Valavanidis A, 2009, J ENVIRON SCI HEAL C, V27, P120, DOI 10.1080/10590500902885684
   Westfall S, 2017, CELL MOL LIFE SCI, V74, P3769, DOI 10.1007/s00018-017-2550-9
   Wu Q, 2018, BIOCHEM PHARMACOL, V148, P64, DOI 10.1016/j.bcp.2017.12.004
   Xie XX, 2021, ENVIRON POLLUT, V290, DOI 10.1016/j.envpol.2021.117934
   Yu HL, 2018, CELL PHYSIOL BIOCHEM, V48, P2470, DOI 10.1159/000492684
   Zhang M, 2021, FRONT CELL INFECT MI, V11, DOI 10.3389/fcimb.2021.665159
NR 39
TC 1
Z9 1
U1 44
U2 54
PU ELSEVIER SCI LTD
PI OXFORD
PA THE BOULEVARD, LANGFORD LANE, KIDLINGTON, OXFORD OX5 1GB, OXON, ENGLAND
SN 0308-8146
EI 1873-7072
J9 FOOD CHEM
JI Food Chem.
PD MAR 15
PY 2023
VL 404
AR 134639
DI 10.1016/j.foodchem.2022.134639
PN B
PG 14
WC Chemistry, Applied; Food Science & Technology; Nutrition & Dietetics
WE Science Citation Index Expanded (SCI-EXPANDED)
SC Chemistry; Food Science & Technology; Nutrition & Dietetics
GA 5V9TK
UT WOS:000877566300005
PM 36283312
DA 2023-05-28
ER

PT J
AU Chen, FY
   Yang, J
   Guo, YX
   Su, DW
   Sheng, Y
   Wu, YM
AF Chen, Fangyue
   Yang, Jun
   Guo, Youxiang
   Su, Dongwei
   Sheng, Yuan
   Wu, Yanmei
TI Integrating bulk and single-cell RNA sequencing data reveals the
   relationship between intratumor microbiome signature and host metabolic
   heterogeneity in breast cancer
SO FRONTIERS IN IMMUNOLOGY
LA English
DT Article
DE intratumoral microbiome; breast cancer; metabolic heterogeneity; tumor
   microenvironment; immune cell
ID TUMOR MICROBIOME; ASSOCIATION; RESISTANCE; BACTERIA; TISSUE
AB IntroductionNowadays, it has been recognized that gut microbiome can indirectly modulate cancer susceptibility or progression. However, whether intratumor microbes are parasitic, symbiotic, or merely bystanders in breast cancer is not fully understood. Microbial metabolite plays a pivotal role in the interaction of host and microbe via regulating mitochondrial and other metabolic pathways. And the relationship between tumor-resident microbiota and cancer metabolism remains an open question. Methods1085 breast cancer patients with normalized intratumor microbial abundance data and 32 single-cell RNA sequencing samples were retrieved from public datasets. We used the gene set variation analysis to evaluate the various metabolic activities of breast cancer samples. Furthermore, we applied Scissor method to identify microbe-associated cell subpopulations from single-cell data. Then, we conducted comprehensive bioinformatic analyses to explore the association between host and microbe in breast cancer. ResultsHere, we found that the metabolic status of breast cancer cells was highly plastic, and some microbial genera were significantly correlated with cancer metabolic activity. We identified two distinct clusters based on microbial abundance and tumor metabolism data. And dysregulation of the metabolic pathway was observed among different cell types. Metabolism-related microbial scores were calculated to predict overall survival in patients with breast cancer. Furthermore, the microbial abundance of the specific genus was associated with gene mutation due to possible microbe-mediated mutagenesis. The infiltrating immune cell compositions, including regulatory T cells and activated NK cells, were significantly associated with the metabolism-related intratumor microbes, as indicated in the Mantel test analysis. Moreover, the mammary metabolism-related microbes were related to T cell exclusion and response to immunotherapy. ConclusionsOverall, the exploratory study shed light on the potential role of the metabolism-related microbiome in breast cancer patients. And the novel treatment will be realized by further investigating the metabolic disturbance in host and intratumor microbial cells.
C1 [Chen, Fangyue; Su, Dongwei; Sheng, Yuan; Wu, Yanmei] Navy Mil Med Univ, Changhai Hosp, Dept Gen Surg, Shanghai, Peoples R China.
   [Yang, Jun; Guo, Youxiang] 63650 Mil Hosp, Dept Gen Surg, Urumqi, Peoples R China.
C3 Naval Medical University
RP Sheng, Y; Wu, YM (通讯作者)，Navy Mil Med Univ, Changhai Hosp, Dept Gen Surg, Shanghai, Peoples R China.
EM sheng528yuan@163.com; 13512154995@163.com
CR Barrett M, 2020, TRENDS CANCER, V6, P277, DOI 10.1016/j.trecan.2020.01.019
   Bibby JA, 2022, CELL REP, V41, DOI 10.1016/j.celrep.2022.111697
   Boroughs LK, 2015, NAT CELL BIOL, V17, P351, DOI 10.1038/ncb3124
   Cai ZW, 2021, FRONT CELL INFECT MI, V11, DOI 10.3389/fcimb.2021.663756
   Chen BB, 2018, METHODS MOL BIOL, V1711, P243, DOI 10.1007/978-1-4939-7493-1_12
   Chen XD, 2015, PLOS ONE, V10, DOI 10.1371/journal.pone.0143603
   Chen Y, 2022, CANCER CELL, V40, P818, DOI 10.1016/j.ccell.2022.06.011
   Colaprico A, 2016, NUCLEIC ACIDS RES, V44, DOI 10.1093/nar/gkv1507
   Costantini L, 2018, SCI REP-UK, V8, DOI 10.1038/s41598-018-35329-z
   Davenport ER, 2017, BMC BIOL, V15, DOI 10.1186/s12915-017-0454-7
   Dominguez-Bello MG, 2019, GUT, V68, P1108, DOI 10.1136/gutjnl-2018-317503
   Fernandez MF, 2018, INT J ENV RES PUB HE, V15, DOI 10.3390/ijerph15081747
   Fu AK, 2022, CELL, V185, P1356, DOI 10.1016/j.cell.2022.02.027
   Gao F, 2022, FRONT IMMUNOL, V13, DOI 10.3389/fimmu.2022.1051987
   Geller LT, 2017, SCIENCE, V357, P1156, DOI 10.1126/science.aah5043
   Hanzelmann S, 2013, BMC BIOINFORMATICS, V14, DOI 10.1186/1471-2105-14-7
   Hu CX, 2022, NUCLEIC ACIDS RES, DOI 10.1093/nar/gkac947
   Jerby-Arnon L, 2018, CELL, V175, P984, DOI 10.1016/j.cell.2018.09.006
   Jin CC, 2019, CELL, V176, P998, DOI 10.1016/j.cell.2018.12.040
   Kim HE, 2021, J MICROBIOL BIOTECHN, V31, P1643, DOI 10.4014/jmb.2106.06039
   Korsunsky I, 2019, NAT METHODS, V16, P1289, DOI 10.1038/s41592-019-0619-0
   Langfelder P, 2008, BMC BIOINFORMATICS, V9, DOI 10.1186/1471-2105-9-559
   Lapuente-Santana O, 2021, PATTERNS, V2, DOI 10.1016/j.patter.2021.100293
   Levy M, 2015, CELL, V163, P1428, DOI 10.1016/j.cell.2015.10.048
   Louis P, 2014, NAT REV MICROBIOL, V12, P661, DOI 10.1038/nrmicro3344
   Maeser D, 2021, BRIEF BIOINFORM, V22, DOI 10.1093/bib/bbab260
   Meisel M, 2018, NATURE, V557, P580, DOI 10.1038/s41586-018-0125-z
   Miko E, 2019, CELLS-BASEL, V8, DOI 10.3390/cells8040293
   Nejman D, 2020, SCIENCE, V368, P973, DOI 10.1126/science.aay9189
   Nene NR, 2019, LANCET ONCOL, V20, P1171, DOI 10.1016/S1470-2045(19)30340-7
   Nino JLG, 2022, NATURE, V611, P810, DOI 10.1038/s41586-022-05435-0
   Okuda S, 2021, COMPUT STRUCT BIOTEC, V19, P3330, DOI 10.1016/j.csbj.2021.05.049
   Pal B, 2021, EMBO J, V40, DOI 10.15252/embj.2020107333
   Pleguezuelos-Manzano C, 2020, NATURE, V580, P269, DOI 10.1038/s41586-020-2080-8
   Poore GD, 2020, NATURE, V579, P567, DOI 10.1038/s41586-020-2095-1
   Raju SC, 2020, MICROBIOME, V8, DOI 10.1186/s40168-020-00893-y
   Ravel J, 2011, P NATL ACAD SCI USA, V108, P4680, DOI 10.1073/pnas.1002611107
   Rook G, 2017, LANCET, V390, P521, DOI 10.1016/S0140-6736(17)30566-4
   Routy B, 2018, SCIENCE, V359, P91, DOI 10.1126/science.aan3706
   Schubert M, 2018, NAT COMMUN, V9, DOI 10.1038/s41467-017-02391-6
   Scott TA, 2017, CELL, V169, P442, DOI 10.1016/j.cell.2017.03.040
   Sepich-Poore GD, 2022, BIOESSAYS, V44, DOI 10.1002/bies.202100252
   Shats I, 2020, CELL METAB, V31, P564, DOI 10.1016/j.cmet.2020.02.001
   Singleton DC, 2021, NAT REV CLIN ONCOL, V18, P751, DOI 10.1038/s41571-021-00539-4
   Somerville GA, 2009, MICROBIOL MOL BIOL R, V73, P233, DOI 10.1128/MMBR.00005-09
   Soto-Pantoja DR, 2021, CANCER RES, V81, P3890, DOI 10.1158/0008-5472.CAN-20-2983
   Sun DC, 2022, NAT BIOTECHNOL, V40, P527, DOI 10.1038/s41587-021-01091-3
   Tang XH, 2014, BREAST CANCER RES, V16, DOI 10.1186/s13058-014-0415-9
   Urbaniak C, 2016, APPL ENVIRON MICROB, V82, P5039, DOI 10.1128/AEM.01235-16
   Urbaniak C, 2014, APPL ENVIRON MICROB, V80, P3007, DOI 10.1128/AEM.00242-14
   Vitorino M, 2022, CANCERS, V14, DOI 10.3390/cancers14153811
   Wang YP, 2020, J BIOL CHEM, V295, P11938, DOI 10.1074/jbc.REV119.007624
   Wei YP, 2021, J PROTEOME RES, V20, P3124, DOI 10.1021/acs.jproteome.1c00019
   Wenhui Y, 2022, FRONT MICROBIOL, V13, DOI 10.3389/fmicb.2022.894283
   Wu SE, 2020, NATURE, V586, P108, DOI 10.1038/s41586-020-2604-2
   Wu YC, 2022, CANCER DISCOV, V12, P134, DOI 10.1158/2159-8290.CD-21-0316
   Xie YF, 2022, ADV SCI, V9, DOI 10.1002/advs.202200470
   Xuan CY, 2014, PLOS ONE, V9, DOI 10.1371/journal.pone.0083744
   Yu GC, 2012, OMICS, V16, P284, DOI 10.1089/omi.2011.0118
   Yuan XL, 2022, FRONT MICROBIOL, V13, DOI 10.3389/fmicb.2022.1007831
   Zitvogel L, 2018, SCIENCE, V359, P1366, DOI 10.1126/science.aar6918
NR 61
TC 0
Z9 0
U1 4
U2 4
PU FRONTIERS MEDIA SA
PI LAUSANNE
PA AVENUE DU TRIBUNAL FEDERAL 34, LAUSANNE, CH-1015, SWITZERLAND
SN 1664-3224
J9 FRONT IMMUNOL
JI Front. Immunol.
PD MAR 14
PY 2023
VL 14
AR 1140995
DI 10.3389/fimmu.2023.1140995
PG 12
WC Immunology
WE Science Citation Index Expanded (SCI-EXPANDED)
SC Immunology
GA A8VW1
UT WOS:000957850100001
PM 36999009
OA Green Published, gold
DA 2023-05-28
ER

PT J
AU Yang, XJ
   Cao, Q
   Ma, B
   Xia, YH
   Liu, M
   Tian, JH
   Chen, J
   Su, CX
   Duan, XG
AF Yang, Xiaojuan
   Cao, Qian
   Ma, Bin
   Xia, Yuhan
   Liu, Miao
   Tian, Jinhua
   Chen, Jian
   Su, Chunxia
   Duan, Xiangguo
TI Probiotic powder ameliorates colorectal cancer by regulating
   Bifidobacterium animalis, Clostridium cocleatum, and immune cell
   composition
SO PLOS ONE
LA English
DT Article
ID GUT MICROBIOTA
AB Based on the relationship between the gut microbiota and colorectal cancer, we developed a new probiotic powder for treatment of colorectal cancer. Initially, we evaluated the effect of the probiotic powder on CRC using hematoxylin and eosin staining, and evaluated mouse survival rate and tumor size. We then investigated the effects of the probiotic powder on the gut microbiota, immune cells, and apoptotic proteins using 16S rDNA sequencing, flow cytometry, and western blot, respectively. The results showed that the probiotic powder improved the intestinal barrier integrity, survival rate, and reduced tumor size in CRC mice. This effect was associated with changes in the gut microbiota. Specifically, the probiotic powder increased the abundance of Bifidobacterium animalis and reduced the abundance of Clostridium cocleatum. In addition, the probiotic powder resulted in decreased numbers of CD4(+) Foxp3(+) Treg cells, increased numbers of IFN-gamma(+) CD8(+) T cells and CD4(+) IL-4(+) Th2 cells, decreased expression of the TIGIT in CD4(+) IL-4(+) Th2 cells, and increased numbers of CD19(+) GL-7(+) B cells. Furthermore, the expression of the pro-apoptotic protein BAX was significantly increased in tumor tissues in response to the probiotic powder. In summary, the probiotic powder ameliorated CRC by regulating the gut microbiota, reducing Treg cell abundance, promoting the number of IFN-gamma(+) CD8(+) T cells, increasing Th2 cell abundance, inhibiting the expression of TIGIT in Th2 cells, and increasing B cell abundance in the immune microenvironment of CRC, thereby increasing the expression of BAX in CRC.
C1 [Yang, Xiaojuan] Ningxia Med Univ, Sch Basic Med Sci, Yinchuan, Peoples R China.
   [Cao, Qian; Liu, Miao; Tian, Jinhua; Duan, Xiangguo] Ningxia Med Univ, Coll Clin Med, Yinchuan, Peoples R China.
   [Ma, Bin] First Peoples Hosp Yinchuan, Dept Oncol Surg, Yinchuan, Peoples R China.
   [Xia, Yuhan] Gen Hosp Ningxia Med Univ, Dept Nutr, Yinchuan, Peoples R China.
   [Chen, Jian] Guolong Hosp, Yinchuan, Peoples R China.
   [Su, Chunxia] Ningxia Med Univ, Sch Basic Med Sci, Dept Pathogen Biol & Immunol, Yinchuan, Peoples R China.
   [Duan, Xiangguo] Ningxia Med Univ, Gen Hosp, Dept Lab Surg, Yinchuan, Peoples R China.
C3 Ningxia Medical University; Ningxia Medical University; Ningxia Medical
   University; Ningxia Medical University; Ningxia Medical University
RP Duan, XG (通讯作者)，Ningxia Med Univ, Coll Clin Med, Yinchuan, Peoples R China.; Su, CX (通讯作者)，Ningxia Med Univ, Sch Basic Med Sci, Dept Pathogen Biol & Immunol, Yinchuan, Peoples R China.; Duan, XG (通讯作者)，Ningxia Med Univ, Gen Hosp, Dept Lab Surg, Yinchuan, Peoples R China.
EM 1651085195@qq.com; 2455281549@qq.com
FU National Natural Science Foundation of China [81760437,82160548];
   Natural Science Foundation of Ningxia [2020AAC03183, 2021AAC02011]
FX We thank Dr. Richard Ho from Ningxia Medical University for text
   correction and Dr. Meng Chen from Tianjin Novogene Biotech Co., Ltd for
   data analysis and helpful discussion. Thanks to Charlesworth Author
   Services for scientific editing and proof-reading.
CR Bozkurt HS, 2019, SAGE OPEN MED, V7, DOI 10.1177/2050312119825784
   Ciardiello D, 2019, CANCER TREAT REV, V76, P22, DOI 10.1016/j.ctrv.2019.04.003
   Cui M, 2019, INT J CANCER, V144, P525, DOI 10.1002/ijc.31948
   Dalal N, 2021, J CANCER RES CLIN, V147, P3141, DOI 10.1007/s00432-021-03729-w
   Dan Z, 2020, GUT MICROBES, V11, P1246, DOI 10.1080/19490976.2020.1747329
   Eslami M, 2019, J CELL PHYSIOL, V234, P17127, DOI 10.1002/jcp.28473
   Gessani S, 2019, CANCERS, V11, DOI 10.3390/cancers11101491
   Hoogi S, 2019, J IMMUNOTHER CANCER, V7, DOI 10.1186/s40425-019-0721-y
   Hu XD, 2021, DRUG DES DEV THER, V15, P4925, DOI 10.2147/DDDT.S326891
   IJsselsteijn ME, 2019, MOL ASPECTS MED, V69, P123, DOI 10.1016/j.mam.2019.05.003
   Kang YB, 2017, Z GASTROENTEROL, V55, P872, DOI 10.1055/s-0043-116387
   Kerschbaum E, 2019, VISC MED, V35, P204, DOI 10.1159/000501776
   Keum N, 2019, NAT REV GASTRO HEPAT, V16, P713, DOI 10.1038/s41575-019-0189-8
   Khodavirdipour A, 2021, J GASTROINTEST CANC, V52, P593, DOI 10.1007/s12029-020-00433-9
   Liang X, 2020, CANCER LETT, V480, P4, DOI 10.1016/j.canlet.2020.03.019
   Lin CZ, 2019, DIGESTION, V100, P72, DOI 10.1159/000494052
   Mao L, 2021, ORAL ONCOL, V121, DOI 10.1016/j.oraloncology.2021.105472
   Molska M, 2019, NUTRIENTS, V11, DOI 10.3390/nu11102453
   Munn DH, 2018, CANCER RES, V78, P5191, DOI 10.1158/0008-5472.CAN-18-1351
   Ohue Y, 2019, CANCER SCI, V110, P2080, DOI 10.1111/cas.14069
   Raskov H, 2017, J CANCER, V8, P3378, DOI 10.7150/jca.20497
   Rawla P, 2019, GASTROENTEROL REV, V14, P89, DOI 10.5114/pg.2018.81072
   Rezapour S, 2019, J CELL PHYSIOL, V234, P19366, DOI 10.1002/jcp.28658
   Saus E, 2019, MOL ASPECTS MED, V69, P93, DOI 10.1016/j.mam.2019.05.001
   Solomon BL, 2018, CANCER IMMUNOL IMMUN, V67, P1659, DOI 10.1007/s00262-018-2246-5
   Sun B, 2020, IMMUNOL LETT, V217, P7, DOI 10.1016/j.imlet.2019.10.007
   Tsai YL, 2019, J BIOMED SCI, V26, DOI 10.1186/s12929-018-0493-6
   van der Leun AM, 2020, NAT REV CANCER, V20, P218, DOI 10.1038/s41568-019-0235-4
   Velikova TV, 2020, WORLD J GASTROENTERO, V26, P1912, DOI 10.3748/wjg.v26.i16.1912
   Wong SH, 2019, NAT REV GASTRO HEPAT, V16, P690, DOI 10.1038/s41575-019-0209-8
   Wu HC, 2019, BIOMED RES INT, V2019, DOI 10.1155/2019/9740568
   Yang WJ, 2021, CELL MOL IMMUNOL, V18, P866, DOI 10.1038/s41423-021-00661-4
   Zhang WC, 2018, ONCOL REP, V39, P280, DOI 10.3892/or.2017.6094
   Zhang XL, 2019, CELL IMMUNOL, V344, DOI 10.1016/j.cellimm.2019.103958
   Zhong L, 2014, WORLD J GASTROENTERO, V20, P7878, DOI 10.3748/wjg.v20.i24.7878
NR 35
TC 0
Z9 0
U1 3
U2 3
PU PUBLIC LIBRARY SCIENCE
PI SAN FRANCISCO
PA 1160 BATTERY STREET, STE 100, SAN FRANCISCO, CA 94111 USA
SN 1932-6203
J9 PLOS ONE
JI PLoS One
PD MAR 13
PY 2023
VL 18
IS 3
DI 10.1371/journal.pone.0277155
PG 15
WC Multidisciplinary Sciences
WE Science Citation Index Expanded (SCI-EXPANDED)
SC Science & Technology - Other Topics
GA 9X4RL
UT WOS:000949759100052
PM 36913356
OA Green Published, gold
DA 2023-05-28
ER

PT J
AU Wen, H
   Li, LQ
   Ge, XY
   Fei, Y
   Li, YA
   Li, MH
   Xiao, WD
   Luo, Z
AF Wen, Hong
   Li, Liqi
   Ge, Xinyue
   Fei, Yang
   Li, Yanan
   Li, Menghuan
   Xiao, Weidong
   Luo, Zhong
TI Hydrogel-Based Artificial Mucosa Restores Local Immune and Microbial
   Homeostasis for Treating Ulcerative Colitis
SO ADVANCED FUNCTIONAL MATERIALS
LA English
DT Article; Early Access
DE biomimetic hydrogels; coordination-driven co-assemblies; immune;
   microbial homeostasis; mucosa regeneration; ulcerative colitis treatment
ID FIBROBLAST-GROWTH-FACTOR; GUT; METABOLISM; DELIVERY; FIBRIN; CELLS
AB Ulcerative colitis (UC) is a common inflammatory bowel disease driven by the dyshomeostasis of intestinal immune system and microbiota, but its treatment options are limited due to impaired epithelial barrier integrity and function. Herein, a multifunctional biomimetic hydrogel is developed as artificial colonic mucosa, which can readily establish a bioadhesive barrier at the ulcer site and restore local immune and microbial homeostasis to exert potent anti-inflammatory effect. The hydrogel framework is generated through the thrombin-mediated activation and polymerization of fibrinogen that resembles natural blood coagulation mechanism. During this process, the antibacterial agent Ag+ is used for the crosslinking between the generated fibrin units and dopamine/thiol-modified hyaluronic acid biopolymers via Ag+-thiol coordination to convey enhanced bioadhesiveness, while the interconnected porous network is employed to encapsulate basic fibroblast growth factor (bFGF) and alanyl-glutamine (ALG) for mucosa regeneration. The hydrogel stably adheres to the ulcer site to protect and repair the damaged epithelium and establishes an anti-inflammatory microenvironment by inducing locoregional M1-to-M2 macrophage repolarization while eliminating harmful gut flora, which can act in a cooperative manner to substantially alleviate UC symptoms. The biomimetic hydrogel here presents a promising approach for effective UC therapy in the clinics.
C1 [Wen, Hong; Ge, Xinyue; Fei, Yang; Li, Yanan; Li, Menghuan; Luo, Zhong] Chongqing Univ, Sch Life Sci, Chongqing 400044, Peoples R China.
   [Li, Liqi; Xiao, Weidong] Army Med Univ, Xinqiao Hosp, Dept Gen Surg, Chongqing 400037, Peoples R China.
C3 Chongqing University; Army Medical University
RP Li, MH; Luo, Z (通讯作者)，Chongqing Univ, Sch Life Sci, Chongqing 400044, Peoples R China.; Xiao, WD (通讯作者)，Army Med Univ, Xinqiao Hosp, Dept Gen Surg, Chongqing 400037, Peoples R China.
EM menghuanli@cqu.edu.cn; xiaoweidong@tmmu.edu.cn; luozhong918@cqu.edu.cn
RI Li, Yanan/ABL-1507-2022
OI Li, Yanan/0000-0002-6321-2567
FU National Natural Science Foundation of China [32102683, 32122048,
   11832008, 92059107, 51825302]; Fundamental Research Funds for the
   Central Universities [2021CDJLXB001, 2021CDJZYJH-002, 2022CDJXY-004];
   Graduate Research and Innovation Foundation of Chongqing [CYS22079];
   China Postdoctoral Science Foundation [2022M710525]; Chongqing
   Outstanding Young Talent Supporting Program [cstc2021ycjh-bgzxm0124];
   Natural Science Foundation of Chongqing Municipal Government
   [cstc2021jcyj-jqX0022, cstb2022nscq-msx1252]; project of Xinqiao
   hospital [2022YQB033]; Returning Overseas Scholar Innovation Program
   [CX2021098]
FX This study was financially supported by the National Natural Science
   Foundation of China (32102683, 32122048, 11832008, 92059107 and
   51825302), Fundamental Research Funds for the Central Universities
   (2021CDJLXB001, 2021CDJZYJH-002 and 2022CDJXY-004), Graduate Research
   and Innovation Foundation of Chongqing (CYS22079), China Postdoctoral
   Science Foundation (2022M710525), Chongqing Outstanding Young Talent
   Supporting Program (cstc2021ycjh-bgzxm0124), Returning Overseas Scholar
   Innovation Program (CX2021098), Natural Science Foundation of Chongqing
   Municipal Government (cstc2021jcyj-jqX0022 and cstb2022nscq-msx1252),
   project of Xinqiao hospital (2022YQB033).The authors would like to thank
   the Analytical and Testing Center of Chongqing University for their
   assistance during sample characterization.
CR Cao XC, 2020, THERANOSTICS, V10, P7697, DOI 10.7150/thno.45434
   Chen L, 2022, CELL STEM CELL, V29, P1366, DOI 10.1016/j.stem.2022.08.008
   Chen MM, 2019, CHEM ENG J, V373, P413, DOI 10.1016/j.cej.2019.05.043
   Cheng W, 2021, CHEM ENG J, V409, DOI 10.1016/j.cej.2020.128140
   Cruzat V, 2018, NUTRIENTS, V10, DOI 10.3390/nu10111564
   Cully M, 2015, NAT REV DRUG DISCOV, V14, P678, DOI 10.1038/nrd4744
   de Souza HSP, 2016, NAT REV GASTRO HEPAT, V13, P13, DOI [10.1038/nrgastro.2015.186, 10.1038/nrgastro.2016.186]
   Eftychi C, 2019, IMMUNITY, V51, P367, DOI 10.1016/j.immuni.2019.06.008
   Estivariz CF, 2008, JPEN-PARENTER ENTER, V32, P389, DOI 10.1177/0148607108317880
   Feng NB, 2021, ACS NANO, V15, P15874, DOI 10.1021/acsnano.1c03726
   Hirten RP, 2021, ANNU REV MED, V72, P199, DOI 10.1146/annurev-med-052919-120048
   Imhann F, 2018, GUT, V67, P108, DOI 10.1136/gutjnl-2016-312135
   Kitamura M, 2016, J BONE MINER RES, V31, P806, DOI 10.1002/jbmr.2738
   Kong C, 2021, SIGNAL TRANSDUCT TAR, V6, DOI 10.1038/s41392-021-00549-9
   Kurashima Y, 2017, ANNU REV IMMUNOL, V35, P119, DOI 10.1146/annurev-immunol-051116-052424
   Lamas B, 2016, NAT MED, V22, P598, DOI 10.1038/nm.4102
   Lee Y, 2020, NAT MATER, V19, P118, DOI 10.1038/s41563-019-0462-9
   Li RY, 2022, ACS NANO, V16, P15026, DOI 10.1021/acsnano.2c06151
   Liang WW, 2022, ADV MATER, V34, DOI 10.1002/adma.202108992
   Lin YL, 2014, CELL MOL IMMUNOL, V11, P355, DOI 10.1038/cmi.2014.15
   Liu C, 2021, CARBOHYD POLYM, V265, DOI 10.1016/j.carbpol.2021.118041
   Liu H, 2021, ADV SCI, V8, DOI 10.1002/advs.202101619
   Liu WC, 2013, J CLIN INVEST, V123, P3983, DOI 10.1172/JCI65842
   Llewellyn SR, 2018, GASTROENTEROLOGY, V154, P1037, DOI 10.1053/j.gastro.2017.11.030
   Lloyd-Price J, 2019, NATURE, V569, P655, DOI 10.1038/s41586-019-1237-9
   LYONS RN, 1945, NATURE, V155, P633, DOI 10.1038/155633a0
   Mao CY, 2017, ACS NANO, V11, P9010, DOI 10.1021/acsnano.7b03513
   Matsuura M, 2005, GASTROENTEROLOGY, V128, P975, DOI 10.1053/j.gastro.2005.01.006
   Meli VS, 2020, SCI ADV, V6, DOI 10.1126/sciadv.abb8471
   Nishiguchi A, 2021, ADV FUNCT MATER, V31, DOI 10.1002/adfm.202100548
   Noori A, 2017, INT J NANOMED, V12, P4937, DOI 10.2147/IJN.S124671
   Ordas I, 2012, LANCET, V380, P1606, DOI 10.1016/S0140-6736(12)60150-0
   Pajoumshariati SR, 2018, ADV FUNCT MATER, V28, DOI 10.1002/adfm.201805568
   Pieters M, 2019, RES PRACT THROMB HAE, V3, P161, DOI 10.1002/rth2.12191
   Qin YT, 2021, NANO TODAY, V39, DOI 10.1016/j.nantod.2021.101234
   Schirmer M, 2019, NAT REV MICROBIOL, V17, P497, DOI 10.1038/s41579-019-0213-6
   Shivaji UN, 2020, LANCET GASTROENTEROL, V5, P850, DOI 10.1016/S2468-1253(19)30414-5
   Siddiqi KS, 2018, J NANOBIOTECHNOL, V16, DOI 10.1186/s12951-018-0334-5
   Tanaka R, 2019, ACTA BIOMATER, V89, P152, DOI 10.1016/j.actbio.2019.03.011
   Tao KM, 2014, COCHRANE DB SYST REV, DOI 10.1002/14651858.CD010050.pub2
   Tian YH, 2019, GASTROENTEROLOGY, V156, P2281, DOI 10.1053/j.gastro.2019.02.023
   van der Lelie D, 2021, NAT COMMUN, V12, DOI 10.1038/s41467-021-23460-x
   Xu KK, 2021, CARBOHYD POLYM, V254, DOI 10.1016/j.carbpol.2020.117286
   Yang JL, 2022, ADV MATER, V34, DOI 10.1002/adma.202204650
   Yin XY, 2021, ADV FUNCT MATER, V31, DOI 10.1002/adfm.202105614
   Yu GT, 2020, PROTEIN CELL, V11, P380, DOI 10.1007/s13238-020-00689-8
   Zhang JL, 2020, J BIOMED MATER RES A, V108, P61, DOI 10.1002/jbm.a.36792
   Zhang SH, 2020, CHEM ENG J, V392, DOI 10.1016/j.cej.2019.123775
   Zhang SF, 2015, SCI TRANSL MED, V7, DOI 10.1126/scitranslmed.aaa5657
   Zhao L, 2021, CHEM ENG J, V424, DOI 10.1016/j.cej.2021.130464
   Zhou MX, 2018, EBIOMEDICINE, V35, P345, DOI 10.1016/j.ebiom.2018.08.035
   Zhu WH, 2018, NATURE, V553, P208, DOI 10.1038/nature25172
   Zhu YH, 2017, CELL DEATH DIFFER, V24, P2199, DOI 10.1038/cdd.2017.151
NR 53
TC 0
Z9 0
U1 15
U2 15
PU WILEY-V C H VERLAG GMBH
PI WEINHEIM
PA POSTFACH 101161, 69451 WEINHEIM, GERMANY
SN 1616-301X
EI 1616-3028
J9 ADV FUNCT MATER
JI Adv. Funct. Mater.
PD 2023 MAR 10
PY 2023
DI 10.1002/adfm.202212566
EA MAR 2023
PG 16
WC Chemistry, Multidisciplinary; Chemistry, Physical; Nanoscience &
   Nanotechnology; Materials Science, Multidisciplinary; Physics, Applied;
   Physics, Condensed Matter
WE Science Citation Index Expanded (SCI-EXPANDED)
SC Chemistry; Science & Technology - Other Topics; Materials Science;
   Physics
GA 9T4VT
UT WOS:000947026600001
DA 2023-05-28
ER

PT J
AU Kim, HS
   Kim, CG
   Kim, WK
   Kim, KA
   Yoo, J
   Min, BS
   Paik, S
   Shin, SJ
   Lee, H
   Lee, K
   Kim, H
   Shin, EC
   Kim, TM
   Ahn, JB
AF Kim, Han Sang
   Kim, Chang Gon
   Kim, Won Kyu
   Kim, Kyung-A
   Yoo, Jinseon
   Min, Byung Soh
   Paik, Soonmyung
   Shin, Sang Joon
   Lee, Hyukmin
   Lee, Kyungwon
   Kim, Hoguen
   Shin, Eui-Cheol
   Kim, Tae-Min
   Ahn, Joong Bae
TI Fusobacterium nucleatum induces a tumor microenvironment with diminished
   adaptive immunity against colorectal cancers
SO FRONTIERS IN CELLULAR AND INFECTION MICROBIOLOGY
LA English
DT Article
DE anti-tumor immune response; T cells; gut microbiota; Fusobacterium
   nucleatum; colorectal cancer
ID PROMOTES CHEMORESISTANCE; MOLECULAR SUBTYPES; T-CELLS; MICROBIOTA;
   CLASSIFICATION; STATISTICS; EXPRESSION; FAP2
AB Background & AimsFusobacterium nucleatum (FN) plays a pivotal role in the development and progression of colorectal cancer by modulating antitumor immune responses. However, the impact of FN on immune regulation in the tumor microenvironment has not been fully elucidated. MethodsThe abundance of FN was measured in 99 stage III CRC tumor tissues using quantitative polymerase chain reaction. Gene expression profiles were assessed and annotated using consensus molecular subtypes (CMS), Gene Ontology (GO) analysis, and deconvolution of individual immune cell types in the context of FN abundance. Immune profiling for tumor infiltrating T cells isolated from human tumor tissues was analyzed using flow cytometry. Ex vivo tumor-infiltrating T cells were stimulated in the presence or absence of FN to determine the direct effects of FN on immune cell phenotypes. ResultsGene expression profiles, CMS composition, abundance of immune cell subtypes, and survival outcomes differed depending on FN infection. We found that FN infection was associated with poorer disease-free survival and overall survival in stage III CRC patients. FN infection was associated with T cell depletion and enrichment of exhausted CD8(+) and FoxP3(+) regulatory T cells in the tumor microenvironment. The presence of FN in tumors was correlated with a suppressive tumor microenvironment in a T cell-dependent manner. ConclusionFN enhanced the suppressive immune microenvironment with high depletion of CD8(+) T cells and enrichment of FoxP3(+) regulatory T cells in human colorectal cancer cases. Our findings suggest a potential association for FN in adaptive immunity, with biological and prognostic implications.
C1 [Kim, Han Sang; Kim, Chang Gon; Paik, Soonmyung; Shin, Sang Joon; Ahn, Joong Bae] Yonsei Univ, Coll Med, Yonsei Canc Ctr, Div Med Oncol,Dept Internal Med, Seoul, South Korea.
   [Kim, Han Sang; Kim, Kyung-A] Yonsei Univ Coll Med, Grad Sch Med Sci, Brain Korea 21 FOUR Project Med Sci, Seoul, South Korea.
   [Kim, Won Kyu] Korea Inst Sci & Technol, Nat Prod Res Ctr, Kangnung, South Korea.
   [Yoo, Jinseon; Kim, Tae-Min] Catholic Univ Korea, Coll Med, Dept Med Informat, Seoul, South Korea.
   [Min, Byung Soh] Yonsei Univ, Coll Med, Yonsei Canc Ctr, Dept Surg, Seoul, South Korea.
   [Lee, Hyukmin; Lee, Kyungwon] Yonsei Univ, Coll Med, Dept Lab Med, Seoul, South Korea.
   [Kim, Hoguen] Yonsei Univ, Severance Hosp, Coll Med, Dept Pathol, Seoul, South Korea.
   [Shin, Eui-Cheol] Korea Adv Inst Sci & Technol, Grad Sch Med Sci & Engn, Daejeon, South Korea.
C3 Yonsei University; Yonsei University Health System; Yonsei University;
   Yonsei University Health System; Korea Institute of Science & Technology
   (KIST); Catholic University of Korea; Yonsei University; Yonsei
   University Health System; Yonsei University; Yonsei University Health
   System; Yonsei University; Yonsei University Health System; Korea
   Advanced Institute of Science & Technology (KAIST)
RP Ahn, JB (通讯作者)，Yonsei Univ, Coll Med, Yonsei Canc Ctr, Div Med Oncol,Dept Internal Med, Seoul, South Korea.; Kim, TM (通讯作者)，Catholic Univ Korea, Coll Med, Dept Med Informat, Seoul, South Korea.; Shin, EC (通讯作者)，Korea Adv Inst Sci & Technol, Grad Sch Med Sci & Engn, Daejeon, South Korea.
EM ecshin@kaist.ac.kr; tmkim@catholic.ac.kr; vvswm513@yuhs.ac
RI Kim, Chang Gon/IAP-6721-2023; Kim, Han Sang/R-3768-2019
OI Kim, Han Sang/0000-0002-6504-9927; Lee, Hyukmin/0000-0002-8523-4126;
   Ahn, Joong Bae/0000-0001-6787-1503; Paik, Soonmyung/0000-0001-9688-6480;
   Shin, Sang Joon/0000-0001-5350-7241; Lee, Kyungwon/0000-0003-3788-2134
FU National Research Foundation of Korea (NRF) - Korean government (MSIT)
   [2022R1A2C4001879]; Bio & Medical Technology Development Program of the
   National Research Foundation (NRF) - Korean government (MSIT)
   [2022M3A9F3016364]; Korea Health Technology R&D Project through the
   Korea Health Industry Development Institute (KHIDI) - Ministry of Health
   & Welfare, Republic of Korea [HI22C0353]; Basic Science Research Program
   through the National Research Foundation of Korea (NRF) - Ministry of
   Education [2022R1I1A1A01072740, 2020R1F1A1066973]
FX This study was supported in part by the National Research Foundation of
   Korea (NRF) grant funded by the Korean government (MSIT) (No.
   2022R1A2C4001879 to HSK), the Bio & Medical Technology Development
   Program of the National Research Foundation (NRF) & funded by the Korean
   government (MSIT) (No. 2022M3A9F3016364 to HSK) and a grant of the Korea
   Health Technology R&D Project through the Korea Health Industry
   Development Institute (KHIDI), funded by the Ministry of Health &
   Welfare, Republic of Korea (No. HI22C0353 to HSK). This work was also
   supported in part by the Basic Science Research Program through the
   National Research Foundation of Korea (NRF), funded by the Ministry of
   Education (No. 2022R1I1A1A01072740 to KK No. 2020R1F1A1066973 to JBA).
CR Al-Hassi HO, 2018, GUT, V67, DOI 10.1136/gutjnl-2017-314219
   [Anonymous], 2012, NATURE, V487, P330, DOI 10.1038/nature11252
   Auclin E, 2017, ANN ONCOL, V28, P958, DOI 10.1093/annonc/mdx030
   Becht E, 2016, CLIN CANCER RES, V22, P4057, DOI 10.1158/1078-0432.CCR-15-2879
   Belkaid Y, 2014, CELL, V157, P121, DOI 10.1016/j.cell.2014.03.011
   Bending D, 2018, EMBO J, V37, DOI 10.15252/embj.201899013
   Borowsky J, 2021, CLIN CANCER RES, V27, P2816, DOI 10.1158/1078-0432.CCR-20-4009
   Brennan CA, 2019, NAT REV MICROBIOL, V17, P156, DOI 10.1038/s41579-018-0129-6
   Bruni D, 2020, NAT REV CANCER, V20, P662, DOI 10.1038/s41568-020-0285-7
   Bullman S, 2017, SCIENCE, V358, P1443, DOI 10.1126/science.aal5240
   Casasanta MA, 2020, SCI SIGNAL, V13, DOI 10.1126/scisignal.aba9157
   Castellarin M, 2012, GENOME RES, V22, P299, DOI 10.1101/gr.126516.111
   Galaski J, 2021, FRONT CELL INFECT MI, V11, DOI 10.3389/fcimb.2021.692544
   Galon J, 2014, J PATHOL, V232, P199, DOI 10.1002/path.4287
   Gao YH, 2021, SIGNAL TRANSDUCT TAR, V6, DOI 10.1038/s41392-021-00795-x
   Gethings-Behncke C, 2020, CANCER EPIDEM BIOMAR, V29, P539, DOI 10.1158/1055-9965.EPI-18-1295
   Guinney J, 2015, NAT MED, V21, P1350, DOI 10.1038/nm.3967
   Gur C, 2015, IMMUNITY, V42, P344, DOI 10.1016/j.immuni.2015.01.010
   Hooper LV, 2012, SCIENCE, V336, P1268, DOI 10.1126/science.1223490
   Jiang Y, 2015, CELL DEATH DIS, V6, DOI 10.1038/cddis.2015.162
   Kaplan CW, 2010, INFECT IMMUN, V78, P4773, DOI 10.1128/IAI.00567-10
   Kim CG, 2019, SCI IMMUNOL, V4, DOI 10.1126/sciimmunol.aay0555
   Kostic AD, 2012, GENOME RES, V22, P292, DOI 10.1101/gr.126573.111
   Kwon Y, 2017, ONCOTARGET, V8, P39367, DOI 10.18632/oncotarget.17023
   Lee JB, 2021, SCI REP-UK, V11, DOI 10.1038/s41598-021-98941-6
   Masugi Y, 2017, GUT, V66, P1463, DOI 10.1136/gutjnl-2016-311421
   Mima K, 2016, GUT, V65, P1973, DOI 10.1136/gutjnl-2015-310101
   Mima K, 2015, JAMA ONCOL, V1, P653, DOI 10.1001/jamaoncol.2015.1377
   Miyao T, 2012, IMMUNITY, V36, P262, DOI 10.1016/j.immuni.2011.12.012
   Nino JLG, 2022, NATURE, V611, P810, DOI 10.1038/s41586-022-05435-0
   Nosho K, 2010, J PATHOL, V222, P350, DOI 10.1002/path.2774
   Ostrand-Rosenberg S, 2014, J IMMUNOL, V193, P3835, DOI 10.4049/jimmunol.1401572
   Qin S, 2019, MOL CANCER, V18, DOI 10.1186/s12943-019-1091-2
   Rubinstein MR, 2013, CELL HOST MICROBE, V14, P195, DOI 10.1016/j.chom.2013.07.012
   Saito T, 2016, NAT MED, V22, P679, DOI 10.1038/nm.4086
   Salvucci M, 2022, GUT, V71, P1600, DOI 10.1136/gutjnl-2021-325193
   Sears CL, 2014, CELL HOST MICROBE, V15, P317, DOI 10.1016/j.chom.2014.02.007
   Sender R, 2016, PLOS BIOL, V14, DOI 10.1371/journal.pbio.1002533
   Siegel RL, 2020, CA-CANCER J CLIN, V70, P145, DOI [10.3322/caac.21551, 10.3322/caac.21590, 10.3322/caac.21601, 10.3322/caac.20115, 10.3322/caac.20107]
   Sivan A, 2015, SCIENCE, V350, P1084, DOI 10.1126/science.aac4255
   Sung H, 2021, CA-CANCER J CLIN, V71, P209, DOI 10.3322/caac.21660
   Tremaroli V, 2012, NATURE, V489, P242, DOI 10.1038/nature11552
   Van Blarigan EL, 2015, J CLIN ONCOL, V33, P1825, DOI 10.1200/JCO.2014.59.7799
   Viljoen KS, 2015, PLOS ONE, V10, DOI 10.1371/journal.pone.0119462
   Wu N, 2022, WORLD J GASTROENTERO, V28, P1981, DOI 10.3748/wjg.v28.i18.1981
   York Ashley, 2017, Nat Rev Microbiol, V16, P2, DOI 10.1038/nrmicro.2017.164
   Yu TC, 2017, CELL, V170, P548, DOI 10.1016/j.cell.2017.07.008
   Zhang S, 2019, J EXP CLIN CANC RES, V38, DOI 10.1186/s13046-018-0985-y
   Zhang SL, 2022, GUT MICROBES, V14, DOI 10.1080/19490976.2022.2046246
   Zheng DP, 2020, CELL RES, V30, P492, DOI 10.1038/s41422-020-0332-7
NR 50
TC 0
Z9 0
U1 1
U2 1
PU FRONTIERS MEDIA SA
PI LAUSANNE
PA AVENUE DU TRIBUNAL FEDERAL 34, LAUSANNE, CH-1015, SWITZERLAND
SN 2235-2988
J9 FRONT CELL INFECT MI
JI Front. Cell. Infect. Microbiol.
PD MAR 7
PY 2023
VL 13
AR 1101291
DI 10.3389/fcimb.2023.1101291
PG 12
WC Immunology; Microbiology
WE Science Citation Index Expanded (SCI-EXPANDED)
SC Immunology; Microbiology
GA A2SR7
UT WOS:000953688000001
PM 36960042
OA gold, Green Published
DA 2023-05-28
ER

PT J
AU Roccuzzo, G
   Moirano, G
   Fava, P
   Maule, M
   Ribero, S
   Quaglino, P
AF Roccuzzo, Gabriele
   Moirano, Giovenale
   Fava, Paolo
   Maule, Milena
   Ribero, Simone
   Quaglino, Pietro
TI Obesity and immune-checkpoint inhibitors in advanced melanoma: A
   meta-analysis of survival outcomes from clinical studies
SO SEMINARS IN CANCER BIOLOGY
LA English
DT Article
DE Melanoma; Obesity; Overweight; BMI; Immunotherapy
ID BODY-MASS INDEX; CUTANEOUS MELANOMA; GUT MICROBIOME; CANCER; OVERWEIGHT;
   THERAPY; IMMUNOTHERAPY; METASTASIS; ADIPOCYTES; MECHANISMS
AB Obesity is a chronic inflammatory condition that has been associated with different types of cancer. However, its role in melanoma incidence, progression, and response to immune-checkpoint-inhibitors (ICI) is still contro-versial. On the one hand, increased levels of lipids and adipokines can promote tumor proliferation and several genes associated with fatty acid metabolism have been found to be upregulated in melanomas. On the other hand, immunotherapy seems to be more effective in obese animal models, presumably due to an increase in CD8 + and subsequent decrease in PD-1 +T-cells in the tumor microenvironment. In humans, several studies have investigated the role of BMI (body mass index) and other adiposity-related parameters as potential prognostic markers of survival in advanced melanoma patients treated with ICI. The aim of this research has been to sys-tematically review the scientific literature on studies evaluating the relationship between overweight/obesity and survival outcomes in patients with advanced melanoma treated with ICI and to perform a meta-analysis on those sharing common characteristics. After screening 1070 records identified through a literature search, 18 articles assessing the role of BMI-related exposure in relation to survival outcomes in ICI-treated patients with advanced melanoma were included in our review. In the meta-analysis of the association between overweight (defined as BMI>25 or BMI 25-30), overall survival (OS), and progression free survival (PFS), 7 studies were included, yielding a summary HR of 0.87 (95% CI: 0.74-1.03) and 0.96 (95% CI: 0.86-1.08), respectively. Our results show that, despite few suggestive findings, the use of BMI as a valuable predictor of melanoma patients' survival in terms of PFS and OS should not be currently recommended, due to the limited evidence available.
C1 [Roccuzzo, Gabriele; Fava, Paolo; Ribero, Simone; Quaglino, Pietro] Univ Turin, Dept Med Sci, Sect Dermatol, I-10126 Turin, Torino, Italy.
   [Moirano, Giovenale; Maule, Milena] Univ Torino, Dept Med Sci, Canc Epidemiol Unit, I-10126 Turin, Italy.
   [Moirano, Giovenale] Univ Turin, Postgrad Sch Biostat, Dept Publ Hlth & Pediat, I-10126 Turin, Italy.
C3 University of Turin; University of Turin; University of Turin
RP Roccuzzo, G (通讯作者)，Univ Turin, Dept Med Sci, Sect Dermatol, I-10126 Turin, Torino, Italy.
EM gabriele.roccuzzo@unito.it
CR Ades AE, 2005, MED DECIS MAKING, V25, P646, DOI 10.1177/0272989X05282643
   Ahmed M, 2021, J IMMUNOTHER CANCER, V9, DOI 10.1136/jitc-2021-002349
   Amabile S, 2021, J CLIN MED, V10, DOI 10.3390/jcm10235475
   Balduzzi S, 2019, EVID-BASED MENT HEAL, V22, P153, DOI 10.1136/ebmental-2019-300117
   Borenstein M, 2010, RES SYNTH METHODS, V1, P97, DOI 10.1002/jrsm.12
   Caan BJ, 2018, CANCER RES, V78, P1906, DOI 10.1158/0008-5472.CAN-17-3287
   Calle EE, 2003, NEW ENGL J MED, V348, P1625, DOI 10.1056/NEJMoa021423
   Cavallo F, 2022, DERMATOL THER, V35, DOI 10.1111/dth.15559
   Choi EK, 2018, ANN ONCOL, V29, P749, DOI 10.1093/annonc/mdx819
   Chu MP, 2020, J CACHEXIA SARCOPENI, V11, P748, DOI 10.1002/jcsm.12538
   Clements VK, 2018, J LEUKOCYTE BIOL, V103, P395, DOI 10.1002/JLB.4HI0517-210R
   Colantonio S, 2014, J AM ACAD DERMATOL, V70, P847, DOI 10.1016/j.jaad.2013.11.050
   Cortellini A, 2019, J IMMUNOTHER CANCER, V7, DOI 10.1186/s40425-019-0527-y
   de Azevedo SJ, 2021, PIGM CELL MELANOMA R, V34, P973, DOI 10.1111/pcmr.12960
   de Giorgi V, 2013, BRIT J DERMATOL, V168, P513, DOI 10.1111/bjd.12056
   Deng HY, 2021, NUTRITION, V90, DOI 10.1016/j.nut.2021.111345
   Dennis LK, 2008, ANN EPIDEMIOL, V18, P214, DOI 10.1016/j.annepidem.2007.09.003
[truncated: 9,814,933 more chars]
