# Supplementary material for: Tracing the evolving dynamics and research hotspots of microbiota and immune microenvironment from the past to the new era
Source: Microbiol Spectr. 2023 Sep 28;11(5):e00135-23. doi: 10.1128/spectrum.00135-23 (PMC10581186; doi:10.1128/spectrum.00135-23)
Supplement: Supplemental figures — Fig. S1 to S9. [file spectrum.00135-23-s0002.txt]

Supplemental File: download 2022.txt
FN Clarivate Analytics Web of Science
VR 1.0
PT J
AU Jaye, K
   Li, CG
   Chang, D
   Bhuyan, DJ
AF Jaye, Kayla
   Li, Chun Guang
   Chang, Dennis
   Bhuyan, Deep Jyoti
TI The role of key gut microbial metabolites in the development and
   treatment of cancer
SO GUT MICROBES
LA English
DT Review
DE Gut microbiota; gut microbiome; gut metabolites; anticancer;
   bacteriocin; short-chain fatty acids (SCFA); phenylpropanoid;
   prenylflavonoids; ellagitannins; natural purine nucleoside; secondary
   bile acid; carcinogenesis
ID CHAIN FATTY-ACIDS; HUMAN BREAST-CANCER; COLON-CANCER; BILE-ACIDS;
   INDUCED APOPTOSIS; HELICOBACTER-PYLORI; ANTICANCER ACTIVITY; DIETARY
   FIBER; BUTYRATE; BACTERIOCIN
AB In recent years, the role of gut microbial metabolites on the inhibition and progression of cancer has gained significant interest in anticancer research. It has been established that the gut microbiome plays a pivotal role in the development, treatment and prognosis of different cancer types which is often mediated through the gut microbial metabolites. For instance, gut microbial metabolites including bacteriocins, short-chain fatty acids and phenylpropanoid-derived metabolites have displayed direct and indirect anticancer activities through different molecular mechanisms. Despite the reported anticancer activity, some gut microbial metabolites including secondary bile acids have exhibited pro-carcinogenic properties. This review draws a critical summary and assessment of the current studies demonstrating the carcinogenic and anticancer activity of gut microbial metabolites and emphasises the need to further investigate the interactions of these metabolites with the immune system as well as the tumour microenvironment in molecular mechanistic and clinical studies.
C1 [Jaye, Kayla; Li, Chun Guang; Chang, Dennis; Bhuyan, Deep Jyoti] Western Sydney Univ, NICM Hlth Res Inst, Penrith, NSW 2751, Australia.
RP Bhuyan, DJ (通讯作者)，Western Sydney Univ, NICM Hlth Res Inst, Penrith, NSW 2751, Australia.
EM d.bhuyan@westernsydney.edu.au
RI Bhuyan, Deep Jyoti/AAS-3473-2020
OI Bhuyan, Deep Jyoti/0000-0002-9736-0197; Jaye, Kayla/0000-0001-7809-3401;
   Li, Chun Guang/0000-0002-7789-2209
FU Western Sydney University
FX This work was supported by the Western Sydney University
CR Abotaleb M, 2020, BIOMOLECULES, V10, DOI 10.3390/biom10020221
   Adachi T, 2014, J CLIN BIOCHEM NUTR, V54, P129, DOI 10.3164/jcbn.13-46
   Ahmadi S, 2017, MICROB PATHOGENESIS, V111, P193, DOI 10.1016/j.micpath.2017.08.037
   Ajouz H, 2014, WORLD J SURG ONCOL, V12, DOI 10.1186/1477-7819-12-164
   Al-Madboly LA, 2020, FRONT BIOENG BIOTECH, V8, DOI 10.3389/fbioe.2020.00450
   Allsopp P, 2013, BIOFACTORS, V39, P441, DOI 10.1002/biof.1084
   Anantharaju PG, 2016, NUTR J, V15, DOI 10.1186/s12937-016-0217-2
   Gimenez-Bastida JA, 2020, FOOD CHEM TOXICOL, V139, DOI 10.1016/j.fct.2020.111260
   Augenlicht LH, 2002, J NUTR, V132, p3804S, DOI 10.1093/jn/132.12.3804S
   Avand A, 2018, IRAN J BIOTECHNOL, V16, P213, DOI [10.21859/ijb.1867, 10.15171/ijb.1867]
   Badie B, 2013, IMMUNOTHERAPY-UK, V5, P1, DOI [10.2217/IMT.12.148, 10.2217/imt.12.148]
   Baindara P, 2017, SCI REP-UK, V7, DOI 10.1038/srep46541
   Begde D, 2011, J PEPT SCI, V17, P438, DOI 10.1002/psc.1341
   Bernstein C, 2011, ARCH TOXICOL, V85, P863, DOI 10.1007/s00204-011-0648-7
   Bernstein H, 2005, MUTAT RES-REV MUTAT, V589, P47, DOI 10.1016/j.mrrev.2004.08.001
   Boyanova L, 2017, LETT APPL MICROBIOL, V65, P469, DOI 10.1111/lam.12807
   Brown AJ, 2003, J BIOL CHEM, V278, P11312, DOI 10.1074/jbc.M211609200
   Brunelli E, 2007, J STEROID BIOCHEM, V107, P140, DOI 10.1016/j.jsbmb.2007.04.003
   Calvo-Castro LA, 2018, MOL NUTR FOOD RES, V62, DOI 10.1002/mnfr.201700838
   Cao HL, 2017, INT J CANCER, V140, P2545, DOI 10.1002/ijc.30643
   Cao MM, 2019, MOL MED REP, V19, P3941, DOI 10.3892/mmr.2019.10002
   Chen JS, 2003, CURR CANCER DRUG TAR, V3, P219, DOI 10.2174/1568009033481994
   Chopin V, 2002, BRIT J PHARMACOL, V135, P79, DOI 10.1038/sj.bjp.0704456
   Cotter PD, 2013, NAT REV MICROBIOL, V11, P95, DOI 10.1038/nrmicro2937
   Cui QL, 2016, FITOTERAPIA, V109, P67, DOI 10.1016/j.fitote.2015.12.011
   Sa RDDE, 2014, MOLECULES, V19, P1459, DOI 10.3390/molecules19021459
   Damaraju VL, 2003, ONCOGENE, V22, P7524, DOI 10.1038/sj.onc.1206952
   Davie JR, 2003, J NUTR, V133, p2485S, DOI 10.1093/jn/133.7.2485S
   Degirolamo C, 2011, TRENDS MOL MED, V17, P564, DOI 10.1016/j.molmed.2011.05.010
   den Besten G, 2013, J LIPID RES, V54, P2325, DOI 10.1194/jlr.R036012
   Diaz AM, 2004, LIFE SCI, V74, P2515, DOI 10.1016/j.lfs.2003.10.008
   Dicks LMT, 2018, FRONT MICROBIOL, V9, DOI 10.3389/fmicb.2018.02297
   Diller RA, 2007, PLANTA MED, V73, P755, DOI 10.1055/s-2007-981545
   Dobson A, 2012, APPL ENVIRON MICROB, V78, P1, DOI 10.1128/AEM.05576-11
   EL Kouni MH, 2002, RECENT ADVANCES IN NUCLEOSIDES: CHEMISTRY AND CHEMOTHERAPY, P377, DOI 10.1016/B978-044450951-2/50013-8
   Encarnacao JC, 2018, J NUTR BIOCHEM, V56, P183, DOI 10.1016/j.jnutbio.2018.02.018
   Fang Z, 2017, WOODH PUBL SER BIOM, V117, P321, DOI 10.1016/B978-0-08-100372-5.00011-8
   Ferrer JL, 2008, PLANT PHYSIOL BIOCH, V46, P356, DOI 10.1016/j.plaphy.2007.12.009
   Foglietta F, 2014, J PHARM PHARM SCI, V17, P231, DOI 10.18433/J3XP4R
   Gafar AA, 2016, PEERJ, V4, DOI 10.7717/peerj.2445
   GAMET L, 1992, INT J CANCER, V52, P286, DOI 10.1002/ijc.2910520222
   Gao XN, 2019, J STRUCT CHEM+, V60, P1180, DOI 10.1134/S0022476619070217
   Gao ZG, 2009, DIABETES, V58, P1509, DOI 10.2337/db08-1637
   Geng HW, 2021, FRONT MOL BIOSCI, V8, DOI 10.3389/fmolb.2021.634874
   Gillor Osnat, 2007, Recent Pat Antiinfect Drug Discov, V2, P115, DOI 10.2174/157489107780832613
   Goldberg AA, 2013, PEERJ, V1, DOI 10.7717/peerj.122
   Goldberg AA, 2011, ONCOTARGET, V2, P761
   Gomes CA, 2003, J MED CHEM, V46, P5395, DOI 10.1021/jm030956v
   Gonzalez-Sarrias A, 2015, FOOD FUNCT, V6, P1460, DOI [10.1039/C5FO00120J, 10.1039/c5fo00120j]
   Gonzalez-Sarrias A, 2014, EUR J NUTR, V53, P853, DOI 10.1007/s00394-013-0589-4
   Goudarzi F, 2018, AAPS PHARMSCITECH, V19, P1554, DOI 10.1208/s12249-018-0969-4
   Gunasekaran S, 2019, MOL CELL BIOCHEM, V451, P117, DOI 10.1007/s11010-018-3398-5
   HAGUE A, 1995, INT J CANCER, V60, P400, DOI 10.1002/ijc.2910600322
   He XL, 2017, STEROIDS, V125, P54, DOI 10.1016/j.steroids.2017.06.009
   Hemaiswarya S, 2013, PHYTOMEDICINE, V20, P151, DOI 10.1016/j.phymed.2012.10.009
   Hinnebusch BF, 2002, J NUTR, V132, P1012, DOI 10.1093/jn/132.5.1012
   Hosseini SS, 2020, ARCH CLIN INFECT DIS, V15, DOI 10.5812/archcid.97734
   Hsu HF, 2008, FOOD CHEM TOXICOL, V46, P3785, DOI 10.1016/j.fct.2008.09.068
   Irrazabal T, 2014, MOL CELL, V54, P309, DOI 10.1016/j.molcel.2014.03.039
   Jaye K, 2021, CRIT REV ONCOL HEMAT, V165, DOI 10.1016/j.critrevonc.2021.103429
   Joo NE, 2012, CANCER MED-US, V1, P295, DOI 10.1002/cam4.35
   Kamarajan P, 2015, PLOS ONE, V10, DOI 10.1371/journal.pone.0131008
   Katona BW, 2009, J BIOL CHEM, V284, P3354, DOI 10.1074/jbc.M805804200
   Kaur S, 2015, FRONT PHARMACOL, V6, DOI 10.3389/fphar.2015.00272
   Kim K, 2019, MOL MED REP, V20, P1569, DOI 10.3892/mmr.2019.10431
   Kim TS, 2003, J FOOD PROTECT, V66, P3, DOI 10.4315/0362-028X-66.1.3
   Kirkup BC, 2006, CURR MED CHEM, V13, P3335, DOI 10.2174/092986706778773068
   Kohoutova D, 2014, BMC INFECT DIS, V14, DOI 10.1186/s12879-014-0733-7
   Koosha S, 2019, LIFE SCI, V232, DOI 10.1016/j.lfs.2019.116633
   Korkina LG, 2007, CELL MOL BIOL, V53, P15, DOI 10.1170/T772
   Krautkramer KA, 2021, NAT REV MICROBIOL, V19, P77, DOI 10.1038/s41579-020-0438-4
   Kumariya R, 2019, MICROB PATHOGENESIS, V128, P171, DOI 10.1016/j.micpath.2019.01.002
   Lajko E, 2018, BEILSTEIN J ORG CHEM, V14, P2495, DOI 10.3762/bjoc.14.226
   Lau BW, 2005, GASTROENTEROLOGY, V128, P695, DOI 10.1053/j.gastro.2004.12.046
   Leong D, 2014, FRONT MICROBIOL, V5, DOI [10.3389/fmicb.2014.00436, 10.3389/fmicb.2014.00683, 10.3389/fmicb.2014.00241]
   Lewies A., 2018, CYTOTOXICITY, V25, P21, DOI [DOI 10.5772/INTECHOPEN.71927, 10.5772/intechopen.71927]
   Lin L, 2017, BMC IMMUNOL, V18, DOI 10.1186/s12865-016-0187-3
   Liu L, 2018, FOOD FUNCT, V9, P5588, DOI [10.1039/C8FO01143E, 10.1039/c8fo01143e]
   Logan IE, 2019, INT J MOL SCI, V20, DOI 10.3390/ijms20051203
   Louis P, 2014, NAT REV MICROBIOL, V12, P661, DOI 10.1038/nrmicro3344
   Luu M, 2019, EUR J IMMUNOL, V49, P842, DOI 10.1002/eji.201848009
   Luu TH, 2018, CELL ONCOL, V41, P13, DOI 10.1007/s13402-017-0353-5
   Lv MY, 2019, J CELL BIOCHEM, V120, P17273, DOI 10.1002/jcb.28989
   Mager LF, 2020, SCIENCE, V369, P1481, DOI 10.1126/science.abc3421
   Maher S, 2006, BIOCHEM PHARMACOL, V71, P1289, DOI 10.1016/j.bcp.2006.01.012
   McNabney SM, 2017, NUTRIENTS, V9, DOI 10.3390/nu9121348
   Miko E, 2018, BBA-BIOENERGETICS, V1859, P958, DOI 10.1016/j.bbabio.2018.04.002
   Milligan S, 2002, REPRODUCTION, V123, P235, DOI 10.1530/rep.0.1230235
   Milovic V, 2001, EUR J GASTROEN HEPAT, V13, P945, DOI 10.1097/00042737-200108000-00012
   Mumtaz M.Z., 2021, BENI-SUEF U J BASIC, V10, P1, DOI [10.1186/ s43088-021-00101-2, DOI 10.1186/S43088-021-00101-2, 10.1186/s43088-021-00101-2]
   NAGENGAST FM, 1995, EUR J CANCER, V31A, P1067, DOI 10.1016/0959-8049(95)00216-6
   Norden E, 2019, CARCINOGENESIS, V40, P93, DOI 10.1093/carcin/bgy158
   Norouzi Z, 2018, MICROB PATHOGENESIS, V123, P183, DOI 10.1016/j.micpath.2018.07.006
   Ochsenkuhn T, 1999, CANCER, V85, P1664, DOI 10.1002/(SICI)1097-0142(19990415)85:8<1664::AID-CNCR4>3.3.CO;2-F
   Ocvirk Soren, 2017, Curr Nutr Rep, V6, P315, DOI 10.1007/s13668-017-0219-5
   Okumura S, 2021, NAT COMMUN, V12, DOI 10.1038/s41467-021-25965-x
   Ou JH, 2013, AM J CLIN NUTR, V98, P111, DOI 10.3945/ajcn.112.056689
   Ou JH, 2012, NUTR CANCER, V64, P34, DOI 10.1080/01635581.2012.630164
   Paiva AD, 2012, MICROBIOL-SGM, V158, P2851, DOI 10.1099/mic.0.062190-0
   Venegas DP, 2019, FRONT IMMUNOL, V10, DOI 10.3389/fimmu.2019.00277
   Payne CM, 2008, CLIN EXP GASTROENTER, V1, P19
   Rana K, 2019, BIOCHEM BIOPH RES CO, V520, P551, DOI 10.1016/j.bbrc.2019.10.058
   Ridlon JM, 2014, CURR OPIN GASTROEN, V30, P332, DOI 10.1097/MOG.0000000000000057
   Rossi R, 2019, ANIMALS-BASEL, V9, DOI 10.3390/ani9010020
   Rupasinghe HPV, 2019, OXID MED CELL LONGEV, V2019, DOI 10.1155/2019/4750795
   Russell WR, 2013, MOL NUTR FOOD RES, V57, P523, DOI 10.1002/mnfr.201200594
   Russell WR, 2011, AM J CLIN NUTR, V93, P1062, DOI 10.3945/ajcn.110.002188
   Salimi V, 2017, LIPIDS HEALTH DIS, V16, DOI 10.1186/s12944-017-0593-4
   SCHEPPACH W, 1995, EUR J CANCER, V31A, P1077, DOI 10.1016/0959-8049(95)00165-F
   Semaan J, 2020, BREAST CANCER-TOKYO, V27, P696, DOI 10.1007/s12282-020-01063-6
   Shamloo B, 2019, CANCERS, V11, DOI 10.3390/cancers11081178
   Sorbara MT, 2019, MUCOSAL IMMUNOL, V12, P1, DOI 10.1038/s41385-018-0053-0
   Sun XF, 2018, MOL NUTR FOOD RES, V62, DOI [10.1002/mnfr.201700932, 10.1002/mnfr.201870066]
   Tang Y, 2011, INT J CANCER, V128, P847, DOI 10.1002/ijc.25638
   Ternes D, 2020, TRENDS MICROBIOL, V28, P401, DOI 10.1016/j.tim.2020.01.001
   Nguyen TT, 2018, WORLD J CLIN CASES, V6, P577, DOI 10.12998/wjcc.v6.i13.577
   TROCK B, 1990, JNCI-J NATL CANCER I, V82, P650, DOI 10.1093/jnci/82.8.650
   Venturelli S, 2018, CELL PHYSIOL BIOCHEM, V51, P543, DOI 10.1159/000495275
   Ververidis Filippos, 2007, Biotechnology Journal, V2, P1214, DOI 10.1002/biot.200700084
   Viljoen KS, 2015, PLOS ONE, V10, DOI 10.1371/journal.pone.0119462
   Wang FY, 2017, TOXICOL PATHOL, V45, P150, DOI 10.1177/0192623316679898
   Wang SA, 2019, MOL CARCINOGEN, V58, P1155, DOI 10.1002/mc.22999
   Wang Y, 2016, ULTRASTRUCT PATHOL, V40, P200, DOI 10.3109/01913123.2016.1170083
   Welihinda AA, 2016, CELL SIGNAL, V28, P552, DOI 10.1016/j.cellsig.2016.02.010
   Windey K, 2012, MOL NUTR FOOD RES, V56, P184, DOI 10.1002/mnfr.201100542
   Wong JMW, 2006, J CLIN GASTROENTEROL, V40, P235, DOI 10.1097/00004836-200603000-00015
   Wu PL, 2004, BIOORGAN MED CHEM, V12, P2193, DOI 10.1016/j.bmc.2004.02.020
   Yahfoufi N, 2018, NUTRIENTS, V10, DOI 10.3390/nu10111618
   YANG RG, 1992, APPL ENVIRON MICROB, V58, P3355, DOI 10.1128/AEM.58.10.3355-3359.1992
   Yoshimoto S, 2013, NATURE, V499, P97, DOI 10.1038/nature12347
   Yousefy Z, 2020, GENE REP, V20, DOI 10.1016/j.genrep.2020.100751
   Yusuf F., 2019, Journal of Physics: Conference Series, V1146, DOI 10.1088/1742-6596/1146/1/012037
   Yusuf Fauzi, 2018, Acta Inform Med, V26, P160, DOI 10.5455/aim.2018.26.160-163
   Zainodini Nahid, 2018, Asian Pac J Cancer Prev, V19, P2217, DOI 10.22034/APJCP.2018.19.8.2217
   Zeng HW, 2019, INT J MOL SCI, V20, DOI 10.3390/ijms20051214
   Zhang FX, 2002, PLANTA MED, V68, P115, DOI 10.1055/s-2002-20255
   Zhang YQ, 2018, INT J CANCER, V143, P980, DOI 10.1002/ijc.31378
   Zhao YT, 2019, J AGR FOOD CHEM, V67, P12761, DOI 10.1021/acs.jafc.9b05666
   Zhou LH, 2014, BMC CANCER, V14, DOI 10.1186/1471-2407-14-747
NR 139
TC 0
Z9 0
U1 61
U2 61
PU TAYLOR & FRANCIS INC
PI PHILADELPHIA
PA 530 WALNUT STREET, STE 850, PHILADELPHIA, PA 19106 USA
SN 1949-0976
EI 1949-0984
J9 GUT MICROBES
JI Gut Microbes
PD DEC 31
PY 2022
VL 14
IS 1
AR 2038865
DI 10.1080/19490976.2022.2038865
PG 29
WC Gastroenterology & Hepatology; Microbiology
WE Science Citation Index Expanded (SCI-EXPANDED)
SC Gastroenterology & Hepatology; Microbiology
GA ZI4XS
UT WOS:000761625900001
PM 35220885
OA Green Published, gold
DA 2022-07-05
ER

PT J
AU Tan, R
   Jin, M
   Shao, YF
   Yin, J
   Li, HB
   Chen, TJ
   Shi, DY
   Zhou, SQ
   Li, JW
   Yang, D
AF Tan, Rong
   Jin, Min
   Shao, Yifan
   Yin, Jing
   Li, Haibei
   Chen, Tianjiao
   Shi, Danyang
   Zhou, Shuqing
   Li, Junwen
   Yang, Dong
TI High-sugar, high-fat, and high-protein diets promote antibiotic
   resistance gene spreading in the mouse intestinal microbiota
SO GUT MICROBES
LA English
DT Article
DE Diet; antibiotic resistance gene; inflammatory microenvironment;
   amplification and transfer; pathogenic bacteria
ID GUT MICROBIOTA; INFLAMMATION; SEQUENCES; PLASMIDS; BACTERIA; INCP-1; DNA
AB Diet can not only provide nutrition for intestinal microbiota, it can also remodel them. However, is unclear whether and how diet affects the spread of antibiotic resistance genes (ARGs) in the intestinal microbiota. Therefore, we employed selected high-sugar, high-fat, high-protein, and normal diets to explore the effect. The results showed that high-sugar, high-fat, and high-protein diets promoted the amplification and transfer of exogenous ARGs among intestinal microbiota, and up-regulated the expression of trfAp and trbBp while significantly altered the intestinal microbiota and its metabolites. Inflammation-related products were strongly correlated with the spread of ARGs, suggesting the intestinal microenvironment after diet remodeling might be conducive to the spreading of ARGs. This may be attributed to changes in bacterial membrane permeability, the SOS response, and bacterial composition and diversity caused by diet-induced inflammation. In addition, acceptor bacteria (zygotes) screened by flow cytometry were mostly Proteobacteria, Firmicutes and Actinobacteria, and most were derived from dominant intestinal bacteria remodeled by diet, indicating that the transfer of ARGs was closely linked to diet, and had some selectivity. Metagenomic results showed that the gut resistance genome could be affected not only by diet, but by exogenous antibiotic resistant bacteria (ARB). Many ARG markers coincided with bacterial markers in diet groups. Therefore, dominant bacteria in different diets are important hosts of ARGs in specific dietary environments, but the many pathogenic bacteria present may cause serious harm to human health.
C1 [Tan, Rong; Jin, Min; Shao, Yifan; Yin, Jing; Li, Haibei; Chen, Tianjiao; Shi, Danyang; Zhou, Shuqing; Li, Junwen; Yang, Dong] Tianjin Inst Environm & Operat Med, Key Lab Risk Assessment & Control Environm & Food, Dept Environm & Hlth, Tianjin 300050, Peoples R China.
RP Tan, R; Li, JW (通讯作者)，Tianjin Inst Environm & Operat Med, Key Lab Risk Assessment & Control Environm & Food, Dept Environm & Hlth, Tianjin 300050, Peoples R China.
EM yangd8611@163.com; junwen9999@hotmail.com
OI Tan, Rong/0000-0002-2842-3895
FU key projects of National Natural Science Foundation of China [41831287];
   Tianjin Municipal Natural Science Foundation [19JCZDJC39900]
FX This work was supported by the key projects of National Natural Science
   Foundation of China [grant number 41831287], and the Tianjin Municipal
   Natural Science Foundation [grant number 19JCZDJC39900].
CR Barrett HL, 2018, NUTRIENTS, V10, DOI 10.3390/nu10070890
   Bengtsson-Palme J, 2018, FEMS MICROBIOL REV, V42, P68, DOI 10.1093/femsre/fux053
   Berg RD, 1996, TRENDS MICROBIOL, V4, P430, DOI 10.1016/0966-842X(96)10057-3
   Bingle LEH, 2003, MOL MICROBIOL, V49, P1095, DOI 10.1046/j.1365-2958.2003.03620.x
   Bolyen E, 2019, NAT BIOTECHNOL, V37, P1091, DOI 10.1038/s41587-019-0252-6
   Cameron ADS, 2006, NUCLEIC ACIDS RES, V34, P6001, DOI 10.1093/nar/gkl734
   Cen TY, 2020, ENVIRON INT, V138, DOI 10.1016/j.envint.2020.105544
   Devirgiliis C, 2009, APPL ENVIRON MICROB, V75, P3866, DOI 10.1128/AEM.00589-09
   Diard M, 2017, SCIENCE, V355, P1211, DOI 10.1126/science.aaf8451
   Eckburg PB, 2005, SCIENCE, V308, P1635, DOI 10.1126/science.1110591
   Edgar RC, 2013, NAT METHODS, V10, P996, DOI [10.1038/NMETH.2604, 10.1038/nmeth.2604]
   Fu JL, 2017, MOL ECOL, V26, P5318, DOI 10.1111/mec.14255
   Gottig S, 2015, CLIN INFECT DIS, V60, P1808, DOI 10.1093/cid/civ191
   GORBACH SL, 1986, SCAND J INFECT DIS, P17
   Hirt H, 2002, INFECT IMMUN, V70, P716, DOI 10.1128/IAI.70.2.716-723.2002
   Huguet KT, 2020, PLOS GENET, V16, DOI 10.1371/journal.pgen.1008965
   Jakobsson HE, 2010, PLOS ONE, V5, DOI 10.1371/journal.pone.0009836
   Jones RN, 2014, DIAGN MICR INFEC DIS, V78, P429, DOI 10.1016/j.diagmicrobio.2013.10.008
   Kachrimanidou M, 2020, MICROORGANISMS, V8, DOI 10.3390/microorganisms8020200
   Kent AG, 2020, NAT COMMUN, V11, DOI 10.1038/s41467-020-18164-7
   Khan H, 2020, ENVIRON POLLUT, V259, DOI 10.1016/j.envpol.2019.113818
   Klumper U, 2015, ISME J, V9, P934, DOI 10.1038/ismej.2014.191
   Kostelidou K, 1998, J MOL BIOL, V281, P453, DOI 10.1006/jmbi.1998.1956
   Li JH, 2014, NAT BIOTECHNOL, V32, P834, DOI 10.1038/nbt.2942
   Luo RB, 2012, GIGASCIENCE, V1, DOI 10.1186/2047-217X-1-18
   Lupo A, 2012, FRONT MICROBIOL, V3, DOI 10.3389/fmicb.2012.00018
   Magoc T, 2011, BIOINFORMATICS, V27, P2957, DOI 10.1093/bioinformatics/btr507
   Mahmud I, 2017, ANAL BIOANAL CHEM, V409, P6173, DOI 10.1007/s00216-017-0557-6
   Maier L, 2014, PLOS PATHOG, V10, DOI 10.1371/journal.ppat.1004557
   Martinez JL, 2015, NAT REV MICROBIOL, V13, P116, DOI 10.1038/nrmicro3399
   Martinez JL, 2012, FRONT MICROBIOL, V3, DOI 10.3389/fmicb.2011.00265
   McInnes RS, 2020, CURR OPIN MICROBIOL, V53, P35, DOI 10.1016/j.mib.2020.02.002
   Mende DR, 2012, PLOS ONE, V7, DOI 10.1371/journal.pone.0031386
   Milosavljevic MN, 2021, REV INST MED TROP SP, V63, DOI [10.1590/S1678-9946202163030, 10.1590/s1678-9946202163030]
   MITSUHASHI N, 1977, TOHOKU J EXP MED, V121, P77, DOI 10.1620/tjem.121.77
   Ni J, 2017, NAT REV GASTRO HEPAT, V14, P573, DOI 10.1038/nrgastro.2017.88
   O'Keefe SJD, 2016, NAT REV GASTRO HEPAT, V13, P691, DOI 10.1038/nrgastro.2016.165
   Olekhnovich EI, 2018, BIOINFORMATICS, V34, P434, DOI 10.1093/bioinformatics/btx681
   Parnanen K, 2018, NAT COMMUN, V9, DOI 10.1038/s41467-018-06393-w
   Paulsen IT, 2003, SCIENCE, V299, P2071, DOI 10.1126/science.1080613
   Pfeifer Y, 2010, INT J MED MICROBIOL, V300, P371, DOI 10.1016/j.ijmm.2010.04.005
   Pickard JM, 2017, IMMUNOL REV, V279, P70, DOI 10.1111/imr.12567
   Rolain JM, 2013, FRONT MICROBIOL, V4, DOI 10.3389/fmicb.2013.00173
   Millan AS, 2017, MICROBIOL SPECTR, V5, DOI 10.1128/microbiolspec.MTBP-0016-2017
   Satlin MJ, 2017, TRANSPL INFECT DIS, V19, DOI 10.1111/tid.12762
   SCHREINER HC, 1985, J BACTERIOL, V163, P228, DOI 10.1128/JB.163.1.228-237.1985
   Sekirov I, 2010, PHYSIOL REV, V90, P859, DOI 10.1152/physrev.00045.2009
   Shintani M, 2014, APPL ENVIRON MICROB, V80, P138, DOI 10.1128/AEM.02571-13
   Stecher B, 2012, P NATL ACAD SCI USA, V109, P1269, DOI 10.1073/pnas.1113246109
   Suzuki H, 2010, J BACTERIOL, V192, P6045, DOI 10.1128/JB.00277-10
   Tacconelli E, 2018, LANCET INFECT DIS, V18, P318, DOI [10.1016/S1473-3099(17)30753-3, 10.1016/s1473-3099(17)30753-3]
   Tan R, 2021, FRONT CELL INFECT MI, V11, DOI 10.3389/fcimb.2021.654074
   Tenaillon O, 2010, NAT REV MICROBIOL, V8, P207, DOI 10.1038/nrmicro2298
   Thursby E, 2017, BIOCHEM J, V474, P1823, DOI 10.1042/BCJ20160510
   Toden S, 2007, CARCINOGENESIS, V28, P2355, DOI 10.1093/carcin/bgm216
   Tse H, 2016, LANCET INFECT DIS, V16, P145, DOI 10.1016/S1473-3099(15)00532-0
   Villmones HC, 2021, CLIN MICROBIOL INFEC, V27, DOI 10.1016/j.cmi.2020.08.021
   Vipperla K, 2016, FOOD FUNCT, V7, P1731, DOI [10.1039/c5fo01276g, 10.1039/C5FO01276G]
   Wang CC, 2020, EMERG MICROBES INFEC, V9, P508, DOI 10.1080/22221751.2020.1732231
   Wang Q, 2007, APPL ENVIRON MICROB, V73, P5261, DOI 10.1128/AEM.00062-07
   Wang Y, 2017, NAT MICROBIOL, V2, DOI 10.1038/nmicrobiol.2016.260
   Winter SE, 2010, NATURE, V467, P426, DOI 10.1038/nature09415
   Xue Z, 2012, ENVIRON SCI TECHNOL, V46, P13212, DOI 10.1021/es3031165
   Yano H, 2013, MICROBIOL-SGM, V159, P2303, DOI 10.1099/mic.0.068387-0
   Zeller G, 2014, MOL SYST BIOL, V10, DOI 10.15252/msb.20145645
   Zeng JX, 2019, ENVIRON INT, V126, P346, DOI 10.1016/j.envint.2019.02.052
   Zhang CH, 2010, ISME J, V4, P232, DOI 10.1038/ismej.2009.112
NR 67
TC 1
Z9 1
U1 80
U2 80
PU TAYLOR & FRANCIS INC
PI PHILADELPHIA
PA 530 WALNUT STREET, STE 850, PHILADELPHIA, PA 19106 USA
SN 1949-0976
EI 1949-0984
J9 GUT MICROBES
JI Gut Microbes
PD DEC 31
PY 2022
VL 14
IS 1
AR 2022442
DI 10.1080/19490976.2021.2022442
PG 23
WC Gastroenterology & Hepatology; Microbiology
WE Science Citation Index Expanded (SCI-EXPANDED)
SC Gastroenterology & Hepatology; Microbiology
GA YH3IQ
UT WOS:000743064200001
PM 35030982
OA gold, Green Published
DA 2022-07-05
ER

PT J
AU Zhang, SL
   Han, B
   Mao, YQ
   Zhang, ZY
   Li, ZM
   Kong, CY
   Wu, Y
   Chen, GQ
   Wang, LS
AF Zhang, Shi-Long
   Han, Bing
   Mao, Yu-Qin
   Zhang, Zheng-Yan
   Li, Zhan-Ming
   Kong, Chao-Yue
   Wu, You
   Chen, Guo-Qiang
   Wang, Li-Shun
TI Lacticaseibacillus paracasei sh2020 induced antitumor immunity and
   synergized with anti-programmed cell death 1 to reduce tumor burden in
   mice
SO GUT MICROBES
LA English
DT Article
DE Colorectal cancer; immunotherapy; anti-PD-1; gut microbiota; probiotics;
   tumor microenvironment
ID GUT MICROBIOTA; CANCER-IMMUNOTHERAPY; ANTI-PD-1 EFFICACY; BACTERIA;
   RESISTANCE
AB The gut microbiota was emerging as critical regulatory elements in shaping the outcome of cancer immunotherapy. However, the underlying mechanisms by which the gut commensal species enhance antitumor immunity remain largely unexplored. Here, we show that the gut microbiota from healthy individuals conferred considerable sensitivity to anti-PD-1 in the colorectal cancer (CRC) tumor-bearing mice, whereas gut microbiota from CRC patients failed to do so. By 16S rRNA gene sequencing, we identified Lactobacillus that was significantly increased in the mice with good response to anti-PD-1, and significantly correlated with anti-tumor immunity. After a series of screening, we isolated a novel Lacticaseibacillus strain, named L. paracasei sh2020. L. paracasei sh2020 showed the most notable anti-tumor immunity in the mice with gut dysbiosis. Mechanistically, the antitumor immune response elicited by L. paracasei sh2020 was dependent on CD8(+) T cell. In vitro and in vivo studies revealed that L. paracasei sh2020 stimulation triggered the upregulated expression of CXCL10 in the tumors and subsequently enhanced CD8(+) T cell recruitment. Meanwhile, the modulation of gut microbiota caused by L. paracasei sh2020 enhanced its antitumor effect and gut barrier function. Overall, our study offered novel insights into the mechanism by which gut microbiota shaped the outcome of cancer immunotherapy and, more importantly, the novel strain L. paracasei sh2020 might serve as an easy and effective way to promote anti-PD-1 effect in clinical practice.
C1 [Zhang, Shi-Long; Han, Bing; Mao, Yu-Qin; Zhang, Zheng-Yan; Li, Zhan-Ming; Kong, Chao-Yue; Wu, You; Wang, Li-Shun] Fudan Univ, Minhang Hosp, Ctr Tradit Chinese Med & Gut Microbiota, Shanghai 201100, Peoples R China.
   [Zhang, Shi-Long; Han, Bing; Mao, Yu-Qin; Zhang, Zheng-Yan; Li, Zhan-Ming; Kong, Chao-Yue; Wu, You; Wang, Li-Shun] Fudan Univ, Inst Fudan Minhang Acad Hlth Syst, Minhang Hosp, Shanghai, Peoples R China.
   [Chen, Guo-Qiang] Shanghai Jiao Tong Univ, State Key Lab Oncogenes & Related Genes, Sch Med, Shanghai, Peoples R China.
   [Chen, Guo-Qiang] Shanghai Jiao Tong Univ, Chinese Acad Med Sci Res Unit NO 2019 RU043, Sch Med, Renji Hosp, Shanghai, Peoples R China.
RP Wang, LS (通讯作者)，Fudan Univ, Minhang Hosp, Ctr Tradit Chinese Med & Gut Microbiota, Shanghai 201100, Peoples R China.; Chen, GQ (通讯作者)，Shanghai Jiao Tong Univ, Sch Med, State Key Lab Oncogenes & Related Genes, Renji Hosp, Shanghai 200025, Peoples R China.
EM chengq@shsmu.edu.cn; lishunwang@fudan.edu.cn
OI Zhang, Shilong/0000-0003-3095-4246
FU National Natural Science Foundation of China [81872245, 81803601];
   Shanghai Sailing Program [17YF1416700]
FX The present study was supported by grants from National Natural Science
   Foundation of China (81872245 and 81803601), and grants from Shanghai
   Sailing Program (17YF1416700).
CR Allen-Vercoe E, 2020, CANCER CELL, V38, P452, DOI 10.1016/j.ccell.2020.09.005
   Bowen JM, 2007, CANCER BIOL THER, V6, P1449, DOI 10.4161/cbt.6.9.4622
   Burrello C, 2018, NAT COMMUN, V9, DOI 10.1038/s41467-018-07359-8
   Chow MT, 2019, IMMUNITY, V50, P1498, DOI 10.1016/j.immuni.2019.04.010
   Cole JR, 2014, NUCLEIC ACIDS RES, V42, pD633, DOI 10.1093/nar/gkt1244
   Costea PI, 2018, NAT MICROBIOL, V3, DOI 10.1038/s41564-017-0072-8
   Cristescu R, 2018, SCIENCE, V362, P197, DOI 10.1126/science.aar3593
   Derosa L, 2020, EUR UROL, V78, P195, DOI 10.1016/j.eururo.2020.04.044
   Edgar RC, 2013, NAT METHODS, V10, P996, DOI [10.1038/NMETH.2604, 10.1038/nmeth.2604]
   Fernandes J, 2014, NUTR DIABETES, V4, DOI 10.1038/nutd.2014.23
   Fessler J, 2019, J IMMUNOTHER CANCER, V7, DOI 10.1186/s40425-019-0574-4
   Ganesh K, 2019, NAT REV GASTRO HEPAT, V16, P361, DOI 10.1038/s41575-019-0126-x
   Garris CS, 2018, IMMUNITY, V49, P1148, DOI 10.1016/j.immuni.2018.09.024
   Geller LT, 2017, SCIENCE, V357, P1156, DOI 10.1126/science.aah5043
   Goedert JJ, 2015, EBIOMEDICINE, V2, P597, DOI 10.1016/j.ebiom.2015.04.010
   Gurevich A, 2013, BIOINFORMATICS, V29, P1072, DOI 10.1093/bioinformatics/btt086
   Hibberd AA, 2017, BMJ OPEN GASTROENTER, V4, DOI 10.1136/bmjgast-2017-000145
   Hoos A, 2016, NAT REV DRUG DISCOV, V15, P235, DOI 10.1038/nrd.2015.35
   Jacouton E, 2019, FRONT MICROBIOL, V9, DOI 10.3389/fmicb.2018.03281
   Lewis KE, 2018, ONCOIMMUNOLOGY, V7, DOI 10.1080/2162402X.2017.1377873
   Li JY, 2018, IMMUNITY, V49, P178, DOI 10.1016/j.immuni.2018.06.006
   Li J, 2016, P NATL ACAD SCI USA, V113, pE1306, DOI 10.1073/pnas.1518189113
   Li XB, 2019, ADV SCI, V6, DOI 10.1002/advs.201900972
   Lozupone C, 2005, APPL ENVIRON MICROB, V71, P8228, DOI 10.1128/AEM.71.12.8228-8235.2005
   Mager LF, 2020, SCIENCE, V369, P1481, DOI 10.1126/science.abc3421
   Matson V, 2018, SCIENCE, V359, P104, DOI 10.1126/science.aao3290
   Nagarsheth N, 2017, NAT REV IMMUNOL, V17, P559, DOI 10.1038/nri.2017.49
   Newman AM, 2015, NAT METHODS, V12, P453, DOI [10.1038/NMETH.3337, 10.1038/nmeth.3337]
   Perez-Ruiz E, 2020, CLIN TRANSL ONCOL, V22, P1778, DOI 10.1007/s12094-020-02315-9
   Ribas A, 2017, CELL, V170, P1109, DOI 10.1016/j.cell.2017.08.027
   Rivera-Pinto J, 2018, MSYSTEMS, V3, DOI 10.1128/mSystems.00053-18
   Roussos ET, 2011, NAT REV CANCER, V11, P573, DOI 10.1038/nrc3078
   Routy B, 2018, SCIENCE, V359, P91, DOI 10.1126/science.aan3706
   Salgia NJ, 2020, EUR UROL, V78, P498, DOI 10.1016/j.eururo.2020.07.011
   Sharma P, 2015, SCIENCE, V348, P56, DOI 10.1126/science.aaa8172
   Shi G, 2019, MOL THER, V27, P244, DOI 10.1016/j.ymthe.2018.11.010
   Shi YY, 2020, J EXP MED, V217, DOI 10.1084/jem.20192282
   Si W, 2022, GUT, V71, P521, DOI 10.1136/gutjnl-2020-323426
   Sistigu A, 2014, NAT MED, V20, P1301, DOI 10.1038/nm.3708
   Sommer F, 2013, NAT REV MICROBIOL, V11, P227, DOI 10.1038/nrmicro2974
   Sun C, 2018, IMMUNITY, V48, P434, DOI 10.1016/j.immuni.2018.03.014
   Turnbaugh PJ, 2006, NATURE, V444, P1027, DOI 10.1038/nature05414
   Volokhov DV, 2012, INT J SYST EVOL MICR, V62, P2068, DOI 10.1099/ijs.0.033852-0
   Wang YH, 2018, NAT MED, V24, P1804, DOI 10.1038/s41591-018-0238-9
   Wong SH, 2017, GASTROENTEROLOGY, V153, P1621, DOI 10.1053/j.gastro.2017.08.022
   Yang YZ, 2019, THERANOSTICS, V9, P4101, DOI 10.7150/thno.35186
   Zhang SL, 2021, THERANOSTICS, V11, P4155, DOI 10.7150/thno.54476
   Zou WP, 2016, SCI TRANSL MED, V8, DOI 10.1126/scitranslmed.aad7118
NR 48
TC 0
Z9 0
U1 30
U2 30
PU TAYLOR & FRANCIS INC
PI PHILADELPHIA
PA 530 WALNUT STREET, STE 850, PHILADELPHIA, PA 19106 USA
SN 1949-0976
EI 1949-0984
J9 GUT MICROBES
JI Gut Microbes
PD DEC 31
PY 2022
VL 14
IS 1
AR 2046246
DI 10.1080/19490976.2022.2046246
PG 19
WC Gastroenterology & Hepatology; Microbiology
WE Science Citation Index Expanded (SCI-EXPANDED)
SC Gastroenterology & Hepatology; Microbiology
GA ZO8TO
UT WOS:000766001100001
PM 35259052
OA Green Published, gold
DA 2022-07-05
ER

PT J
AU Yang, JL
   Zhang, GZ
   Yang, XY
   Peng, MY
   Ge, SC
   Tan, SC
   Wen, ZY
   Wang, YF
   Wu, SX
   Liang, Y
   An, JY
   Zhang, KX
   Liu, JJ
   Shi, JJ
   Zhang, ZZ
AF Yang, Jiali
   Zhang, Guizhen
   Yang, Xinyuan
   Peng, Mengyun
   Ge, Shengchan
   Tan, Shaochong
   Wen, Zhiyang
   Wang, Yifei
   Wu, Sixuan
   Liang, Yan
   An, Jingyi
   Zhang, Kaixiang
   Liu, Junjie
   Shi, Jinjin
   Zhang, Zhenzhong
TI An oral ?Super probiotics? with versatile self-assembly adventitia for
   enhanced intestinal colonization by autonomous regulating the
   pathological microenvironment
SO CHEMICAL ENGINEERING JOURNAL
LA English
DT Article
DE Probiotic delivery; Gut microbiome; Colitis; Pathological
   microenvironment
ID GUT MICROBIOTA; PATHOGENIC BACTERIA; IRON; ANTIOXIDANT; METABOLITES;
   MECHANISMS; DYSBIOSIS; THERAPY; COLITIS
AB Transplanting beneficial bacteria to gut microbiome can positively modulate microbiome composition and is a promising strategy to prevent and treat diseases. However, oral probiotic delivery is challenged not only by the physiological microenvironment, but also by pathological microenvironment. Herein, we designed a Super Gut Microorganism (SGM) encapsulated with versatile self-assembly coating for enhanced intestinal colonization. SGM has a rapidly self-assembling coating of tannic acid and poloxamer 188 that not only resists the attack of the physiological microenvironment but more importantly, autonomously modulates the pathological microenvironment (e.g., scavenging inflammation-mediated ROS and taking iron away from pathogenic bacteria), which improves probiotic survival. In addition, the artificial coat mediates strong intestinal mucosal adhesion, enhancing the intestine colonization of probiotics especially in disease. SGM significantly improved the efficacy in the prevention and treatment of colitis in vivo. In dextran sulfate sodium (DSS) colitis mice, SGM showed an excellent anti-inflammatory effect, capacity to restore intestinal barrier functions, and to prompt the balance of gut flora. In Salmonella enterica serovar Typhimurium (STm) colitis mice, treatment with SGM resulted in 6.8times less STm compared to uncoated probiotics. The SGM presented here are a new resource to create novel probiotic systems to treat and prevent microbiome related diseases.
C1 [Yang, Jiali; Zhang, Guizhen; Peng, Mengyun; Tan, Shaochong; Wang, Yifei; Liang, Yan; Liu, Junjie; Shi, Jinjin; Zhang, Zhenzhong] Zhengzhou Univ, Sch Pharmaceut Sci, Zhengzhou 450001, Peoples R China.
   [Yang, Jiali; Zhang, Guizhen; Peng, Mengyun; Tan, Shaochong; Wang, Yifei; Liang, Yan; Liu, Junjie; Shi, Jinjin; Zhang, Zhenzhong] Zhengzhou Univ, Key Lab Targeting Therapy & Diag Crit Dis, Zhengzhou 450001, Peoples R China.
   [Yang, Jiali; Zhang, Guizhen; Peng, Mengyun; Tan, Shaochong; Wang, Yifei; Liang, Yan; Liu, Junjie; Shi, Jinjin; Zhang, Zhenzhong] Zhengzhou Univ, Key Lab Key Drug Preparat Technol, Minist Educ, Zhengzhou 450001, Peoples R China.
   [Zhang, Zhenzhong] State Key Lab Esophageal Canc Prevent & Treatment, Zhengzhou 450001, Peoples R China.
RP Liu, JJ; Shi, JJ; Zhang, ZZ (通讯作者)，Zhengzhou Univ, Sch Pharmaceut Sci, Zhengzhou 450001, Peoples R China.
EM liujunjie@zzu.edu.cn; shijinyxy@zzu.edu.cn; zzuzhangzhenzhong@163.com
FU National Natural Science Foundation of China [81874304, 82073395,
   82093395, 31900991, U2004197, 21904119]; Outstanding Youth Foundation of
   Henan Province Henan [222300420020]; Province Science and Technology
   Innovation Talent Program [21HASTIT043]; China Postdoctoral Science
   Foundation [BX20200309, 2020M254785]; Center for Modern Analysis and
   Gene Sequencing of Zhengzhou University
FX For this work there is support from the National Natural Science
   Foundation of China [Nos. 81874304, 82073395, 82093395, 31900991,
   U2004197, 21904119] ; Outstanding Youth Foundation of Henan Province
   Henan [Nos. 222300420020] ; Province Science and Technology Innovation
   Talent Program [Nos.21HASTIT043] ; China Postdoctoral Science Foundation
   [Nos. BX20200309, 2020M254785] . The authors would like to thank Gang Li
   from Shiyanjia Lab ( www.shiyanjia.com ) for the TEM analysis. This work
   was supported by the Center for Modern Analysis and Gene Sequencing of
   Zhengzhou University.
CR Abadehie FS., 2021, ENG REGEN, V2, P219
   Ahadian S, 2020, ADV DRUG DELIVER REV, V157, P37, DOI 10.1016/j.addr.2020.07.012
   Baumler AJ, 2016, NATURE, V535, P85, DOI 10.1038/nature18849
   Bessman NJ, 2020, SCIENCE, V368, P186, DOI 10.1126/science.aau6481
   Cameron EA, 2015, CELL HOST MICROBE, V18, P275, DOI 10.1016/j.chom.2015.08.007
   Cao ZP, 2019, NAT COMMUN, V10, DOI 10.1038/s41467-019-13727-9
   Caruso R, 2020, NAT REV IMMUNOL, V20, P411, DOI [10.4161/gmic.20228, 10.1038/s41577-019-0268-7]
   Chandrangsu P, 2017, NAT REV MICROBIOL, V15, P338, DOI 10.1038/nrmicro.2017.15
   Citi S, 2018, SCIENCE, V359, P1097, DOI 10.1126/science.aat0835
   Cui C. J., 2021, ENGINEERED REGENERAT, V2, P82, DOI [10.1016/j.engreg.2021.08.001, DOI 10.1016/J.ENGREG.2021.08.001]
   Deriu E, 2013, CELL HOST MICROBE, V14, P26, DOI 10.1016/j.chom.2013.06.007
   Ding SY, 2016, NAT REV MATER, V1, DOI [10.1038/natrevmats.2016.21, 10.1038/natrevmats.2016.71]
   Dong GF, 2018, NAT PROD RES, V32, P2225, DOI 10.1080/14786419.2017.1366485
   Fassarella M, 2021, GUT, V70, P595, DOI 10.1136/gutjnl-2020-321747
   Fischbach MA, 2006, NAT CHEM BIOL, V2, P132, DOI 10.1038/nchembio771
   Franzosa EA, 2019, NAT MICROBIOL, V4, P293, DOI 10.1038/s41564-018-0306-4
   Furusawa Y, 2013, NATURE, V504, P446, DOI 10.1038/nature12721
   GRISHAM MB, 1994, LANCET, V344, P859, DOI 10.1016/S0140-6736(94)92831-2
   Guo ZH, 2021, J MATER CHEM B, V9, P4098, DOI 10.1039/d1tb00383f
   Hacquard S, 2015, CELL HOST MICROBE, V17, P603, DOI 10.1016/j.chom.2015.04.009
   Hatcher HC, 2009, FUTURE MED CHEM, V1, P1643, DOI [10.4155/fmc.09.121, 10.4155/FMC.09.121]
   Hou Y. C., 2021, ENGINEERED REGENERAT, V2, P182, DOI [10.1016/j.engreg.2021.11.003, DOI 10.1016/J.ENGREG.2021.11.003]
   Isabella VM, 2018, NAT BIOTECHNOL, V36, P857, DOI 10.1038/nbt.4222
   Jahromi LP, 2021, ADV DRUG DELIVER REV, V173, P125, DOI 10.1016/j.addr.2021.03.012
   Kurtz CB, 2019, SCI TRANSL MED, V11, DOI 10.1126/scitranslmed.aau7975
   Lai NY, 2020, CELL, V180, P33, DOI 10.1016/j.cell.2019.11.014
   Lautenschlager C, 2014, ADV DRUG DELIVER REV, V71, P58, DOI 10.1016/j.addr.2013.10.001
   Lavelle A, 2020, NAT REV GASTRO HEPAT, V17, P223, DOI 10.1038/s41575-019-0258-z
   Lee Y, 2020, NAT MATER, V19, P118, DOI 10.1038/s41563-019-0462-9
   Levy M, 2017, NAT REV IMMUNOL, V17, P219, DOI 10.1038/nri.2017.7
   Li ZH, 2018, ADV MATER, V30, DOI 10.1002/adma.201803925
   Liang JW, 2021, J CLEAN PROD, V278, DOI 10.1016/j.jclepro.2020.123896
   Lin SS, 2021, SCI ADV, V7, DOI 10.1126/sciadv.abf0677
   Liu J, 2016, ACS APPL MATER INTER, V8, P6411, DOI 10.1021/acsami.6b00959
   Liu S, 2019, FOOD HYDROCOLLOID, V93, P284, DOI 10.1016/j.foodhyd.2019.02.047
   Liu Y, 2020, ADV FUNCT MATER, V30, DOI 10.1002/adfm.202001157
   Madsen KL, 1999, GASTROENTEROLOGY, V116, P1107, DOI 10.1016/S0016-5085(99)70013-2
   Maldonado-Gomez MX, 2016, CELL HOST MICROBE, V20, P515, DOI 10.1016/j.chom.2016.09.001
   McQuade JL, 2019, LANCET ONCOL, V20, pE77, DOI 10.1016/S1470-2045(18)30952-5
   Mittal M, 2014, ANTIOXID REDOX SIGN, V20, P1126, DOI 10.1089/ars.2012.5149
   Molino S, 2021, FRONT MICROBIOL, V12, DOI 10.3389/fmicb.2021.625782
   Narayanaswamy R, 2019, MOLECULES, V24, DOI 10.3390/molecules24030603
   O'Toole PW, 2017, NAT MICROBIOL, V2, DOI 10.1038/nmicrobiol.2017.57
   Oligschlaeger Y, 2019, CELLS-BASEL, V8, DOI 10.3390/cells8070659
   Pacheco AR, 2015, MICROBIOL SPECTR, V3, DOI 10.1128/microbiolspec.MBP-0001-2014
   Papadimitriou K, 2016, MICROBIOL MOL BIOL R, V80, P837, DOI 10.1128/MMBR.00076-15
   Patlevic P, 2016, INTEGR MED RES, V5, P250, DOI 10.1016/j.imr.2016.07.004
   Pickard JM, 2017, IMMUNOL REV, V279, P70, DOI 10.1111/imr.12567
   Pittayanon R, 2020, GASTROENTEROLOGY, V158, P930, DOI 10.1053/j.gastro.2019.11.294
   Plaza-Diaz J, 2019, ADV NUTR, V10, pS49, DOI 10.1093/advances/nmy063
   Praveschotinunt P, 2019, NAT COMMUN, V10, DOI 10.1038/s41467-019-13336-6
   Rescigno M, 2020, SCIENCE, V368, P129, DOI 10.1126/science.abb2915
   Rooks MG, 2016, NAT REV IMMUNOL, V16, P341, DOI 10.1038/nri.2016.42
   Scaldaferri F, 2016, WORLD J GASTROENTERO, V22, P5505, DOI 10.3748/wjg.v22.i24.5505
   Sinha SR, 2020, CELL HOST MICROBE, V27, P659, DOI 10.1016/j.chom.2020.01.021
   Song XY, 2020, NATURE, V577, P410, DOI 10.1038/s41586-019-1865-0
   Sonnenborn Ulrich, 2009, Microbial Ecology in Health and Disease, V21, P122, DOI 10.3109/08910600903444267
   Suez J, 2019, NAT MED, V25, P716, DOI 10.1038/s41591-019-0439-x
   Tallawi M, 2017, BIOMATER SCI-UK, V5, P887, DOI 10.1039/c6bm00832a
   Van Treuren W, 2020, ANNU REV PATHOL-MECH, V15, P345, DOI 10.1146/annurev-pathol-020117-043559
   Wang XY, 2020, SCI ADV, V6, DOI 10.1126/sciadv.abb1952
   Wang Y, 2017, NUTRIENTS, V9, DOI 10.3390/nu9050521
   Yurist-Doutsch S, 2014, ANNU REV GENET, V48, P361, DOI 10.1146/annurev-genet-120213-092421
   Zhai ZY, 2019, FRONT MICROBIOL, V10, DOI 10.3389/fmicb.2019.01595
   Zhang QX, 2016, BIOMATERIALS, V105, P206, DOI 10.1016/j.biomaterials.2016.08.010
NR 65
TC 0
Z9 0
U1 5
U2 5
PU ELSEVIER SCIENCE SA
PI LAUSANNE
PA PO BOX 564, 1001 LAUSANNE, SWITZERLAND
SN 1385-8947
EI 1873-3212
J9 CHEM ENG J
JI Chem. Eng. J.
PD OCT 15
PY 2022
VL 446
AR 137204
DI 10.1016/j.cej.2022.137204
PN 4
PG 16
WC Engineering, Environmental; Engineering, Chemical
WE Science Citation Index Expanded (SCI-EXPANDED)
SC Engineering
GA 2D4TJ
UT WOS:000811541300002
DA 2022-07-05
ER

PT J
AU De Gregorio, V
   Sgambato, C
   Urciuolo, F
   Vecchione, R
   Netti, PA
   Imparato, G
AF De Gregorio, Vincenza
   Sgambato, Cinzia
   Urciuolo, Francesco
   Vecchione, Raffaele
   Netti, Paolo Antonio
   Imparato, Giorgia
TI Immunoresponsive microbiota-gut-on-chip reproduces barrier dysfunction,
   stromal reshaping and probiotics translocation under inflammation
SO BIOMATERIALS
LA English
DT Article
DE Human microbiota-intestine axis on chip; Mucosal immunity; Oxygen
   gradient; Extracellular microenvironment; Intestinal microbiota;
   Inflammatory bowel disease
ID HOMEOSTASIS; INTESTINE; RHAMNOSUS; ADHESION; IMMUNITY; CELLS; CO2
AB Here, we propose an immune-responsive human Microbiota-Intestine axis on-chip as a platform able to reproduce the architecture and vertical topography of the microbiota with a complex extracellular microenvironment consisting of a responsive extra cellular matrix (ECM) and a plethora of immune-modulatory mediators released from different cell populations such as epithelial, stromal, blood and microbial species in homeostatic and inflamed conditions. Firstly, we developed a three-dimensional human intestine model (3D-hI), represented by an instructive and histologically competent ECM and a well-differentiated epithelium with mucus-covered microvilli. Then, we replicated the microenvironmental anaerobic condition of human intestinal lumen by fabricating a custom-made microbiota chamber (MC) on the apical side of the Microbiota-human Intestine on chip (MihI-oC), establishing the physiological oxygen gradient occurring along the thickness of human small intestine from the serosal to the luminal side. The complexity of the intestinal extracellular microenvironment was improved by integrating cells populations that are directly involved in the inflammatory response such as peripheral blood mononuclear cells (PBMCs) and two species of the intestinal commensal microbiota (Lactoba-cillus rhamnosus and Bifidobacterium longum). We found that lipopolysaccharide (LPS)-induced inflammation elicits microbiota's geographical change and induce Bifidobacterium longum iper-proliferation, highlighting a role of such probiotic in anti-inflammatory process. Moreover, we proved, for the first time, the indirect role of the microbiota on stromal reshaping in immune-responsive MihI-oC in terms of collagen fibers orientation and ECM remodeling, and demonstrated the role of microbiota in alleviating gastrointestinal, immunological and infectious diseases by analyzing the release of key immune-mediators after inflammatory stimulus (reactive oxygen species (ROS), pro-and anti-inflammatory cytokines).
C1 [De Gregorio, Vincenza; Urciuolo, Francesco; Netti, Paolo Antonio] Univ Naples Federico II, Interdisciplinary Res Ctr Biomat CRIB, Naples, Italy.
   [De Gregorio, Vincenza; Sgambato, Cinzia; Vecchione, Raffaele; Netti, Paolo Antonio; Imparato, Giorgia] Ist Italiano Tecnol, Ctr Adv Biomat HealthCare CRIB, Naples, Italy.
   [Urciuolo, Francesco; Netti, Paolo Antonio] Univ Naples Federico II, Dept Chem Mat & Ind Prod Engn DICMAPI, Naples, Italy.
   [Imparato, Giorgia] Ist Italiano Tecnol, Ctr Adv Biomat HealthCare CRIB, Largo Barsanti & Matteucci 53, I-80125 Naples, Italy.
RP Imparato, G (通讯作者)，Ist Italiano Tecnol, Ctr Adv Biomat HealthCare CRIB, Largo Barsanti & Matteucci 53, I-80125 Naples, Italy.
EM giorgia.imparato@iit.it
OI Imparato, Giorgia/0000-0002-3500-0380
CR Alemao CA, 2021, ALLERGY, V76, P714, DOI 10.1111/all.14548
   Andrews C, 2018, FRONT IMMUNOL, V9, DOI 10.3389/fimmu.2018.01270
   Arumugasaamy N, 2019, ANN BIOMED ENG, V47, P1, DOI 10.1007/s10439-018-02124-w
   Aviello G, 2017, BRIT J PHARMACOL, V174, P1704, DOI 10.1111/bph.13428
   Azad MA, 2018, BIOMED RES INT, V2018, DOI 10.1155/2018/8063647
   Belkaid Y, 2014, CELL, V157, P121, DOI 10.1016/j.cell.2014.03.011
   Bhatia SN, 2014, NAT BIOTECHNOL, V32, P760, DOI 10.1038/nbt.2989
   Bonnans C, 2014, NAT REV MOL CELL BIO, V15, P786, DOI 10.1038/nrm3904
   Campbell EL, 2014, IMMUNITY, V40, P66, DOI 10.1016/j.immuni.2013.11.020
   Cristofori F, 2021, FRONT IMMUNOL, V12, DOI 10.3389/fimmu.2021.578386
   Curciarello R, 2019, FRONT IMMUNOL, V10, DOI 10.3389/fimmu.2019.00647
   Dabritz J, 2014, AM J PHYSIOL-GASTR L, V306, pG455, DOI 10.1152/ajpgi.00409.2013
   Darling NJ, 2020, FRONT BIOENG BIOTECH, V8, DOI 10.3389/fbioe.2020.00992
   De Gregorio V, 2020, BIOTECHNOL BIOENG, V117, P556, DOI 10.1002/bit.27186
   De Gregorio V, 2020, FRONT BIOENG BIOTECH, V8, DOI 10.3389/fbioe.2020.00163
   De Gregorio V, 2018, ACTA BIOMATER, V81, P43, DOI 10.1016/j.actbio.2018.09.061
   De Gregorio V, 2018, BIOTECHNOL BIOENG, V115, P1062, DOI 10.1002/bit.26522
   de Moreno de Leblanc Alejandra, 2011, ISRN Gastroenterol, V2011, P892971, DOI 10.5402/2011/892971
   Despotovic SZ, 2020, SCI REP-UK, V10, DOI 10.1038/s41598-020-63368-y
   Dinarello CA, 2018, IMMUNOL REV, V281, P8, DOI 10.1111/imr.12621
   Donaldson GP, 2016, NAT REV MICROBIOL, V14, P20, DOI 10.1038/nrmicro3552
   Donnarumma G, 2014, BMC MICROBIOL, V14, DOI 10.1186/1471-2180-14-137
   Douglas GM, 2018, MICROBIOME, V6, DOI 10.1186/s40168-018-0398-3
   Espey MG, 2013, FREE RADICAL BIO MED, V55, P130, DOI 10.1016/j.freeradbiomed.2012.10.554
   Fonck E, 2009, STROKE, V40, P2552, DOI 10.1161/STROKEAHA.108.528091
   Garziano A, 2016, LAB CHIP, V16, P855, DOI 10.1039/c5lc01481f
   Gusils C, 2004, METH MOL B, V268, P411
   Habtezion A, 2016, GASTROENTEROLOGY, V150, P340, DOI 10.1053/j.gastro.2015.10.046
   Hellweger FL, 2016, NAT REV MICROBIOL, V14, P461, DOI 10.1038/nrmicro.2016.62
   Hemarajata P, 2013, THER ADV GASTROENTER, V6, P39, DOI 10.1177/1756283X12459294
   Herath M, 2020, FRONT CELL INFECT MI, V10, DOI 10.3389/fcimb.2020.00248
   Jalili-Firoozinezhad S, 2019, NAT BIOMED ENG, V3, P520, DOI 10.1038/s41551-019-0397-0
   Jin W, 2013, EMERG MICROBES INFEC, V2, DOI 10.1038/emi.2013.58
   Jones RM, 2012, CURR MED CHEM, V19, P1519
   Kawasaki S, 2007, APPL ENVIRON MICROB, V73, P7796, DOI 10.1128/AEM.01163-07
   Kim HJ, 2016, P NATL ACAD SCI USA, V113, pE7, DOI 10.1073/pnas.1522193112
   Klinger M, 2009, ACS APPL MATER INTER, V1, P661, DOI 10.1021/am800197j
   Lam RHW, 2009, ANAL CHEM, V81, P5918, DOI 10.1021/ac9006864
   Longman RS, 2013, COLD SH Q B, V78, P193, DOI 10.1101/sqb.2013.78.020081
   Martini E, 2017, CELL MOL GASTROENTER, V4, P33, DOI 10.1016/j.jcmgh.2017.03.007
   Marzorati M, 2014, BMC MICROBIOL, V14, DOI 10.1186/1471-2180-14-133
   Maurer M, 2019, BIOMATERIALS, V220, DOI 10.1016/j.biomaterials.2019.119396
   Muenchau S, 2019, MOL CELL BIOL, V39, DOI 10.1128/MCB.00553-18
   Ninomiya K, 2009, J BIOSCI BIOENG, V107, P535, DOI 10.1016/j.jbiosc.2008.12.015
   Omonijo FA, 2019, J AGR FOOD CHEM, V67, P615, DOI 10.1021/acs.jafc.8b05480
   Powell DW, 1999, AM J PHYSIOL-CELL PH, V277, pC1, DOI 10.1152/ajpcell.1999.277.1.C1
   Raza MH, 2019, J CANCER RES CLIN, V145, P49, DOI 10.1007/s00432-018-2816-0
   Rezaie A, 2007, DIGEST DIS SCI, V52, P2015, DOI 10.1007/s10620-006-9622-2
   Shah P, 2016, NAT COMMUN, V7, DOI 10.1038/ncomms11535
   Shin W, 2019, FRONT BIOENG BIOTECH, V7, DOI 10.3389/fbioe.2019.00013
   Shin W, 2018, P NATL ACAD SCI USA, V115, pE10539, DOI 10.1073/pnas.1810819115
   Sichetti M, 2018, NUTRITION, V53, P95, DOI 10.1016/j.nut.2018.02.005
   Stewart DC, 2018, PLOS ONE, V13, DOI 10.1371/journal.pone.0200377
   Urciuolo F, 2016, BIOFABRICATION, V8, DOI 10.1088/1758-5090/8/1/015010
   von Ossowski I, 2010, APPL ENVIRON MICROB, V76, P2049, DOI 10.1128/AEM.01958-09
   Wang YL, 2018, CELL MOL GASTROENTER, V5, P440, DOI 10.1016/j.jcmgh.2018.01.008
   Xiang YQ, 2020, J TISSUE ENG, V11, DOI 10.1177/2041731420965318
   Zeitouni Nathalie E, 2016, Mol Cell Pediatr, V3, P14, DOI 10.1186/s40348-016-0041-y
   Zheng L, 2015, AM J PHYSIOL-CELL PH, V309, pC350, DOI 10.1152/ajpcell.00191.2015
NR 59
TC 0
Z9 0
U1 13
U2 13
PU ELSEVIER SCI LTD
PI OXFORD
PA THE BOULEVARD, LANGFORD LANE, KIDLINGTON, OXFORD OX5 1GB, OXON, ENGLAND
SN 0142-9612
EI 1878-5905
J9 BIOMATERIALS
JI Biomaterials
PD JUL
PY 2022
VL 286
AR 121573
DI 10.1016/j.biomaterials.2022.121573
PG 17
WC Engineering, Biomedical; Materials Science, Biomaterials
WE Science Citation Index Expanded (SCI-EXPANDED)
SC Engineering; Materials Science
GA 1V1HV
UT WOS:000805850600003
PM 35617781
DA 2022-07-05
ER

PT J
AU Li, J
   Zhao, Q
   Huang, JP
   Jia, JY
   Zhu, TF
   Hong, T
   Su, J
AF Li, Jian
   Zhao, Qing
   Huang, Jin-Peng
   Jia, Jia-Yu
   Zhu, Teng-Fei
   Hong, Tao
   Su, Jun
TI The functional microbiota of on- and off-year moso bamboo (Phyllostachys
   edulis) influences the development of the bamboo pest Pantana
   phyllostachysae
SO BMC PLANT BIOLOGY
LA English
DT Article
DE Moso bamboo (Phyllostachys edulis); Biennial cycle; Pantana
   phyllostachysae; Metagenomics; Gut microbiota
ID DIVERSITY; SYMBIONT
AB Background Development of Pantana phyllostachysae, a moso bamboo pest, is affected by its diet. Understanding the mechanism underlying the different insect-resistant capacities of on- and off-year moso bamboo fed by P. phyllostachysae is crucial for managing pest outbreaks. As microbes were proven to influence plant immunity, we compared gut microbial communities of P. phyllostachysae with different diets by metabarcoding sequencing. By using sterilization assay, microbes were removed from leaf surfaces, and thus we confirmed that microbes inhabiting moso bamboo leaves impact the weight of P. phyllostachysae larva. Furthermore, the gut microbial communities of P. phyllostachysae fed on on- and off-year bamboo leaves were compared, to identify the functional microbial communities that impact the interaction between bamboo leaves and P. phyllostachysae. Results We found that species from orders Lactobacillales and Rickettsiales are most effective within functional microbiota. Functional prediction revealed that gut microbes of larva fed on on-year leaves were related to naphthalene degradation, while those fed on off-year leaves were related to biosynthesis of ansamycins, polyketide sugar unit biosynthesis, metabolism of xenobiotics, and tetracycline biosynthesis. Most functional microbes are beneficial to the development of larva that feed on on-year bamboo leaves, but damage the balance of intestinal microenvironment and immune systems of those larva that feed on off-year leaves. Conclusions This work developed an efficient strategy for microbiome research of Lepidopteran insects and provided insights into microbiota related to the interaction between host plants and P. phyllostachysae. We provided microbial candidates for the ecological control of P. phyllostachysae according to the function of effective microbiota.
C1 [Li, Jian; Zhao, Qing; Hong, Tao] Fujian Agr & Forestry Univ, Coll Forestry, Fuzhou 350002, Peoples R China.
   [Li, Jian; Zhao, Qing; Hong, Tao] Key Lab Forest Ecosyst Proc & Management Fujian P, Fuzhou 350002, Peoples R China.
   [Huang, Jin-Peng; Jia, Jia-Yu; Zhu, Teng-Fei; Su, Jun] Fujian Agr & Forestry Univ, Basic Forestry & Prote Res Ctr, Fujian Prov Key Lab Haixia Appl Plant Syst Biol, Fuzhou 350002, Peoples R China.
   [Su, Jun] Univ Calif Los Angeles, Dept Mol Cell & Dev Biol, Los Angeles, CA 90095 USA.
RP Hong, T (通讯作者)，Key Lab Forest Ecosyst Proc & Management Fujian P, Fuzhou 350002, Peoples R China.; Su, J (通讯作者)，Univ Calif Los Angeles, Dept Mol Cell & Dev Biol, Los Angeles, CA 90095 USA.
EM taohong@fafu.edu.cn; junsu@ucla.edu
FU National Natural Science Foundation of China [32071753]; Fujian
   Agriculture and Forestry University [1122YS01012]
FX This work was supported by the National Natural Science Foundation of
   China (32071753), and The Excellent Master Degree Thesis Funding from
   Fujian Agriculture and Forestry University (1122YS01012).
CR Arimura GI, 2011, INT J MOL SCI, V12, P3723, DOI 10.3390/ijms12063723
   Boucias DG, 2018, APPL MICROBIOL BIOT, V102, P5873, DOI 10.1007/s00253-018-9089-z
   Brumin M, 2011, INSECT SCI, V18, P57, DOI 10.1111/j.1744-7917.2010.01396.x
   Costa MC, 2014, METHODS MOL BIOL, V1182, P121, DOI 10.1007/978-1-4939-1062-5_11
   Daisy BH, 2002, MICROBIOL-SGM, V148, P3737, DOI 10.1099/00221287-148-11-3737
   Dixon P, 2003, J VEG SCI, V14, P927, DOI 10.1111/j.1654-1103.2003.tb02228.x
   Donaldson GP, 2016, NAT REV MICROBIOL, V14, P20, DOI 10.1038/nrmicro3552
   Edgar RC, 2013, NAT METHODS, V10, P996, DOI [10.1038/NMETH.2604, 10.1038/nmeth.2604]
   Edgar RC, 2010, BIOINFORMATICS, V26, P2460, DOI 10.1093/bioinformatics/btq461
   Engel P, 2013, FEMS MICROBIOL REV, V37, P699, DOI 10.1111/1574-6976.12025
   Fidalgo C, 2018, ACTA BIOMATER, V67, P282, DOI 10.1016/j.actbio.2017.11.035
   Griffin MO, 2010, AM J PHYSIOL-CELL PH, V299, pC539, DOI 10.1152/ajpcell.00047.2010
   Hendry TA, 2014, APPL ENVIRON MICROB, V80, P7161, DOI 10.1128/AEM.02447-14
   Higuchi Y, 2019, NAT PLANTS, V5, P959, DOI 10.1038/s41477-019-0505-x
   Huang KG, 2021, FRONT MICROBIOL, V12, DOI 10.3389/fmicb.2021.633075
   Langille MGI, 2013, NAT BIOTECHNOL, V31, P814, DOI 10.1038/nbt.2676
   Li Q., 2017, THESIS ZHEJIANG AGR
   [李玉红 Li Yuhong], 2019, [福建农林大学学报. 自然科学版, Journal of Fujian Agriculture and Forestry University. Natural Science Edition], V48, P597
   Li YH, 2020, PEST MANAG SCI, V76, P1588, DOI 10.1002/ps.5681
   Liu EnBin, 2013, Scientia Silvae Sinicae, V49, P1
   Liu JX., 2017, THESIS ZHEJIANG AGR
   Majerus TMO, 2010, BMC EVOL BIOL, V10, DOI 10.1186/1471-2148-10-37
   Mascarin GM, 2016, WORLD J MICROB BIOT, V32, DOI 10.1007/s11274-016-2131-3
   Moreira LA, 2009, CELL, V139, P1268, DOI 10.1016/j.cell.2009.11.042
   Noman A, 2020, SCI TOTAL ENVIRON, V699, DOI 10.1016/j.scitotenv.2019.134181
   Noman M, 2021, INT J MOL SCI, V22, DOI 10.3390/ijms22136852
   Nong XH, 2020, BIOORG MED CHEM LETT, V30, DOI 10.1016/j.bmcl.2020.127168
   Qin J, 2020, MICROORGANISMS, V8, DOI 10.3390/microorganisms8030326
   Rice SA, 2016, MICROB BIOTECHNOL, V9, P677, DOI 10.1111/1751-7915.12390
   Rognes T, 2016, PEERJ, V4, DOI 10.7717/peerj.2584
   Scherber C, 2010, NATURE, V468, P553, DOI 10.1038/nature09492
   Segata N, 2011, GENOME BIOL, V12, DOI 10.1186/gb-2011-12-6-r60
   Sharifi R, 2018, NEW PHYTOL, V220, P684, DOI 10.1111/nph.14955
   Su J., 2010, THESIS FOREST U FUZH, P48
   Su J., 2014, THESIS FUJIAN AGR FO
   Su J, 2015, ENTOMOL RES, V45, P135, DOI 10.1111/1748-5967.12105
   Su J, 2015, J INSECT SCI, V15, DOI 10.1093/jisesa/iev008
   Tachiki Y, 2013, J THEOR BIOL, V339, P129, DOI 10.1016/j.jtbi.2013.05.026
   Turpin W, 2012, PLOS ONE, V7, DOI 10.1371/journal.pone.0038034
   Voirol LRP, 2018, FRONT MICROBIOL, V9, DOI 10.3389/fmicb.2018.00556
   Wang HD, 2014, J INSECT SCI, V14, DOI 10.1093/jis/14.1.28
   War AR, 2012, PLANT SIGNAL BEHAV, V7, P1306, DOI 10.4161/psb.21663
   Wu JiaSen, 2005, Journal of Zhejiang Forestry College, V22, P486
   Wu JiaSen, 2005, Scientia Silvae Sinicae, V41, P171
   Zhou GM., 2006, THESIS ZHEJIANG U HA
NR 45
TC 0
Z9 0
U1 0
U2 0
PU BMC
PI LONDON
PA CAMPUS, 4 CRINAN ST, LONDON N1 9XW, ENGLAND
SN 1471-2229
J9 BMC PLANT BIOL
JI BMC Plant Biol.
PD JUN 24
PY 2022
VL 22
IS 1
AR 307
DI 10.1186/s12870-022-03680-z
PG 10
WC Plant Sciences
WE Science Citation Index Expanded (SCI-EXPANDED)
SC Plant Sciences
GA 2J2PE
UT WOS:000815504900004
PM 35751037
OA Green Published, gold
DA 2022-07-05
ER

PT J
AU Xu, LM
   Liu, BD
   Huang, LJ
   Li, Z
   Cheng, YB
   Tian, Y
   Pan, GH
   Li, HJ
   Xu, YN
   Wu, WD
   Cui, ZB
   Xie, LW
AF Xu, Limin
   Liu, Bingdong
   Huang, Liujing
   Li, Ze
   Cheng, Yanbo
   Tian, Ye
   Pan, Guihua
   Li, Huijun
   Xu, Yinlan
   Wu, Weidong
   Cui, Zongbin
   Xie, Liwei
TI Probiotic Consortia and Their Metabolites Ameliorate the Symptoms of
   Inflammatory Bowel Diseases in a Colitis Mouse Model
SO MICROBIOLOGY SPECTRUM
LA English
DT Article; Early Access
DE inflammatory bowel disease; probiotic consortia; metabolites;
   Lactobacillus
ID ULCERATIVE-COLITIS; COLORECTAL-CANCER; STRAINS; DSS; PATHOGENESIS;
   PREVALENCE; MICROBIOTA; INDUCTION; THERAPY; ANEMIA
AB IBD is a chronic nonspecific inflammatory disease. IBD is characterized by a wide range of lesions, often involving the entire colon, and is characterized mainly by ulcers and erosions of the colonic mucosa.
   Inflammatory bowel disease (IBD) has become a global public health problem. Although the pathogenesis of the disease is unknown, a potential association between the gut microbiota and inflammatory signatures has been established. Probiotics, especially Lactobacillus or Bifidobacterium, are orally taken as food supplements or microbial drugs by patients with IBD or gastrointestinal disorders due to their safety, efficacy, and power to restore the gut microenvironment. In the current study, we investigated the comprehensive effects of probiotic bacterial consortia consisting of Lactobacillus reuteri, Lactobacillus gasseri, Lactobacillus acidophilus (Lactobacillus spp.), and Bifidobacterium lactis (Bifidobacterium spp.) or their metabolites in a dextran sodium sulfate (DSS)-induced colitis mouse model. Our data demonstrate that probiotic consortia not only ameliorate the disease phenotype but also restore the composition and structure of the gut microbiota. Moreover, the effect of probiotic consortia is better than that of any single probiotic strain. The results also demonstrate that mixed fermentation metabolites are capable of ameliorating the symptoms of gut inflammation. However, the administration of metabolites is not as effective as probiotic consortia with respect to phenotypic characteristics, such as body weight, disease activity index (DAI), and histological score. In addition, mixed metabolites led only to changes in intestinal flora composition. In summary, probiotic consortia and metabolites could exert protective roles in the DSS-induced colitis mouse model by reducing inflammation and regulating microbial dysbiosis. These findings from the current study provide support for the development of probiotic-based microbial products as an alternative therapeutic strategy for IBD. IMPORTANCE IBD is a chronic nonspecific inflammatory disease. IBD is characterized by a wide range of lesions, often involving the entire colon, and is characterized mainly by ulcers and erosions of the colonic mucosa. In the present study, we investigated the efficacy of probiotics on the recovery of gut inflammation and the restoration of gut microecology. We demonstrate that probiotic consortia have a superior effect in inhibiting inflammation and accelerating recovery compared with the effects observed in the control group or groups administered with a single strain. These results support the utilization of probiotic consortia as an alternative therapeutic approach to treat IBD.
C1 [Xu, Limin; Li, Ze; Li, Huijun; Xu, Yinlan; Wu, Weidong; Xie, Liwei] Xinxiang Med Univ, Sch Publ Hlth, Xinxiang, Henan, Peoples R China.
   [Xu, Limin; Liu, Bingdong; Huang, Liujing; Li, Ze; Cheng, Yanbo; Tian, Ye; Pan, Guihua; Cui, Zongbin; Xie, Liwei] Guangdong Acad Sci, Inst Microbiol, Guangdong Prov Key Lab Microbial Culture Collect, Guangdong Open Lab Appl Microbiol,State Key Lab A, Guangzhou, Peoples R China.
   [Huang, Liujing; Xie, Liwei] Southern Med Univ, Zhujiang Hosp, Guangzhou, Peoples R China.
RP Xie, LW (通讯作者)，Xinxiang Med Univ, Sch Publ Hlth, Xinxiang, Henan, Peoples R China.; Xie, LW (通讯作者)，Guangdong Acad Sci, Inst Microbiol, Guangdong Prov Key Lab Microbial Culture Collect, Guangdong Open Lab Appl Microbiol,State Key Lab A, Guangzhou, Peoples R China.
EM xielw@gdim.cn
FU Guangdong Basic and Applied Basic Research Foundation [2020B1515020046];
   GDAS Project of Science and Technology Development
   [2021GDASYL-20210102003, 2018GDASCX-0102]; Natural Science Foundation of
   China [81900797, 81871036]; Key Scientific and Technological Research
   Projects of Henan Province [222102310701]; Natural Science Foundation of
   Henan Province of China [202300410317]
FX This work was supported by Guangdong Basic and Applied Basic Research
   Foundation (grant no. 2020B1515020046), GDAS Project of Science and
   Technology Development (grant no. 2021GDASYL-20210102003 and
   2018GDASCX-0102), Natural Science Foundation of China (grant no.
   81900797 and 81871036), Key Scientific and Technological Research
   Projects of Henan Province (222102310701), and Natural Science
   Foundation of Henan Province of China (202300410317).
CR Alex P, 2009, INFLAMM BOWEL DIS, V15, P341, DOI 10.1002/ibd.20753
   Atarashi K, 2013, NATURE, V500, P232, DOI 10.1038/nature12331
   Bell HN, 2022, CANCER CELL, V40, P185, DOI 10.1016/j.ccell.2021.12.001
   Bolyen E, 2019, NAT BIOTECHNOL, V37, P852, DOI 10.1038/s41587-019-0209-9
   Brown EM, 2019, CELL HOST MICROBE, V25, P668, DOI 10.1016/j.chom.2019.04.002
   Chen YJ, 2018, J GASTROEN HEPATOL, V33, P1844, DOI 10.1111/jgh.14281
   Chen YY, 2021, FRONT IMMUNOL, V12, DOI 10.3389/fimmu.2021.761981
   Cleynen I, 2016, LANCET, V387, P156, DOI 10.1016/S0140-6736(15)00465-1
   Das N, 2015, J BIOL CHEM, V290, P23523, DOI 10.1074/jbc.C115.681643
   Das NK, 2020, CELL METAB, V31, P115, DOI 10.1016/j.cmet.2019.10.005
   Friedrich M, 2019, IMMUNITY, V50, P992, DOI 10.1016/j.immuni.2019.03.017
   Gasaly N, 2021, FRONT IMMUNOL, V12, DOI 10.3389/fimmu.2021.658354
   Gecse KB, 2018, LANCET GASTROENTEROL, V3, P644, DOI 10.1016/S2468-1253(18)30159-6
   Ghishan FK, 2017, GASTROENTEROL CLIN N, V46, P797, DOI 10.1016/j.gtc.2017.08.011
   He Y, 2021, CELL METAB, V33, P988, DOI 10.1016/j.cmet.2021.03.002
   Herrema H, 2020, DIABETOLOGIA, V63, P2533, DOI 10.1007/s00125-020-05268-4
   Holleran G, 2017, INT J MOL SCI, V18, DOI 10.3390/ijms18102020
   Jang YJ, 2019, GUT MICROBES, V10, P696, DOI 10.1080/19490976.2019.1589281
   Jeong YJ, 2022, J SCI FOOD AGR, V102, P434, DOI 10.1002/jsfa.11374
   Jess T, 2012, CLIN GASTROENTEROL H, V10, P639, DOI 10.1016/j.cgh.2012.01.010
   Judkins Taylor C, 2020, Curr Gastroenterol Rep, V22, P2, DOI 10.1007/s11894-019-0740-3
   Kuhl AA, 2015, FRONT IMMUNOL, V6, DOI 10.3389/fimmu.2015.00613
   Kuipers EJ, 2015, NAT REV DIS PRIMERS, V1, DOI 10.1038/nrdp.2015.65
   Lei ZL, 2021, TOXICOLOGY, V457, DOI 10.1016/j.tox.2021.152799
   Li SC, 2019, NUTRIENTS, V11, DOI 10.3390/nu11050969
   Liang Y, 2021, INFECT MICROBE DIS, V3, P4, DOI 10.1097/IM9.0000000000000046
   Liu BD, 2022, FRONT GENET, V12, DOI 10.3389/fgene.2021.803627
   Liu BD, 2020, FASEB J, V34, P3006, DOI 10.1096/fj.201901635RR
   Long Y, 2018, BIOMED PHARMACOTHER, V105, P781, DOI 10.1016/j.biopha.2018.06.011
   Mancabelli L, 2017, FEMS MICROBIOL ECOL, V93, DOI 10.1093/femsec/fix153
   Mirsepasi-Lauridsen HC, 2019, CLIN MICROBIOL REV, V32, DOI [10.1128/CMR.00060-18, 10.1128/cmr.00060-18]
   Mishra J, 2022, MEDIAT INFLAMM, V2022, DOI 10.1155/2022/9621668
   Na SY, 2019, GUT LIVER, V13, P604, DOI 10.5009/gnl19019
   Nadeem MS, 2020, SEMIN CANCER BIOL, V64, P51, DOI 10.1016/j.semcancer.2019.05.001
   Neurath M, 2017, NAT REV GASTRO HEPAT, V14, P688, DOI 10.1038/nrgastro.2017.138
   Ng SC, 2017, LANCET, V390, P2769, DOI 10.1016/S0140-6736(17)32448-0
   Ni J, 2017, NAT REV GASTRO HEPAT, V14, P573, DOI 10.1038/nrgastro.2017.88
   Odenwald MA, 2017, NAT REV GASTRO HEPAT, V14, P9, DOI 10.1038/nrgastro.2016.169
   Olen O, 2020, LANCET, V395, P123, DOI 10.1016/S0140-6736(19)32545-0
   Ombrello AK., 2020, ENCY MED IMMUNOLOGY, P1, DOI [10.1007/978-1-4614-9209-2_118-1, DOI 10.1007/978-1-4614-9209-2_118-1]
   Ortiz-Rivera Y, 2017, J DAIRY SCI, V100, P4258, DOI 10.3168/jds.2016-11534
   Ozcam Mustafa, 2022, Cell Host Microbe, V30, P824, DOI 10.1016/j.chom.2022.03.033
   Ozcam M, 2019, APPL ENVIRON MICROB, V85, DOI 10.1128/AEM.01661-18
   Pan GH, 2020, FEMS MICROBIOL LETT, V367, DOI 10.1093/femsle/fnaa082
   Venegas DP, 2019, FRONT IMMUNOL, V10, DOI 10.3389/fimmu.2019.00277
   Paramsothy S, 2017, LANCET, V389, P1218, DOI 10.1016/S0140-6736(17)30182-4
   Park JS, 2018, J MED FOOD, V21, P215, DOI 10.1089/jmf.2017.3990
   Postler TS, 2017, CELL METAB, V26, P110, DOI 10.1016/j.cmet.2017.05.008
   Puccetti M, 2018, J PHARM SCI-US, V107, P2341, DOI 10.1016/j.xphs.2018.04.023
   Quast C, 2013, NUCLEIC ACIDS RES, V41, pD590, DOI 10.1093/nar/gks1219
   Rad AH, 2021, CRIT REV FOOD SCI, V61, P1787, DOI 10.1080/10408398.2020.1765310
   Roda G, 2016, CLIN TRANSL GASTROEN, V7, DOI 10.1038/ctg.2015.63
   Salminen S, 2021, NAT REV GASTRO HEPAT, V18, P649, DOI 10.1038/s41575-021-00440-6
   Sartor RB, 2017, GASTROENTEROLOGY, V152, P327, DOI 10.1053/j.gastro.2016.10.012
   Schiechl G, 2011, J CLIN INVEST, V121, P1692, DOI 10.1172/JCI42540
   Schirmer M, 2019, NAT REV MICROBIOL, V17, P497, DOI 10.1038/s41579-019-0213-6
   Setoyama H, 2003, MICROBES INFECT, V5, P115, DOI 10.1016/S1286-4579(02)00080-1
   Silvestri C, 2020, FRONT PHARMACOL, V11, DOI 10.3389/fphar.2020.585096
   Slack RJ, 2022, NAT REV DRUG DISCOV, V21, P60, DOI 10.1038/s41573-021-00284-4
   Sun MY, 2020, FOOD FUNCT, V11, P5205, DOI [10.1039/d0fo00007h, 10.1039/D0FO00007H]
   Sun MM, 2017, J GASTROENTEROL, V52, P1, DOI 10.1007/s00535-016-1242-9
   Taylor L, 2018, NUTRIENTS, V10, DOI 10.3390/nu10111761
   Triantafyllidi A, 2015, ANN GASTROENTEROL, V28, P210
   Tursi A, 2010, AM J GASTROENTEROL, V105, P2218, DOI 10.1038/ajg.2010.218
   Wang C, 2022, J ADV RES, V36, P27, DOI 10.1016/j.jare.2021.06.012
   Wang G, 2020, NUTRIENTS, V12, DOI 10.3390/nu12082298
   Wang NN, 2021, MICROORGANISMS, V9, DOI 10.3390/microorganisms9102093
   Weisshof R, 2015, CURR OPIN CLIN NUTR, V18, P576, DOI 10.1097/MCO.0000000000000226
   Wilson A, 2004, AM J MED, V116, P44, DOI 10.1016/j.amjmed.2003.12.011
   Xavier RJ, 2007, NATURE, V448, P427, DOI 10.1038/nature06005
   Xiao P, 2019, J EXP MED, V216, P337, DOI 10.1084/jem.20181198
   Xie LW, 2014, MOL CELL BIOL, V34, P3013, DOI 10.1128/MCB.00324-14
   Zhao LX, 2021, J FOOD QUALITY, V2021, DOI 10.1155/2021/5536148
   Zhu J, 2018, MICROBIOME, V6, DOI 10.1186/s40168-018-0515-3
NR 74
TC 0
Z9 0
U1 3
U2 3
PU AMER SOC MICROBIOLOGY
PI WASHINGTON
PA 1752 N ST NW, WASHINGTON, DC 20036-2904 USA
SN 2165-0497
J9 MICROBIOL SPECTR
JI Microbiol. Spectr.
DI 10.1128/spectrum.00657-22
EA JUN 2022
PG 18
WC Microbiology
WE Science Citation Index Expanded (SCI-EXPANDED)
SC Microbiology
GA 2I7ER
UT WOS:000815137800002
PM 35730951
DA 2022-07-05
ER

PT J
AU Jia, HJ
   Lyu, W
   Hirota, K
   Saito, E
   Miyoshi, M
   Hohjoh, H
   Furukawa, K
   Saito, K
   Haritani, M
   Taguchi, A
   Hasebe, Y
   Kato, H
AF Jia, Huijuan
   Lyu, Weida
   Hirota, Kazuki
   Saito, Eri
   Miyoshi, Moe
   Hohjoh, Hirohiko
   Furukawa, Kyohei
   Saito, Kenji
   Haritani, Makoto
   Taguchi, Akashi
   Hasebe, Yukio
   Kato, Hisanori
TI Eggshell membrane modulates gut microbiota to prevent murine
   pre-cachexia through suppression of T helper cell differentiation
SO JOURNAL OF CACHEXIA SARCOPENIA AND MUSCLE
LA English
DT Article; Early Access
DE Cachexia; Egg shell membrane; Gut microbiota; IL10-knockout mice; SCFA;
   T helper cells differentiation
ID TUMOR-NECROSIS-FACTOR; CANCER CACHEXIA; MUSCLE WEAKNESS; TRANSCRIPTION;
   PATHWAYS; CAPACITY; THERAPY; RELEASE; IL-10
AB Background Cachexia is a life-threatening condition observed in several pathologies, such as cancer or chronic diseases. Interleukin 10 (Il10) gene transfer is known to improve cachexia by downregulating Il6. Here, we used an IL10-knockout mouse model to simulate cachexia and investigate the effects of eggshell membrane (ESM), a resistant protein, on general pre-cachexia symptoms, which is particularly important for the development of cachexia therapeutics. Methods Five-week-old male C57BL6/J mice were fed an AIN-93G powdered diet (WT), and 5-week-old male B6.129P2-Il10 /J (IL10(-/-)) mice were fed either the AIN-93G diet (KO) or an 8% ESM-containing diet (KOE) for 28 weeks. The tissue weight and levels of anaemia-, blood glucose-, lipid metabolism-, and muscular and colonic inflammation-related biochemical markers were measured. Transcriptomic analysis on liver and colon mucus and proteomic analysis on skeletal muscle were performed. Ingenuity Pathway Analysis was used to identify molecular pathways and networks. Caecal short-chain fatty acids (SCFAs) were identified using HPLC, and caecal bacteria DNA were subjected to metagenomic analysis. Flow cytometry analysis was performed to measure the CD4(+) IL17(+) T cells in mesenteric lymph nodes. Results The body weight, weight of gastrocnemius muscle and fat tissues, colon weight/length ratio, plasma HDL and NEFA, muscular PECAM-1 levels (P < 0.01), plasma glucose and colonic mucosal myeloperoxidase activity (P < 0.05) and T helper (Th) 17 cell abundance (P = 0.071) were improved in KOE mice over KO mice. Proteomic analysis indicated the protective role of ESM in muscle weakness and maintenance of muscle formation (>1.5-fold). Transcriptomic analysis revealed that ESM supplementation suppressed the LPS/IL1-mediated inhibition of RXR function pathway in the liver and downregulated the colonic mucosal expression of chemokines and Th cell differentiation-related markers (P < 0.01) by suppressing the upstream BATF pathway. Analysis of the intestinal microenvironment revealed that ESM supplementation ameliorated the microbial alpha diversity and the abundance of microbiota associated with the degree of inflammation (P < 0.05) and increased the level of total organic acids, particularly of SCFAs such as butyrate (2.3-fold), which could inhibit Th1 and Th17 production. Conclusions ESM supplementation ameliorated the chief symptoms of cachexia, including anorexia, lean fat tissue mass, skeletal muscle wasting and reduced physical function. ESM also improved colon and skeletal muscle inflammation, lipid metabolism and microbial dysbiosis. These results along with the suppressed differentiation of Th cells could be associated with the beneficial intestinal microenvironment and, subsequently, attenuation of pre-cachexia. Our findings provide insights into the potential of ESM in complementary interventions for pre-cachexia prevention.
C1 [Jia, Huijuan; Lyu, Weida; Hirota, Kazuki; Saito, Eri; Miyoshi, Moe; Furukawa, Kyohei; Saito, Kenji; Kato, Hisanori] Univ Tokyo, Grad Sch Agr & Life Sci, Hlth Nutr, Tokyo, Japan.
   [Hohjoh, Hirohiko] Natl Inst Neurosci, NCNP, Tokyo, Japan.
   [Haritani, Makoto] Univ Tokyo, Environm Sci Sustainable Dev Grad Sch Agr & Life, Tokyo, Japan.
   [Taguchi, Akashi] Univ Tokyo, Res Ctr Adv Sci & Technol, Tokyo, Japan.
   [Hasebe, Yukio] ALMADO Inc, Tokyo, Japan.
RP Kato, H (通讯作者)，Univ Tokyo, Grad Sch Agr & Life Sci, Hlth Nutr, Tokyo, Japan.
EM akatoq@mail.ecc.u-tokyo.ac.jp
FU Japan Society for the Promotion of Science (JSPS) [18K11095]
FX This work was funded in part by a Grant-in-Aid (18K11095) from the Japan
   Society for the Promotion of Science (JSPS).
CR Acharyya S, 2004, J CLIN INVEST, V114, P370, DOI 10.1172/jci200420174
   Argiles Josep M., 2012, Critical Reviews in Oncogenesis, V17, P253
   Argiles JM, 2011, J CACHEXIA SARCOPENI, V2, P87, DOI 10.1007/s13539-011-0027-5
   Bettelli E, 2006, NATURE, V441, P235, DOI 10.1038/nature04753
   Bindels LB, 2013, INT J BIOCHEM CELL B, V45, P2186, DOI 10.1016/j.biocel.2013.06.021
   Blauwhoff-Buskermolen S, 2014, ANN ONCOL, V25, P1668, DOI 10.1093/annonc/mdu178
   Deans DAC, 2009, AM J CLIN NUTR, V89, P1164, DOI 10.3945/ajcn.2008.27025
   Dev R, 2019, ANN PALLIAT MED, V8, P24, DOI 10.21037/apm.2018.08.07
   Ding JJ, 2018, FRONT GENET, V9, DOI 10.3389/fgene.2018.00273
   FLORES EA, 1989, J CLIN INVEST, V83, P1614, DOI 10.1172/JCI114059
   Frey N, 2008, J CLIN INVEST, V118, P3598, DOI 10.1172/JCI36277
   Fujiki F, 1997, CANCER RES, V57, P94
   GERARD C, 1993, J EXP MED, V177, P547, DOI 10.1084/jem.177.2.547
   Gong YY, 2014, PLOS ONE, V9, DOI 10.1371/journal.pone.0113784
   Gu P, 2017, J CLIN GASTROENTEROL, V51, P522, DOI 10.1097/MCG.0000000000000618
   JAKUBOWSKI AA, 1989, J CLIN ONCOL, V7, P298, DOI 10.1200/JCO.1989.7.3.298
   Jia HJ, 2017, SCI REP-UK, V7, DOI 10.1038/srep43993
   Jia HJ, 2014, SCI REP-UK, V4, DOI 10.1038/srep07473
   Jia HJ, 2013, MOL NUTR FOOD RES, V57, P291, DOI 10.1002/mnfr.201200538
   Kitamura T, 2010, P NATL ACAD SCI USA, V107, P13063, DOI 10.1073/pnas.1002372107
   Klein GL, 2013, CURR OPIN SUPPORT PA, V7, P361, DOI 10.1097/SPC.0000000000000017
   Li P, 2012, NATURE, V490, P543, DOI 10.1038/nature11530
   MALEFYT RD, 1991, J EXP MED, V174, P915
   Marco-Ferreres R, 2005, BIOCHEM J, V386, P145, DOI 10.1042/BJ20041240
   Melstrom LG, 2007, HISTOL HISTOPATHOL, V22, P805, DOI 10.14670/HH-22.805
   Mukwaya A, 2018, ANGIOGENESIS, V21, P395, DOI 10.1007/s10456-018-9604-y
   Ottenheijm CAC, 2011, HUM MOL GENET, V20, P2015, DOI 10.1093/hmg/ddr084
   Patra SK, 2012, CLIN CHIM ACTA, V413, P1025, DOI 10.1016/j.cca.2011.12.008
   Porporato PE, 2016, ONCOGENESIS, V5, DOI 10.1038/oncsis.2016.3
   Qadota H, 2010, J BIOMED BIOTECHNOL, DOI 10.1155/2010/864749
   Ramli NS, 2020, FOOD SCI NUTR, V8, P2512, DOI 10.1002/fsn3.1545
   Ravenscroft G, 2018, HUM MOL GENET, V27, P4263, DOI 10.1093/hmg/ddy320
   Ruff KJ, 2009, CLIN INTERV AGING, V4, P235
   Shearer J, 2005, DIABETES, V54, P3133, DOI 10.2337/diabetes.54.11.3133
   Sun Feng-bo, 2010, Zhonghua Zhong Liu Za Zhi, V32, P845
   Tisdale MJ, 2002, NAT REV CANCER, V2, P862, DOI 10.1038/nrc927
   Tomasi M, 2012, AM J PHYSIOL-CELL PH, V302, pC575, DOI 10.1152/ajpcell.00119.2011
   von Haehling S, 2021, J CACHEXIA SARCOPENI, V12, P2259, DOI 10.1002/jcsm.12899
   WANG P, 1994, J IMMUNOL, V153, P811
   Yuen M, 2015, HUM MOL GENET, V24, P6278, DOI 10.1093/hmg/ddv334
   Zhang MM, 2016, BMC GASTROENTEROL, V16, DOI 10.1186/s12876-016-0500-x
   Zheng Y, 2007, NAT IMMUNOL, V8, P457, DOI 10.1038/ni1455
NR 42
TC 0
Z9 0
U1 0
U2 0
PU WILEY
PI HOBOKEN
PA 111 RIVER ST, HOBOKEN 07030-5774, NJ USA
SN 2190-5991
EI 2190-6009
J9 J CACHEXIA SARCOPENI
JI J. Cachexia Sarcopenia Muscle
DI 10.1002/jcsm.13019
EA JUN 2022
PG 14
WC Geriatrics & Gerontology; Medicine, General & Internal
WE Science Citation Index Expanded (SCI-EXPANDED)
SC Geriatrics & Gerontology; General & Internal Medicine
GA 2F3WW
UT WOS:000812844000001
PM 35718758
DA 2022-07-05
ER

PT J
AU Dai, SP
   Wang, ZL
   Yang, Y
   Du, P
   Li, XQ
AF Dai, Shuiping
   Wang, Zhenglu
   Yang, Ying
   Du, Peng
   Li, Xiqing
TI PM2.5 induced weight loss of mice through altering the intestinal
   microenvironment: Mucus barrier, gut microbiota, and metabolic profiling
SO JOURNAL OF HAZARDOUS MATERIALS
LA English
DT Article
DE PM2.5; Weight loss; Intestinal microenvironment; Gut microbiome; Ileum
   metabolomics
ID AMBIENT AIR-POLLUTION; BODY-MASS INDEX; INSULIN-RESISTANCE;
   LACTOBACILLUS-REUTERI; PARTICULATE MATTER; ACID-METABOLISM; HEALTH;
   RECEPTOR; EXPOSURE; OBESITY
AB The experimental evidences linking PM2.5 exposure to weight status disorder and the associated mechanisms were lacked. Here, we demonstrated exposure of 198.52 mu g/m(3) PM2.5 (Baoji city, China) for 40 days induced body weight loss of male Balb/C mice, and then increased after 14-day recovery. Correspondingly, gut micro biota dysbiosis, ileum metabolism alterations, and histopathological changes of liver and ileum elucidated the underlying mechanism. The richness and function modules of flora in feces significantly reduced after exposure, and the ratios of Bacteroidetes/Firmicutes reduced from 1.58 to 0.79. At genus level, Lactobacillus and Clostridium increased markedly, while Bacteroides and Parabacteroides decreased at day 40. After recovery, Oscillospira became the dominant genus. Additionally, the key metabolites in the ileum mediated by PM2.5 identified by metabolomics included arachidonic acid, prostaglandin H-2, prostaglandin F2 alpha, 5(S)-HPETE, AMP, and deoxyadenosine. Accordingly, conjoint analysis between the gut micorbiota and metabolic profiling revealed suppression of Arachidonic acid metabolism, linoleic acid metabolism, and PPAR signaling pathway and stimulation of ABC transporters might contribute to the liver injury, ileum inflammation, and then weight loss of mice. Our findings suggested PM2.5 affected weight status of mice by meditating intestinal microenvironment, and provided new insight for further diagnosis of the air pollution dependent disease.
C1 [Dai, Shuiping] Sichuan Univ, West China Hosp, Natl Ctr Geriatr Clin Med Res, Dept Geriatr & Gerontol, Chengdu 610041, Peoples R China.
   [Wang, Zhenglu] Hohai Univ, Coll Oceanog, Nanjing 210098, Jiangsu, Peoples R China.
   [Yang, Ying] Sichuan Univ, West China Hosp, Ctr Precis Med, Precis Med Key Lab Sichuan Prov, Chengdu 610041, Peoples R China.
   [Du, Peng] Beijing Normal Univ, Coll Water Sci, Beijing Key Lab Urban Hydrol Cycle & Sponge City, Beijing 100875, Peoples R China.
   [Li, Xiqing] Peking Univ, Coll Urban & Environm Sci, Lab Earth Surface Proc, Beijing 100871, Peoples R China.
RP Wang, ZL (通讯作者)，Hohai Univ, Coll Oceanog, Nanjing 210098, Jiangsu, Peoples R China.
EM zhengluwang@hhu.edu.cn
FU National Natural Science Foundation of China [42007370]; China
   Postdoctoral Science Foundation [2020M670054ZX]; Post-doctoral
   Foundation of West China Hospital [2020HXBH146]
FX The research was financially supported by the National Natural Science
   Foundation of China (42007370); the fellowship of China Postdoctoral
   Science Foundation (2020M670054ZX); and the Post-doctoral Foundation of
   West China Hospital (2020HXBH146).
CR Ahl D, 2016, ACTA PHYSIOL, V217, P300, DOI 10.1111/apha.12695
   Alderete TL, 2018, ENVIRON RES, V161, P472, DOI 10.1016/j.envres.2017.11.046
   An RP, 2018, INT J OBESITY, V42, P1112, DOI 10.1038/s41366-018-0089-y
   An RP, 2018, PERSPECT PUBLIC HEAL, V138, P111, DOI 10.1177/1757913917726567
   [Anonymous], 2017, LANCET, V390, P2627, DOI DOI 10.1016/S0140-6736(17)32129-3
   Bowe B, 2018, LANCET PLANET HEALTH, V2, pE301, DOI 10.1016/s2542-5196(18)30140-2
   Burnett R, 2018, P NATL ACAD SCI USA, V115, P9592, DOI 10.1073/pnas.1803222115
   Chen LG, 2018, ENVIRON SCI TECHNOL, V52, P2323, DOI 10.1021/acs.est.7b06322
   Cheng LK, 2010, WIRES SYST BIOL MED, V2, P65, DOI 10.1002/wsbm.19
   Chu C, 2019, J HAZARD MATER, V369, P180, DOI 10.1016/j.jhazmat.2019.02.026
   Dai SP, 2021, ECOTOX ENVIRON SAFE, V224, DOI 10.1016/j.ecoenv.2021.112661
   Danaei G, 2011, LANCET, V378, P31, DOI 10.1016/S0140-6736(11)60679-X
   Deng Y, 2012, BMC BIOINFORMATICS, V13, DOI 10.1186/1471-2105-13-113
   Derrien M, 2010, GUT MICROBES, V1, P254, DOI 10.4161/gmic.1.4.12778
   Dethlefsen L, 2008, PLOS BIOL, V6, P2383, DOI 10.1371/journal.pbio.0060280
   Ezaki T., 2015, BERGEYS MANUAL SYSTE, P1, DOI [10.1002/9781118960608.gbm00678, DOI 10.1002/9781118960608.GBM00678]
   Gao K, 2018, APPL MICROBIOL BIOT, V102, P2289, DOI 10.1007/s00253-018-8774-2
   Gumbs AA, 2005, OBES SURG, V15, P462, DOI 10.1381/0960892053723367
   Guo Y, 2021, ENVIRON POLLUT, V268, DOI 10.1016/j.envpol.2020.115858
   Hanna VS, 2018, J ADV RES, V11, P23, DOI 10.1016/j.jare.2018.03.005
   Huang SH, 2020, ENVIRON POLLUT, V265, DOI 10.1016/j.envpol.2020.114999
   Huang ZZ, 2021, SCI TOTAL ENVIRON, V785, DOI 10.1016/j.scitotenv.2021.147365
   John GK, 2016, CURR ONCOL REP, V18, DOI 10.1007/s11912-016-0528-7
   Kabarowski JH, 2009, PROSTAG OTH LIPID M, V89, P73, DOI 10.1016/j.prostaglandins.2009.04.007
   Kaippert V.C., 2015, DIABETOL METAB SYNDR, V7, pA139
   Kim JS, 2019, ENVIRON INT, V133, DOI 10.1016/j.envint.2019.105180
   Kim JH, 2015, ARCH PHARM RES, V38, P302, DOI 10.1007/s12272-015-0559-x
   Klopfleisch R, 2013, BMC VET RES, V9, DOI 10.1186/1746-6148-9-123
   Kong C, 2019, NUTRITION, V60, P175, DOI 10.1016/j.nut.2018.10.002
   Konikoff T, 2016, TRENDS MICROBIOL, V24, P523, DOI 10.1016/j.tim.2016.02.015
   Lai SC, 2016, ATMOS RES, V167, P208, DOI 10.1016/j.atmosres.2015.08.007
   Leffler DA, 2015, NEW ENGL J MED, V372, P1539, DOI 10.1056/NEJMra1403772
   Ley RE, 2006, NATURE, V444, P1022, DOI 10.1038/4441022a
   Li M, 2015, ATMOS ENVIRON, V117, P227, DOI 10.1016/j.atmosenv.2015.07.029
   Lin Pan, 2011, ATLAS EXPT PATHOLOGY
   Liu CQ, 2014, ENVIRON HEALTH PERSP, V122, P17, DOI 10.1289/ehp.1306841
   Liu XC, 2019, ANIM MODEL EXP MED, V2, P127, DOI 10.1002/ame2.12068
   Loftus TM, 2000, SCIENCE, V288, P2379, DOI 10.1126/science.288.5475.2379
   Long MT, 2016, CLIN GASTROENTEROL H, V14, P1172, DOI 10.1016/j.cgh.2016.03.034
   Magne F., 2020, FIRMICUTES BACTEROID
   Million M, 2012, INT J OBESITY, V36, P817, DOI 10.1038/ijo.2011.153
   Million M, 2012, MICROB PATHOGENESIS, V53, P100, DOI 10.1016/j.micpath.2012.05.007
   Mu QH, 2017, FRONT IMMUNOL, V8, DOI 10.3389/fimmu.2017.00598
   Mutlu EA, 2018, ENVIRON POLLUT, V240, P817, DOI 10.1016/j.envpol.2018.04.130
   Neish AS, 2009, GASTROENTEROLOGY, V136, P65, DOI 10.1053/j.gastro.2008.10.080
   Ning X, 2019, ECOTOX ENVIRON SAFE, V170, P620, DOI 10.1016/j.ecoenv.2018.12.028
   Nusrat A, 2000, AM J PHYSIOL-GASTR L, V279, pG851, DOI 10.1152/ajpgi.2000.279.5.G851
   Ohland CL, 2015, CELL MOL GASTROENTER, V1, P28, DOI 10.1016/j.jcmgh.2014.11.004
   Park EH, 2020, CHEMOSPHERE, V254, DOI 10.1016/j.chemosphere.2020.126870
   Park S, 2017, APPL MICROBIOL BIOT, V101, P1605, DOI 10.1007/s00253-016-7953-2
   Peterson LW, 2014, NAT REV IMMUNOL, V14, P141, DOI 10.1038/nri3608
   Renehan AG, 2008, LANCET, V371, P569, DOI 10.1016/S0140-6736(08)60269-X
   Rinella ME, 2001, LIVER TRANSPLANT, V7, P409, DOI 10.1053/jlts.2001.23787
   Sacks JD, 2011, ENVIRON HEALTH PERSP, V119, P446, DOI 10.1289/ehp.1002255
   Salim SY, 2014, GUT MICROBES, V5, P215, DOI 10.4161/gmic.27251
   Schirone L, 2017, OXID MED CELL LONGEV, V2017, DOI 10.1155/2017/3920195
   Shah SH, 2012, DIABETOLOGIA, V55, P321, DOI 10.1007/s00125-011-2356-5
   Singh PK, 2002, NATURE, V417, P552, DOI 10.1038/417552a
   Stinkens R, 2015, OBES REV, V16, P715, DOI 10.1111/obr.12298
   Sun Q, 2018, TOXICOL SCI, V164, P240, DOI 10.1093/toxsci/kfy079
   Sun QH, 2009, CIRCULATION, V119, P538, DOI 10.1161/CIRCULATIONAHA.108.799015
   Tontonoz P, 2008, ANNU REV BIOCHEM, V77, P289, DOI 10.1146/annurev.biochem.77.061307.091829
   Turnbaugh PJ, 2009, NATURE, V457, P480, DOI 10.1038/nature07540
   Vivante A, 2012, ARCH INTERN MED, V172, P1644, DOI 10.1001/2013.jamainternmed.85
   WALLACE LA, 1994, RISK ANAL, V14, P75, DOI 10.1111/j.1539-6924.1994.tb00029.x
   Wallwork RS, 2017, AM J EPIDEMIOL, V185, P30, DOI 10.1093/aje/kww157
   WHITTAKER R H, 1972, Taxon, V21, P213, DOI 10.2307/1218190
   WHO, 2018, OB OV
   WHO, 2018, AMB OUTD AIR QUAL HL
   Xie YZ, 2019, SCI TOTAL ENVIRON, V677, P215, DOI 10.1016/j.scitotenv.2019.04.300
   Yan RF, 2020, J ENVIRON SCI, V89, P227, DOI 10.1016/j.jes.2019.10.014
   Zhang LM, 2015, ENVIRON HEALTH PERSP, V123, P679, DOI 10.1289/ehp.1409055
   Zhang YP, 2015, PROCEEDINGS OF THE 18TH ASIA PACIFIC SYMPOSIUM ON INTELLIGENT AND EVOLUTIONARY SYSTEMS, VOL 2, P127, DOI 10.1007/978-3-319-13356-0_11
   Zou Y, 2020, LIPIDS HEALTH DIS, V19, DOI 10.1186/s12944-020-01419-z
NR 75
TC 1
Z9 1
U1 20
U2 20
PU ELSEVIER
PI AMSTERDAM
PA RADARWEG 29, 1043 NX AMSTERDAM, NETHERLANDS
SN 0304-3894
EI 1873-3336
J9 J HAZARD MATER
JI J. Hazard. Mater.
PD JUN 5
PY 2022
VL 431
AR 128653
DI 10.1016/j.jhazmat.2022.128653
PG 12
WC Engineering, Environmental; Environmental Sciences
WE Science Citation Index Expanded (SCI-EXPANDED)
SC Engineering; Environmental Sciences & Ecology
GA 0N2AC
UT WOS:000782646100001
PM 35359108
OA hybrid
DA 2022-07-05
ER

PT J
AU Amara, S
   Yang, LV
   Tiriveedhi, V
   Muzaffar, M
AF Amara, Suneetha
   Yang, Li V.
   Tiriveedhi, Venkataswarup
   Muzaffar, Mahvish
TI Complex Role of Microbiome in Pancreatic Tumorigenesis: Potential
   Therapeutic Implications
SO CELLS
LA English
DT Review
DE pancreatic cancer; immunotherapy; microbiome; metabolites; inflammation
ID HELICOBACTER-PYLORI INFECTION; GUT MICROBIOTA; CANCER RISK; TUMOR
   MICROBIOME; ASSOCIATION; BACTERIA; RESISTANCE; CARCINOGENESIS;
   INFLAMMATION; PROGRESSION
AB Pancreatic cancer (PC) is the fourth leading cause of cancer-related mortality with limited diagnostic and therapeutic options. Although immunotherapy has shown promise in the treatment of several cancers, its role in pancreatic cancer is rather limited. Several studies have focused on determining the role of the tumor microenvironment with cancer-cell-intrinsic events and tumor-infiltrating immune cellular properties. However, in the past decade, there has been emerging research aimed at delineating the role of the host microbiome, including the metabolites from microbes and host responses, on pancreatic tumorigenesis. Importantly, there is emerging evidence suggesting the beneficial role of a gut microbiome transplant to improve immunotherapeutic outcomes in cancer patients. In this review, we summarize the recent understanding of the role of the microbiome in pancreatic cancer progression, along with its clinical diagnostic and therapeutic implications.
C1 [Amara, Suneetha; Yang, Li V.; Muzaffar, Mahvish] East Carolina Univ, Brody Sch Med, Dept Internal Med, Div Hematol Oncol, Greenville, NC 27834 USA.
   [Tiriveedhi, Venkataswarup] Tennessee State Univ, Dept Biol Sci, Nashville, TN 37209 USA.
   [Tiriveedhi, Venkataswarup] Vanderbilt Univ, Dept Pharmacol, Nashville, TN 37212 USA.
RP Amara, S (通讯作者)，East Carolina Univ, Brody Sch Med, Dept Internal Med, Div Hematol Oncol, Greenville, NC 27834 USA.
EM amaras19@ecu.edu; yangl@ecu.edu; vtirivee@tnstate.edu; muzaffarm@ecu.edu
OI Muzaffar, Mahvish/0000-0002-2619-7724
CR Alamri A, 2021, INT J GEN MED, V14, P1367, DOI 10.2147/IJGM.S304339
   Aldars-Garcia L, 2021, MICROORGANISMS, V9, DOI 10.3390/microorganisms9050977
   Alkharaan H, 2020, FRONT IMMUNOL, V11, DOI 10.3389/fimmu.2020.02003
   Andersson R, 2022, SCAND J GASTROENTERO, DOI 10.1080/00365521.2022.2067786
   Aykut B, 2019, NATURE, V574, P264, DOI 10.1038/s41586-019-1608-2
   Balachandran VP, 2019, GASTROENTEROLOGY, V156, P2056, DOI 10.1053/j.gastro.2018.12.038
   Baruch EN, 2021, SCIENCE, V371, P602, DOI 10.1126/science.abb5920
   Brockstedt DG, 2004, P NATL ACAD SCI USA, V101, P13832, DOI 10.1073/pnas.0406035101
   Cani PD, 2018, GUT, V67, P1716, DOI 10.1136/gutjnl-2018-316723
   Cani PD, 2018, NAT REV GASTRO HEPAT, V15, P671, DOI 10.1038/s41575-018-0025-6
   Cao HL, 2017, INT J CANCER, V140, P2545, DOI 10.1002/ijc.30643
   Chakladar J, 2020, CANCERS, V12, DOI 10.3390/cancers12092672
   Chavez-Arroyo A, 2020, CELL MICROBIOL, V22, DOI 10.1111/cmi.13175
   Chen SM, 2020, CANCERS, V12, DOI 10.3390/cancers12123522
   Cougnoux A, 2014, GUT, V63, P1932, DOI 10.1136/gutjnl-2013-305257
   Coutzac C, 2020, NAT COMMUN, V11, DOI 10.1038/s41467-020-16079-x
   Das S, 2020, CANCER RES, V80, P1088, DOI 10.1158/0008-5472.CAN-19-2080
   Davar D, 2021, SCIENCE, V371, P595, DOI 10.1126/science.abf3363
   del Castillo E, 2019, CANCER EPIDEM BIOMAR, V28, P370, DOI 10.1158/1055-9965.EPI-18-0542
   Deng WW, 2018, P NATL ACAD SCI USA, V115, P8179, DOI 10.1073/pnas.1801910115
   Diehl GE, 2013, NATURE, V494, P116, DOI 10.1038/nature11809
   Ebelt ND, 2021, CANCERS, V13, DOI 10.3390/cancers13143565
   Ebelt ND, 2020, MOL CANCER THER, V19, P706, DOI 10.1158/1535-7163.MCT-19-0556
   El Kurdi B, 2019, CLIN TRANSL GASTROEN, V10, DOI 10.14309/ctg.0000000000000072
   Fan XZ, 2018, GUT, V67, P120, DOI 10.1136/gutjnl-2016-312580
   Farrell JJ, 2012, GUT, V61, P582, DOI 10.1136/gutjnl-2011-300784
   Feig C, 2013, P NATL ACAD SCI USA, V110, P20212, DOI 10.1073/pnas.1320318110
   Flickinger JC, 2018, VACCINES-BASEL, V6, DOI 10.3390/vaccines6030048
   Fulde M, 2014, IMMUNOL REV, V260, P21, DOI 10.1111/imr.12190
   Gallimidi AB, 2015, ONCOTARGET, V6, P22613, DOI 10.18632/oncotarget.4209
   Geller LT, 2017, SCIENCE, V357, P1156, DOI 10.1126/science.aah5043
   Gnanasekaran J, 2020, CANCERS, V12, DOI 10.3390/cancers12082331
   Guo Y, 2016, J CANCER RES THER, V12, P229, DOI 10.4103/0973-1482.200744
   Hakozaki T, 2020, CANCER IMMUNOL RES, V8, P1243, DOI 10.1158/2326-6066.CIR-20-0196
   Halimi A, 2021, GUT MICROBES, V13, DOI 10.1080/19490976.2021.1983101
   Helmink BA, 2019, NAT MED, V25, P377, DOI 10.1038/s41591-019-0377-7
   Hrncir T, 2021, MICROORGANISMS, V9, DOI 10.3390/microorganisms9050957
   Iida N, 2013, SCIENCE, V342, P967, DOI 10.1126/science.1240527
   Ijssennagger N, 2015, P NATL ACAD SCI USA, V112, P10038, DOI 10.1073/pnas.1507645112
   Incio J, 2016, CANCER DISCOV, V6, P852, DOI 10.1158/2159-8290.CD-15-1177
   Jeong JY, 2020, CANCERS, V12, DOI 10.3390/cancers12092346
   Jin YP, 2019, J THORAC ONCOL, V14, P1378, DOI 10.1016/j.jtho.2019.04.007
   Kamada N, 2013, NAT IMMUNOL, V14, P685, DOI 10.1038/ni.2608
   Kartal E, 2022, GUT, V71, P1359, DOI 10.1136/gutjnl-2021-324755
   Kau AL, 2011, NATURE, V474, P327, DOI 10.1038/nature10213
   Kim K, 2019, MOL MED REP, V20, P1569, DOI 10.3892/mmr.2019.10431
   Kim VM, 2019, J IMMUNOTHER CANCER, V7, DOI 10.1186/s40425-019-0601-5
   Kindler HL, 2018, NEW ENGL J MED, V379, P2463, DOI 10.1056/NEJMe1813684
   Kirkegard J, 2017, AM J GASTROENTEROL, V112, P1366, DOI 10.1038/ajg.2017.218
   Kita A, 2020, INT J ONCOL, V57, P721, DOI 10.3892/ijo.2020.5096
   Kohi S, 2022, CLIN GASTROENTEROL H, V20, pE196, DOI 10.1016/j.cgh.2020.11.006
   Kumar K, 2014, PANCREATOLOGY, V14, P280, DOI 10.1016/j.pan.2014.05.792
   Kunovsky L, 2021, WORLD J GASTRO ONCOL, V13, P835, DOI 10.4251/wjgo.v13.i8.835
   Le DT, 2019, CLIN CANCER RES, V25, P5493, DOI 10.1158/1078-0432.CCR-18-2992
   Le DT, 2015, J CLIN ONCOL, V33, P1325, DOI 10.1200/JCO.2014.57.4244
   Leschner S, 2010, J MOL MED, V88, P763, DOI 10.1007/s00109-010-0636-z
   Li DH, 2009, JAMA-J AM MED ASSOC, V301, P2553, DOI 10.1001/jama.2009.886
   Li JY, 2018, IMMUNITY, V49, P178, DOI 10.1016/j.immuni.2018.06.006
   Liang DC, 2018, GUT PATHOG, V10, DOI 10.1186/s13099-018-0230-4
   Lopez NE, 2014, WORLD J GASTROENTERO, V20, P10740, DOI 10.3748/wjg.v20.i31.10740
   Louis P, 2014, NAT REV MICROBIOL, V12, P661, DOI 10.1038/nrmicro3344
   Lu HF, 2019, J ORAL MICROBIOL, V11, DOI 10.1080/20002297.2018.1563409
   Maekawa T, 2018, BIOCHEM BIOPH RES CO, V506, P962, DOI 10.1016/j.bbrc.2018.10.169
   Mager LF, 2020, SCIENCE, V369, P1481, DOI 10.1126/science.abc3421
   Martinon F, 2009, ANNU REV IMMUNOL, V27, P229, DOI 10.1146/annurev.immunol.021908.132715
   Mathijssen RHJ, 2001, CLIN CANCER RES, V7, P2182
   Michaud DS, 2013, GUT, V62, P1764, DOI 10.1136/gutjnl-2012-303006
   Mitsuhashi K, 2015, ONCOTARGET, V6, P7209, DOI 10.18632/oncotarget.3109
   Moreira LO, 2012, FRONT IMMUNOL, V3, DOI 10.3389/fimmu.2012.00328
   Mowat AM, 2014, NAT REV IMMUNOL, V14, P667, DOI 10.1038/nri3738
   Mukherjee T, 2019, ARCH BIOCHEM BIOPHYS, V670, P69, DOI 10.1016/j.abb.2018.12.022
   Nagathihalli NS, 2014, CANCER RES, V74, P2062, DOI 10.1158/0008-5472.CAN-13-2329
   Nejman D, 2020, SCIENCE, V368, P973, DOI 10.1126/science.aay9189
   Nevala-Plagemann C, 2020, NAT REV CLIN ONCOL, V17, P108, DOI 10.1038/s41571-019-0281-6
   Nougayrede JP, 2005, TRENDS MICROBIOL, V13, P103, DOI 10.1016/j.tim.2005.01.002
   O'Keefe SJD, 2015, NAT COMMUN, V6, DOI 10.1038/ncomms7342
   Ochi A, 2012, J CLIN INVEST, V122, P4118, DOI 10.1172/JCI63606
   Ohara T, 2019, ANTICANCER RES, V39, P4659, DOI 10.21873/anticanres.13647
   Pinato DJ, 2019, JAMA ONCOL, V5, P1774, DOI 10.1001/jamaoncol.2019.2785
   Pushalkar S, 2018, CANCER DISCOV, V8, P403, DOI 10.1158/2159-8290.CD-17-1134
   Qin JJ, 2012, NATURE, V490, P55, DOI 10.1038/nature11450
   Rakoff-Nahoum S, 2009, NAT REV CANCER, V9, P57, DOI 10.1038/nrc2541
   Reinhardt C, 2012, NATURE, V483, P627, DOI 10.1038/nature10893
   Ren ZG, 2017, ONCOTARGET, V8, P95176, DOI 10.18632/oncotarget.18820
   Riquelme E, 2019, CELL, V178, P795, DOI 10.1016/j.cell.2019.07.008
   Rogers CJ, 2014, CANCER J, V20, P176, DOI 10.1097/PPO.0000000000000049
   Rogers MB, 2017, PANCREAS, V46, P260, DOI 10.1097/MPA.0000000000000726
   Round JL, 2010, P NATL ACAD SCI USA, V107, P12204, DOI 10.1073/pnas.0909122107
   Ryan DP, 2014, NEW ENGL J MED, V371, P1039, DOI 10.1056/NEJMra1404198
   Salas-Benito D, 2019, CLIN CANCER RES, V25, P5435, DOI 10.1158/1078-0432.CCR-19-1753
   Scara S, 2015, ADV EXP MED BIOL, V867, P247, DOI 10.1007/978-94-017-7215-0_15
   Schulte A, 2015, CANCER CAUSE CONTROL, V26, P1027, DOI 10.1007/s10552-015-0595-3
   Schwabe RF, 2013, NAT REV CANCER, V13, P800, DOI 10.1038/nrc3610
   Sender R, 2016, PLOS BIOL, V14, DOI 10.1371/journal.pbio.1002533
   Sethi V, 2018, GASTROENTEROLOGY, V155, P33, DOI 10.1053/j.gastro.2018.04.001
   Singh N, 2014, IMMUNITY, V40, P128, DOI 10.1016/j.immuni.2013.12.007
   Sivan A, 2015, SCIENCE, V350, P1084, DOI 10.1126/science.aac4255
   Sivaprakasam S, 2016, ONCOGENESIS, V5, DOI 10.1038/oncsis.2016.38
   Stringer AM, 2008, CANCER BIOL THER, V7, P1919, DOI 10.4161/cbt.7.12.6940
   Sun HY, 2020, BIOMED RES INT, V2020, DOI 10.1155/2020/4712498
   Tan WZ, 2022, MOL THER, V30, P662, DOI 10.1016/j.ymthe.2021.08.023
   Tarver T, 2012, J CONS HLTH INTERNET, V16, P366, DOI 10.1080/15398285.2012.701177
   Thomas RM, 2018, CARCINOGENESIS, V39, P1068, DOI 10.1093/carcin/bgy073
   Tomita Y, 2014, PANCREAS, V43, P1032, DOI 10.1097/MPA.0000000000000159
   Trikudanathan G, 2011, J PANCREAS, V12, P26
   Vande Voorde J, 2014, J BIOL CHEM, V289, P13054, DOI 10.1074/jbc.M114.558924
   Vandeven N, 2014, CANCER IMMUNOL RES, V2, P9, DOI 10.1158/2326-6066.CIR-13-0179
   Viaud S, 2013, SCIENCE, V342, P971, DOI 10.1126/science.1240537
   Wang SA, 2019, MOL CARCINOGEN, V58, P1155, DOI 10.1002/mc.22999
   Wei AL, 2020, WORLD J GASTROENTERO, V26, P7679, DOI 10.3748/wjg.v26.i48.7679
   Weniger M, 2021, BRIT J SURG, V108, P709, DOI 10.1002/bjs.12003
NR 111
TC 0
Z9 0
U1 0
U2 0
PU MDPI
PI BASEL
PA ST ALBAN-ANLAGE 66, CH-4052 BASEL, SWITZERLAND
EI 2073-4409
J9 CELLS-BASEL
JI Cells
PD JUN
PY 2022
VL 11
IS 12
AR 1900
DI 10.3390/cells11121900
PG 13
WC Cell Biology
WE Science Citation Index Expanded (SCI-EXPANDED)
SC Cell Biology
GA 2M0FW
UT WOS:000817387900001
PM 35741028
DA 2022-07-05
ER

PT J
AU Li, KL
   Xiao, Y
   Bian, J
   Han, L
   He, CA
   El-Omar, E
   Gong, L
   Wang, M
AF Li, Kailin
   Xiao, Yao
   Bian, Ji
   Han, Lin
   He, Caian
   El-Omar, Emad
   Gong, Lan
   Wang, Min
TI Ameliorative Effects of Gut Microbial Metabolite Urolithin A on
   Pancreatic Diseases
SO NUTRIENTS
LA English
DT Review
DE urolithin A; pancreas; autophagy; microbiota; diet
ID ENDOPLASMIC-RETICULUM STRESS; ELLAGIC ACID; INSULIN-RESISTANCE;
   INFLAMMATION; CELLS; MACROPHAGES; PREVALENCE; MODULATION; ACTIVATION;
   INHIBITION
AB Urolithin A (Uro A) is a dietary metabolite of the intestinal microbiota following the ingestion of plant-based food ingredients ellagitannins and ellagic acid in mammals. Accumulating studies have reported its multiple potential health benefits in a broad range of diseases, including cardiovascular disease, cancer, cognitive impairment, and diabetes. In particular, Uro A is safe via direct oral administration and is non-genotoxic. The pancreas plays a central role in regulating energy consumption and metabolism by secreting digestive enzymes and hormones. Numerous pathophysiological factors, such as inflammation, deficits of mitophagy, and endoplasmic reticulum stress, can negatively affect the pancreas, leading to pancreatic diseases, including pancreatitis, pancreatic cancer, and diabetes mellitus. Recent studies showed that Uro A activates autophagy and inhibits endoplasmic reticulum stress in the pancreas, thus decreasing oxidative stress, inflammation, and apoptosis. In this review, we summarize the knowledge of Uro A metabolism and biological activity in the gut, as well as the pathological features and mechanisms of common pancreatic diseases. Importantly, we focus on the potential activities of Uro A and the underlying mechanisms in ameliorating various pancreatic diseases via inhibiting inflammatory signaling pathways, activating autophagy, maintaining the mitochondrial function, and improving the immune microenvironment. It might present a novel nutritional strategy for the intervention and prevention of pancreatic diseases.
C1 [Li, Kailin; Xiao, Yao; Han, Lin; He, Caian; Wang, Min] Northwest A&F Univ, Coll Food Sci & Engn, Xianyang 712100, Peoples R China.
   [Bian, Ji] Univ Sydney, Royal North Shore Hosp, Sydney Med Sch, Kolling Inst, St Leonards, NSW 2065, Australia.
   [El-Omar, Emad; Gong, Lan] Univ New South Wales, St George & Sutherland Clin Sch, Microbiome Res Ctr, Sydney, NSW 2052, Australia.
RP Wang, M (通讯作者)，Northwest A&F Univ, Coll Food Sci & Engn, Xianyang 712100, Peoples R China.; Gong, L (通讯作者)，Univ New South Wales, St George & Sutherland Clin Sch, Microbiome Res Ctr, Sydney, NSW 2052, Australia.
EM ailklin@nwsuaf.edu.cn; changyangxiaoyao@163.com;
   jbia3972@uni.sydney.edu.au; hanlin730@163.com; caian.he@nwafu.edu.cn;
   e.el-omar@unsw.edu.au; l.gong@unsw.edu.au; wangmin20050606@163.com
FU Natural Science Foundation of China [32001701]; Key Research and
   Development Program of Shaanxi
FX This research was funded by the Natural Science Foundation of China
   (32001701) and Key Research and Development Program of Shaanxi (Program
   No.2022NY-022).
CR Abdel-Hamid AAM, 2016, J MOL HISTOL, V47, P183, DOI 10.1007/s10735-016-9664-5
   Abuarab N, 2017, SCI SIGNAL, V10, DOI 10.1126/scisignal.aal4161
   Albasher G, 2022, SAUDI J BIOL SCI, V29, P1210, DOI 10.1016/j.sjbs.2021.09.045
   Alfei S, 2020, ANTIOXIDANTS-BASEL, V9, DOI 10.3390/antiox9080707
   Andersen DK, 2017, DIABETES, V66, P1103, DOI 10.2337/db16-1477
   Andreux PA, 2019, NAT METAB, V1, P595, DOI 10.1038/s42255-019-0073-4
   Avila-Galvez MA, 2019, FOOD FUNCT, V10, P3135, DOI [10.1039/c9fo00298g, 10.1039/C9FO00298G]
   Bao XY, 2012, MOL BIOL REP, V39, P1609, DOI 10.1007/s11033-011-0900-5
   Baquero F, 2012, CLIN MICROBIOL INFEC, V18, P2, DOI 10.1111/j.1469-0691.2012.03916.x
   Blando J, 2019, P NATL ACAD SCI USA, V116, P1692, DOI 10.1073/pnas.1811067116
   Boxhoorn L, 2020, LANCET, V396, P726, DOI 10.1016/S0140-6736(20)31310-6
   Braganza JM, 2011, LANCET, V377, P1184, DOI 10.1016/S0140-6736(10)61852-1
   Espin JC, 2013, EVID-BASED COMPL ALT, V2013, DOI 10.1155/2013/270418
   Casedas G, 2020, ANTIOXIDANTS-BASEL, V9, DOI 10.3390/antiox9020177
   Cerda B, 2005, J AGR FOOD CHEM, V53, P5571, DOI 10.1021/jf050384i
   Chen P, 2019, NEUROTHERAPEUTICS, V16, P1269, DOI 10.1007/s13311-019-00753-0
   Cheng H, 2017, ONCOTARGET, V8, P12301, DOI 10.18632/oncotarget.14811
   Cho HY, 2015, FREE RADICAL BIO MED, V88, P362, DOI 10.1016/j.freeradbiomed.2015.06.012
   Cho NH, 2018, DIABETES RES CLIN PR, V138, P271, DOI 10.1016/j.diabres.2018.02.023
   Cortes-Martin A, 2020, MOL NUTR FOOD RES, V64, DOI 10.1002/mnfr.201900952
   D'Amico D, 2021, TRENDS MOL MED, V27, P687, DOI 10.1016/j.molmed.2021.04.009
   DaSilva NA, 2019, NUTR NEUROSCI, V22, P185, DOI 10.1080/1028415X.2017.1360558
   De Tata V, 2014, FRONT ENDOCRINOL, V5, DOI 10.3389/fendo.2014.00138
   Delbarco-Trillo J, 2013, AM J PRIMATOL, V75, P695, DOI 10.1002/ajp.22083
   Dienstmann R, 2014, MOL CANCER THER, V13, P1021, DOI 10.1158/1535-7163.MCT-13-0639
   Djedjibegovic J, 2020, OXID MED CELL LONGEV, V2020, DOI 10.1155/2020/5194508
   Eguchi K, 2017, J CLIN INVEST, V127, P14, DOI 10.1172/JCI88877
   Ehses JA, 2007, DIABETES, V56, P2356, DOI 10.2337/db06-1650
   Evtyugin DD, 2020, MOLECULES, V25, DOI 10.3390/molecules25122745
   Fang EF, 2019, NAT NEUROSCI, V22, P401, DOI 10.1038/s41593-018-0332-9
   Fatima N, 2017, EUR J NUTR, V56, P591, DOI 10.1007/s00394-015-1103-y
   Fokas E, 2015, BBA-REV CANCER, V1855, P61, DOI 10.1016/j.bbcan.2014.12.001
   Forslund K, 2015, NATURE, V528, P262, DOI 10.1038/nature15766
   Galicia-Garcia U, 2020, INT J MOL SCI, V21, DOI 10.3390/ijms21176275
   Garcia-Villalba R, 2022, MOL NUTR FOOD RES, DOI 10.1002/mnfr.202101019
   Garcia-Villalba R, 2013, J AGR FOOD CHEM, V61, P8797, DOI 10.1021/jf402498b
   Gaya P, 2018, J FUNCT FOODS, V45, P95, DOI 10.1016/j.jff.2018.03.040
   Gong Z, 2019, J NEUROINFLAMM, V16, DOI 10.1186/s12974-019-1450-3
   Grisham MB, 1999, GASTROENTEROLOGY, V116, P489, DOI 10.1016/S0016-5085(99)70148-4
   Han QA, 2020, FOOD FUNCT, V11, P3432, DOI [10.1039/c9fo02471a, 10.1039/C9FO02471A]
   Heilman J, 2017, FOOD CHEM TOXICOL, V108, P289, DOI 10.1016/j.fct.2017.07.050
   IDF, DIABETES ATLAS, V10th
   Janjuha S, 2018, ELIFE, V7, DOI 10.7554/eLife.32965
   Jazirehi AR, 2012, AM J CANCER RES, V2, P178
   Jiang X, 2020, DRUG DELIV, V27, P1562, DOI 10.1080/10717544.2020.1840665
   Jing TL, 2019, FOOD CHEM TOXICOL, V129, P108, DOI 10.1016/j.fct.2019.04.031
   Kamata K, 2014, AMYLOID, V21, P191, DOI 10.3109/13506129.2014.937857
   Kimmel RA, 2010, METHOD CELL BIOL, V100, P261, DOI 10.1016/B978-0-12-384892-5.00010-4
   Kleeff J, 2017, NAT REV DIS PRIMERS, V3, DOI 10.1038/nrdp.2017.60
   Kloppel Gunter, 1995, Annali Italiani di Chirurgia, V66, P149
   Kulkarni SS, 2016, DIABETES, V65, P3552, DOI 10.2337/db15-1725
   Larrosa M, 2010, J NUTR BIOCHEM, V21, P717, DOI 10.1016/j.jnutbio.2009.04.012
   Lee HJ, 2021, CELL DEATH DIFFER, V28, P184, DOI 10.1038/s41418-020-0593-1
   Lee PJ, 2019, NAT REV GASTRO HEPAT, V16, P479, DOI 10.1038/s41575-019-0158-2
   Li JY, 2021, NATL SCI REV, V8, DOI 10.1093/nsr/nwaa127
   Liu CF, 2019, REJUV RES, V22, P191, DOI 10.1089/rej.2018.2066
   Luan PL, 2021, SCI TRANSL MED, V13, DOI 10.1126/scitranslmed.abb0319
   Marasco MR, 2018, ENDOCRINOLOGY, V159, P2127, DOI 10.1210/en.2017-03273
   Marrocco V, 2021, ACTA PHARM SIN B, V11, P3983, DOI 10.1016/j.apsb.2021.05.018
   Marselli L, 2013, DIABETES OBES METAB, V15, P130, DOI 10.1111/dom.12152
   Masamune A, 2005, BIOCHEM PHARMACOL, V70, P869, DOI 10.1016/j.bcp.2005.06.008
   Mayerle J, 2019, GASTROENTEROLOGY, V156, P1951, DOI 10.1053/j.gastro.2018.11.081
   Mehra S, 2021, PANCREAS, V50, P1082
   Mehra S, 2021, CANCERS, V13, DOI 10.3390/cancers13174434
   Mena P, 2017, EUR J NUTR, V56, P99, DOI 10.1007/s00394-015-1061-4
   Mihailidou C, 2017, ANTIOXID REDOX SIGN, V27, P185, DOI 10.1089/ars.2016.6671
   Mizrahi JD, 2020, LANCET, V395, P2008, DOI 10.1016/S0140-6736(20)30974-0
   Mukhopadhyay S, 2021, P NATL ACAD SCI USA, V118, DOI 10.1073/pnas.2021475118
   Olesen SS, 2021, UNITED EUR GASTROENT, V9, P82, DOI 10.1177/2050640620966513
   Palikaras K, 2018, NAT CELL BIOL, V20, P1013, DOI 10.1038/s41556-018-0176-2
   Pan FH, 2019, J CELL PHYSIOL, V234, P14090, DOI 10.1002/jcp.28098
   Payne SN, 2015, ONCOGENESIS, V4, DOI 10.1038/oncsis.2015.28
   Pendharkar SA, 2017, DIGEST LIVER DIS, V49, P540, DOI 10.1016/j.dld.2016.12.010
   Petrov MS, 2019, NAT REV GASTRO HEPAT, V16, P175, DOI 10.1038/s41575-018-0087-5
   Quan W, 2012, EXP MOL MED, V44, P81, DOI 10.3858/emm.2012.44.2.030
   Rodig SJ, 2018, SCI TRANSL MED, V10, DOI 10.1126/scitranslmed.aar3342
   Ryu D, 2016, NAT MED, V22, P879, DOI 10.1038/nm.4132
   Saluja A, 2019, GASTROENTEROLOGY, V156, P1979, DOI 10.1053/j.gastro.2019.01.268
   Samuel VT, 2012, CELL, V148, P852, DOI 10.1016/j.cell.2012.02.017
   Sandovici I, 2016, DIABETOLOGIA, V59, P502, DOI 10.1007/s00125-015-3837-8
   Savi M, 2017, CARDIOVASC DIABETOL, V16, DOI 10.1186/s12933-017-0561-3
   Schlieman MG, 2003, BRIT J CANCER, V89, P2110, DOI 10.1038/sj.bjc.6601396
   Schooneman MG, 2013, DIABETES, V62, P1, DOI 10.2337/db12-0466
   Selma MV, 2018, CLIN NUTR, V37, P897, DOI 10.1016/j.clnu.2017.03.012
   Selma MV, 2016, FOOD FUNCT, V7, P1769, DOI [10.1039/C5FO01100K, 10.1039/c5fo01100k]
   Selma MV, 2014, FOOD FUNCT, V5, P1779, DOI [10.1039/C4FO00092G, 10.1039/c4fo00092g]
   Singh Anurag, 2022, Cell Rep Med, V3, P100633, DOI 10.1016/j.xcrm.2022.100633
   Singh R, 2019, NAT COMMUN, V10, DOI 10.1038/s41467-018-07859-7
   Srinivasan S, 2017, CANCER RES, V77, DOI 10.1158/1538-7445.AM2017-5259
   Stumvoll M, 2005, LANCET, V365, P1333, DOI 10.1016/S0140-6736(05)61032-X
   Suzuki N, 2009, DIGEST DIS SCI, V54, P802, DOI 10.1007/s10620-008-0423-7
   Takeuchi S, 2015, CANCER RES, V75, P2629, DOI 10.1158/0008-5472.CAN-14-2921
   Tang Y, 2022, PHARM BIOL, V60, P479, DOI 10.1080/13880209.2022.2039723
   Tomas-Barberan FA, 2017, MOL NUTR FOOD RES, V61, DOI 10.1002/mnfr.201500901
   Tomas-Barberan FA, 2016, CURR OPIN CLIN NUTR, V19, P471, DOI 10.1097/MCO.0000000000000314
   Totiger TM, 2019, MOL CANCER THER, V18, P301, DOI 10.1158/1535-7163.MCT-18-0464
   Tuduri E, 2022, J GERONTOL A-BIOL, V77, P405, DOI 10.1093/gerona/glab276
   Tuohetaerbaike B, 2020, J ETHNOPHARMACOL, V250, DOI 10.1016/j.jep.2019.112479
   Valverde-Lopez Francisco, 2022, Med Clin (Barc), V158, P556, DOI 10.1016/j.medcli.2021.12.012
   Veeraraghavan J, 2011, PANCREAS, V40, P1107, DOI 10.1097/MPA.0b013e31821f677d
   Vezza T, 2022, WORLD J MENS HEALTH, DOI 10.5534/wjmh.210146
   Vrolyk V, 2020, CELL TISSUE RES, V380, P207, DOI 10.1007/s00441-020-03211-y
   Whitcomb DC, 2016, PANCREATOLOGY, V16, P218, DOI 10.1016/j.pan.2016.02.001
   Wong MH, 2016, NEOPLASIA, V18, P425, DOI 10.1016/j.neo.2016.06.001
   Wu D, 2018, METABOLISM, V81, P1, DOI 10.1016/j.metabol.2017.10.015
   Xia B, 2020, PLOS BIOL, V18, DOI 10.1371/journal.pbio.3000688
   Xiao AY, 2016, LANCET GASTROENTEROL, V1, P45, DOI 10.1016/S2468-1253(16)30004-8
   Xiao Y, 2022, MOL NUTR FOOD RES, V66, DOI 10.1002/mnfr.202100863
   Xu YQ, 2022, J APPL ANIM RES, V50, P93, DOI 10.1080/09712119.2022.2028629
   Xu ZP, 2022, ENDOCR J, DOI 10.1507/endocrj.EJ21-0490
   Yadav D, 2011, AM J GASTROENTEROL, V106, P2192, DOI 10.1038/ajg.2011.328
   Yamamoto K, 2020, NATURE, V581, P100, DOI 10.1038/s41586-020-2229-5
   Yan LL, 2014, MOLECULES, V19, P18923, DOI 10.3390/molecules191118923
   Yang JP, 2020, MOL NUTR FOOD RES, V64, DOI 10.1002/mnfr.202000091
   Yilmaz EE, 2016, ACTA CIR BRAS, V31, P396, DOI 10.1590/S0102-865020160060000006
   Zeng SY, 2019, INT J MOL SCI, V20, DOI 10.3390/ijms20184504
   Zhang FH, 2017, BMC GASTROENTEROL, V17, DOI 10.1186/s12876-017-0651-4
   Zhang MW, 2022, CRIT REV FOOD SCI, DOI 10.1080/10408398.2022.2036693
   Zhang YZ, 2021, PHYTOMEDICINE, V93, DOI 10.1016/j.phymed.2021.153741
   Zhang YZ, 2021, J ETHNOPHARMACOL, V272, DOI 10.1016/j.jep.2020.113628
   Zhou JX, 2018, EVID-BASED COMPL ALT, V2018, DOI 10.1155/2018/8478943
   Zhou Q, 2018, NATURE, V557, P351, DOI 10.1038/s41586-018-0088-0
NR 122
TC 0
Z9 0
U1 0
U2 0
PU MDPI
PI BASEL
PA ST ALBAN-ANLAGE 66, CH-4052 BASEL, SWITZERLAND
EI 2072-6643
J9 NUTRIENTS
JI Nutrients
PD JUN
PY 2022
VL 14
IS 12
AR 2549
DI 10.3390/nu14122549
PG 18
WC Nutrition & Dietetics
WE Science Citation Index Expanded (SCI-EXPANDED)
SC Nutrition & Dietetics
GA 2M3CS
UT WOS:000817582500001
PM 35745279
OA gold, Green Published
DA 2022-07-05
ER

PT J
AU Li, Y
   Lee, AQ
   Lu, ZY
   Sun, YX
   Lu, JW
   Ren, ZH
   Zhang, N
   Liu, D
   Gong, ZY
AF Li, Yan
   Lee, Ai Qi
   Lu, Zhiyuan
   Sun, Yuxi
   Lu, Jeng-Wei
   Ren, Ziheng
   Zhang, Na
   Liu, Dong
   Gong, Zhiyuan
TI Systematic Characterization of the Disruption of Intestine during Liver
   Tumor Progression in the xmrk Oncogene Transgenic Zebrafish Model
SO CELLS
LA English
DT Article
DE HCC; liver tumor; intestine; gut-liver axis; cancer cachexia; zebrafish
ID INFLAMMATORY-BOWEL-DISEASE; GUT MICROBIOME; DNA-DAMAGE; CANCER;
   MECHANISMS; TUMORIGENESIS; INTERLEUKIN-8; EOSINOPHILS; HEALTH
AB The crosstalk between tumors and their local microenvironment has been well studied, whereas the effect of tumors on distant tissues remains understudied. Studying how tumors affect other tissues is important for understanding the systemic effect of tumors and for improving the overall health of cancer patients. In this study, we focused on the changes in the intestine during liver tumor progression, using a previously established liver tumor model through inducible expression of the oncogene xmrk in zebrafish. Progressive disruption of intestinal structure was found in the tumor fish, displaying villus damage, thinning of bowel wall, increase in goblet cell number, decrease in goblet cell size and infiltration of eosinophils, most of which were observed phenotypes of an inflammatory intestine. Intestinal epithelial cell renewal was also disrupted, with decreased cell proliferation and increased cell death. Analysis of intestinal gene expression through RNA-seq suggested deregulation of genes related to intestinal function, epithelial barrier and homeostasis and activation of pathways in inflammation, epithelial mesenchymal transition, extracellular matrix organization, as well as hemostasis. Gene set enrichment analysis showed common gene signatures between the intestine of liver tumor fish and human inflammatory bowel disease, the association of which with cancer has been recently noticed. Overall, this study represented the first systematic characterization of the disruption of intestine under the liver tumor condition and suggested targeting intestinal inflammation as a potential approach for managing cancer cachexia.
C1 [Li, Yan; Lee, Ai Qi; Lu, Zhiyuan; Sun, Yuxi; Lu, Jeng-Wei; Ren, Ziheng; Zhang, Na; Gong, Zhiyuan] Natl Univ Singapore, Dept Biol Sci, Singapore 117543, Singapore.
   [Lu, Zhiyuan] Sichuan Agr Univ, Anim Nutr Inst, Chengdu 611130, Peoples R China.
   [Sun, Yuxi; Zhang, Na; Liu, Dong] Southern Univ Sci & Technol, Dept Biol, Shenzhen 518055, Peoples R China.
RP Li, Y; Gong, ZY (通讯作者)，Natl Univ Singapore, Dept Biol Sci, Singapore 117543, Singapore.
EM dbsliya@nus.edu.sg; aiqi@nus.edu.sg; dbs_luzhiyuan@visitor.nus.edu.sg;
   e0437708@u.nus.edu; jengweilu@gmail.com; e0004248@u.nus.edu;
   e0321277@u.nus.edu; liud@sustech.edu.cn; dbsgzy@nus.edu.sg
OI Lu, Jeng-Wei/0000-0003-2128-2046
FU Ministry of Education of Singapore at Singapore [R154000B88112,
   R154000B70114]; Shenzhen Science and Technology Innovation Committee
   [JCYJ 20180302174233348]; Shenzhen-Hong Kong Institute of Brain
   Science-Shenzhen Fundamental Research Institutions at Shenzhen, China
   [2021SHIB0002]
FX This work was supported by grants from Ministry of Education of
   Singapore (R154000B88112 and R154000B70114) at Singapore, Shenzhen
   Science and Technology Innovation Committee (Project No. JCYJ
   20180302174233348) and Shenzhen-Hong Kong Institute of Brain
   Science-Shenzhen Fundamental Research Institutions (2021SHIB0002) at
   Shenzhen, China.
CR Albillos A, 2020, J HEPATOL, V72, P558, DOI 10.1016/j.jhep.2019.10.003
   Anderson NM, 2020, CURR BIOL, V30, pR921, DOI 10.1016/j.cub.2020.06.081
   Nguyen AT, 2012, DIS MODEL MECH, V5, P63, DOI 10.1242/dmm.008367
   Ara T, 2020, SCI TRANSL MED, V12, DOI 10.1126/scitranslmed.aaw0720
   Argiles JM, 2018, NAT REV ENDOCRINOL, V15, P9, DOI 10.1038/s41574-018-0123-0
   Barbara G, 2021, FRONT NUTR, V8, DOI 10.3389/fnut.2021.718356
   Bernhard S, 2021, J INNATE IMMUN, V13, P225, DOI 10.1159/000514885
   Berritto D, 2016, BRIT J RADIOL, V89, DOI 10.1259/bjr.20150821
   Birchenough GMH, 2015, MUCOSAL IMMUNOL, V8, P712, DOI 10.1038/mi.2015.32
   Brugman S, 2009, GASTROENTEROLOGY, V137, P1757, DOI 10.1053/j.gastro.2009.07.069
   Chen YC, 2012, PLOS ONE, V7, DOI 10.1371/journal.pone.0034408
   Chew TW, 2014, ONCOGENE, V33, P2717, DOI 10.1038/onc.2013.240
   Cock PJA, 2010, NUCLEIC ACIDS RES, V38, P1767, DOI 10.1093/nar/gkp1137
   de Oliveira S, 2013, J IMMUNOL, V190, P4349, DOI 10.4049/jimmunol.1203266
   Dohan A, 2015, DIAGN INTERV IMAG, V96, P871, DOI 10.1016/j.diii.2015.02.009
   Erben U, 2014, INT J CLIN EXP PATHO, V7, P4557
   ERGER RA, 1995, AM J PHYSIOL-LUNG C, V268, pL117, DOI 10.1152/ajplung.1995.268.1.L117
   Erichsen R, 2021, CANCER EPIDEM BIOMAR, V30, P886, DOI 10.1158/1055-9965.EPI-20-1241
   Feakins RM, 2013, J CLIN PATHOL, V66, P1005, DOI 10.1136/jclinpath-2013-201885
   Fernandes T, 2014, INSIGHTS IMAGING, V5, P195, DOI 10.1007/s13244-013-0308-y
   Fournier BM, 2012, MUCOSAL IMMUNOL, V5, P354, DOI 10.1038/mi.2012.24
   Geiger BM, 2013, PLOS ONE, V8, DOI 10.1371/journal.pone.0083194
   Goldsmith JR, 2013, DIS MODEL MECH, V6, P146, DOI 10.1242/dmm.009852
   Grondin JA, 2020, FRONT IMMUNOL, V11, DOI 10.3389/fimmu.2020.02054
   Gu ZG, 2016, BIOINFORMATICS, V32, P2847, DOI 10.1093/bioinformatics/btw313
   Gurtner A, 2021, SEMIN IMMUNOPATHOL, V43, P295, DOI 10.1007/s00281-021-00856-x
   Hegyi P, 2018, PHYSIOL REV, V98, P1983, DOI 10.1152/physrev.00054.2017
   Jacobs I, 2021, FRONT IMMUNOL, V12, DOI 10.3389/fimmu.2021.754413
   Jain U, 2014, INFLAMM BOWEL DIS, V20, P1628, DOI 10.1097/MIB.0000000000000056
   Jiang JW, 2019, HEPATOB PANCREAT DIS, V18, P19, DOI 10.1016/j.hbpd.2018.11.002
   Jung Y, 2014, J IMMUNOL, V193, P999, DOI 10.4049/jimmunol.1400413
   Kim JJ, 2013, PATHOGENS, V2, P55, DOI 10.3390/pathogens2010055
   Langmead B, 2012, NAT METHODS, V9, P357, DOI [10.1038/NMETH.1923, 10.1038/nmeth.1923]
   Lee AQ, 2021, CANCERS, V13, DOI 10.3390/cancers13205148
   Li B, 2011, BMC BIOINFORMATICS, V12, DOI 10.1186/1471-2105-12-323
   Li CM, 2020, ELIFE, V9, DOI 10.7554/eLife.50523
   Li Y, 2019, DIS MODEL MECH, V12, DOI 10.1242/dmm.039578
   Li Y, 2017, SCI REP-UK, V7, DOI 10.1038/srep41280
   Li Z, 2012, J HEPATOL, V56, P419, DOI 10.1016/j.jhep.2011.07.025
   Liberzon A, 2015, CELL SYST, V1, P417, DOI 10.1016/j.cels.2015.12.004
   Lickwar CR, 2017, PLOS BIOL, V15, DOI 10.1371/journal.pbio.2002054
   Llovet JM, 2021, NAT REV DIS PRIMERS, V7, DOI 10.1038/s41572-020-00240-3
   Loktionov A, 2019, WORLD J GASTROENTERO, V25, P3503, DOI 10.3748/wjg.v25.i27.3503
   Love MI, 2014, GENOME BIOL, V15, DOI 10.1186/s13059-014-0550-8
   Lu JW, 2021, PHARMACEUTICALS-BASE, V14, DOI 10.3390/ph14090867
   Lu JW, 2017, BIOMEDICINES, V5, DOI 10.3390/biomedicines5040058
   Martin OA, 2011, CANCER RES, V71, P3437, DOI 10.1158/0008-5472.CAN-10-4579
   McAllister SS, 2014, NAT CELL BIOL, V16, P717, DOI 10.1038/ncb3015
   McConnell AM, 2021, ANNU REV CANC BIOL, V5, P331, DOI 10.1146/annurev-cancerbio-051320-014135
   National Institute of Diabetes and Digestive and Kidney Diseases, BIL AC
   Nguyen TB, 2022, PLOS ONE, V17, DOI 10.1371/journal.pone.0267358
   Odenwald MA, 2017, NAT REV GASTRO HEPAT, V14, P9, DOI 10.1038/nrgastro.2016.169
   Oehlers SH, 2012, DIS MODEL MECH, V5, P457, DOI 10.1242/dmm.009365
   Oehlers SH, 2011, DEV DYNAM, V240, P288, DOI 10.1002/dvdy.22519
   Patankar JV, 2020, NAT REV GASTRO HEPAT, V17, P543, DOI 10.1038/s41575-020-0326-4
   Ponziani FR, 2019, HEPATOLOGY, V69, P107, DOI 10.1002/hep.30036
   Redon CE, 2010, P NATL ACAD SCI USA, V107, P17992, DOI 10.1073/pnas.1008260107
   Rieder F, 2009, NAT REV GASTRO HEPAT, V6, P228, DOI 10.1038/nrgastro.2009.31
   Rutkowski MR, 2015, ADV CANCER RES, V128, P235, DOI 10.1016/bs.acr.2015.04.011
   Sauerbruch T, 2021, FRONT PHYSIOL, V12, DOI 10.3389/fphys.2021.718783
   Schindelin J, 2012, NAT METHODS, V9, P676, DOI [10.1038/NMETH.2019, 10.1038/nmeth.2019]
   Schwabe RF, 2020, J HEPATOL, V72, P230, DOI 10.1016/j.jhep.2019.08.016
   Shi N, 2017, MILITARY MED RES, V4, DOI 10.1186/s40779-017-0122-9
   Shimshoni E, 2015, GUT, V64, P367, DOI 10.1136/gutjnl-2014-308048
   Speca S, 2012, WORLD J GASTROENTERO, V18, P3635, DOI 10.3748/wjg.v18.i28.3635
   Stadnicki A, 2012, CURR VASC PHARMACOL, V10, P659, DOI 10.2174/157016112801784495
   Subramanian A, 2005, P NATL ACAD SCI USA, V102, P15545, DOI 10.1073/pnas.0506580102
   Sun LL, 2015, PLOS ONE, V10, DOI 10.1371/journal.pone.0117249
   Tripathi A, 2018, NAT REV GASTRO HEPAT, V15, P397, DOI 10.1038/s41575-018-0011-z
   Vancamelbeke M, 2017, EXPERT REV GASTROENT, V11, P821, DOI 10.1080/17474124.2017.1343143
   Wallace KN, 2005, MECH DEVELOP, V122, P157, DOI 10.1016/j.mod.2004.10.009
   Wang Xichun, 2013, Curr Pathobiol Rep, V1, P29
   Wang YF, 2022, FRONT IMMUNOL, V13, DOI 10.3389/fimmu.2022.835005
   Wang ZY, 2010, BMC GENOMICS, V11, DOI 10.1186/1471-2164-11-392
   Wera O, 2016, J CLIN MED, V5, DOI 10.3390/jcm5120118
   White R, 2013, NAT REV CANCER, V13, P624, DOI 10.1038/nrc3589
   Witte M, 2014, ZEBRAFISH, V11, P542, DOI 10.1089/zeb.2014.1023
   Wrighton PJ, 2019, CELL MOL GASTROENTER, V8, P347, DOI 10.1016/j.jcmgh.2019.05.002
   Wu LW, 2021, BIOMED PHARMACOTHER, V133, DOI 10.1016/j.biopha.2020.111036
   Yamashita N, 1999, INT ARCH ALLERGY IMM, V120, P230, DOI 10.1159/000024272
   Yang QQ, 2019, DIS MODEL MECH, V12, DOI 10.1242/dmm.038240
   Yang Songwei, 2021, J Inflamm Res, V14, P3171, DOI 10.2147/JIR.S318327
   Yu LX, 2017, NAT REV GASTRO HEPAT, V14, P527, DOI 10.1038/nrgastro.2017.72
   Zheng WL, 2014, PLOS ONE, V9, DOI 10.1371/journal.pone.0091179
NR 84
TC 0
Z9 0
U1 0
U2 0
PU MDPI
PI BASEL
PA ST ALBAN-ANLAGE 66, CH-4052 BASEL, SWITZERLAND
EI 2073-4409
J9 CELLS-BASEL
JI Cells
PD JUN
PY 2022
VL 11
IS 11
AR 1810
DI 10.3390/cells11111810
PG 20
WC Cell Biology
WE Science Citation Index Expanded (SCI-EXPANDED)
SC Cell Biology
GA 1Z3QF
UT WOS:000808742400001
PM 35681505
OA gold, Green Published
DA 2022-07-05
ER

PT J
AU Mahoney, DE
   Chalise, P
   Rahman, F
   Pierce, JD
AF Mahoney, Diane E.
   Chalise, Prabhakar
   Rahman, Faith
   Pierce, Janet D.
TI Influences of Gastrointestinal Microbiota Dysbiosis on Serum
   Proinflammatory Markers in Epithelial Ovarian Cancer Development and
   Progression
SO CANCERS
LA English
DT Article
DE epithelial ovarian cancer; gastrointestinal microbiota dysbiosis;
   proinflammatory markers
ID SYNGENEIC MOUSE MODEL; GUT MICROBIOTA; INFLAMMATION; DIAGNOSIS; CELLS;
   TUMOR; RISK
AB Simple Summary Advanced epithelial ovarian cancer (EOC) is the deadliest gynecologic cancer due to the lack of available early screening methods that are available in clinical settings. Unique gastrointestinal (GI) microbiota have been detected in the ovaries and peritoneal fluid of women with EOC that are not found in women without disease. However, there are limited data available to determine possible links in GI microbiota composition and early ovarian cancer development while women are largely asymptomatic. This research utilizes an EOC animal model to investigate the effects of GI microbial disruption on systemic inflammation during early disease development and progression. The identification of distinct GI microbial communities that may potentially mediate systemic immune response during carcinogenesis can open new opportunities to disentangle the complex ovarian tumor microenvironment for the discovery of valid clinical tools for early EOC detection. GI microbiota has been implicated in producing the inflammatory tumor microenvironment of several cancers. Women with ovarian cancer often report GI-related symptoms at diagnosis although minimal is known about the possible GI bacteria that may trigger pro-tumorigenic immune responses in early EOC. The purpose of this study was to investigate the influences of GI microbiota dysbiosis on serum inflammatory markers during EOC utilizing a rodent model. This experimental design consisted of C57BL/6 mice randomly assigned to either the microbiota dysbiosis group (n = 6) or control group (n = 5). The CD7BL/6 mice assigned to the microbiota dysbiosis group were administered a mixture of broad-spectrum antibiotics (bacitracin and neomycin) for 2 weeks. Both groups were injected intraperitoneally with mouse ovarian epithelial cells that induce ovarian tumorigenesis. Levels of C-reactive protein (CRP), interleukin-6 (IL-6), and tumor necrosis factor-alpha (TNF-alpha) were assessed in the serum, and the composition of the GI microbiota in fecal samples was measured using 16S rRNA gene sequencing. Overall CRP serum levels were significantly lower and TNF alpha levels were significantly higher in the microbiota dysbiosis group compared to the control group. The abundances of microbiota that correlated with CRP serum levels in the combined groups were genus Parabacteroides, Roseburia, and Emergencia and species Ruminococcus faecis, Parabacteroides distasonis, Roseburia Faecis, and Emergencia timonensis. This study provides evidence to support for further investigation of the GI microbial profiles in patients at risk of EOC.
C1 [Mahoney, Diane E.; Pierce, Janet D.] Univ Kansas, Sch Nursing, Med Ctr, Kansas City, KS 66160 USA.
   [Chalise, Prabhakar] Univ Kansas, Dept Biostat & Data Sci, Med Ctr, Kansas City, KS 66160 USA.
   [Rahman, Faith] Univ Kansas, Clin Trials Clin Operat, Canc Ctr, Kansas City, KS 66160 USA.
RP Mahoney, DE (通讯作者)，Univ Kansas, Sch Nursing, Med Ctr, Kansas City, KS 66160 USA.
EM dmahoney@kumc.edu; pchalise@kumc.edu; frahman2@kumc.edu;
   jpierce@kumc.edu
FU University of Kansas School of Nursing MacArthur Collaborative Practice
   Award
FX This research was funded by the University of Kansas School of Nursing
   MacArthur Collaborative Practice Award.
CR Aguilera M, 2015, GUT MICROBES, V6, P10, DOI 10.4161/19490976.2014.990790
   Alomair AO, 2018, GASTROENT RES PRACT, V2018, DOI 10.1155/2018/5284754
   Amer H, 2021, J PERS MED, V11, DOI 10.3390/jpm11121335
   [Anonymous], 2021, SEER SEER EXPLORER I
   Aust S, 2020, B CANCER, V107, P385, DOI 10.1016/j.bulcan.2020.01.011
   Bobin-Dubigeon C, 2021, NUTRIENTS, V13, DOI 10.3390/nu13082705
   Boussios S, 2019, CRIT REV ONCOL HEMAT, V134, P46, DOI 10.1016/j.critrevonc.2018.12.006
   Brennan CA, 2016, ANNU REV MICROBIOL, V70, P395, DOI 10.1146/annurev-micro-102215-095513
   Buffa JA, 2022, NAT MICROBIOL, V7, P73, DOI 10.1038/s41564-021-01010-x
   Campisciano G, 2020, MICROORGANISMS, V8, DOI 10.3390/microorganisms8030431
   Cekanaviciute E, 2017, P NATL ACAD SCI USA, V114, P10713, DOI 10.1073/pnas.1711235114
   Charbonneau B, 2013, CRIT REV IMMUNOL, V33, P137, DOI 10.1615/CritRevImmunol.2013006813
   Chen SJ, 2022, NEUROLOGY, V98, pE848, DOI 10.1212/WNL.0000000000013225
   Cheng WY, 2020, GUT, V69, P1867, DOI 10.1136/gutjnl-2020-321153
   Comen EA, 2018, FRONT CELL DEV BIOL, V6, DOI 10.3389/fcell.2018.00056
   Fulbright LE, 2017, PLOS PATHOG, V13, DOI 10.1371/journal.ppat.1006480
   Gao Q, 2018, CANCERS, V10, DOI 10.3390/cancers10080276
   Ge YS, 2021, J EXP CLIN CANC RES, V40, DOI 10.1186/s13046-021-01845-6
   Ghose A, 2022, PROTEOMES, V10, DOI 10.3390/proteomes10020016
   Giampaolino P, 2019, MINERVA MED, V110, P279, DOI 10.23736/S0026-4806.19.06086-5
   Gonzalez-Pastor R, 2019, J OVARIAN RES, V12, DOI 10.1186/s13048-019-0493-5
   Greenaway J, 2008, GYNECOL ONCOL, V108, P385, DOI 10.1016/j.ygyno.2007.10.035
   Guo YP, 2021, CHIN MED-UK, V16, DOI 10.1186/s13020-021-00436-z
   Kampan NC, 2020, SCI REP-UK, V10, DOI 10.1038/s41598-020-59009-z
   Kimbrel EA, 2009, MOL IMAGING, V8, P140, DOI 10.2310/7290.2009.00007
   Kwak MS, 2020, FRONT MICROBIOL, V11, DOI 10.3389/fmicb.2020.01162
   Lau HCH, 2021, GUT MICROBES, V13, P1, DOI 10.1080/19490976.2020.1869504
   Li ZD, 2018, FRONT CELL INFECT MI, V8, DOI 10.3389/fcimb.2018.00314
   Lin HF, 2019, EXPERT REV PROTEOMIC, V16, P501, DOI 10.1080/14789450.2018.1523724
   Lin H, 2020, NAT COMMUN, V11, DOI 10.1038/s41467-020-17041-7
   Lisio MA, 2019, INT J MOL SCI, V20, DOI 10.3390/ijms20040952
   Magurran A.E., 2004, MEASURING BIOL DIVER
   Mahoney DE, 2021, EUR J GYNAECOL ONCOL, V42, P1006, DOI 10.31083/j.ejgo4205150
   Miao R, 2020, PLOS ONE, V15, DOI 10.1371/journal.pone.0227707
   Mori G, 2019, FRONT MICROBIOL, V10, DOI 10.3389/fmicb.2019.01746
   National Comprehensive Cancer Network, 2022, NCCN CLIN GUID ONC U
   Nene NR, 2019, LANCET ONCOL, V20, P1171, DOI 10.1016/S1470-2045(19)30340-7
   Orr B, 2018, HEMATOL ONCOL CLIN N, V32, P943, DOI 10.1016/j.hoc.2018.07.010
   Pawlik W, 2021, DIAGNOSTICS, V11, DOI 10.3390/diagnostics11091625
   Peres LC, 2021, CANCER EPIDEM BIOMAR, V30, P710, DOI 10.1158/1055-9965.EPI-20-1390
   Poole EM, 2013, AM J EPIDEMIOL, V178, P1256, DOI 10.1093/aje/kwt098
   Ramakrishnan M, 2013, CANCER RES, V73, P5360, DOI 10.1158/0008-5472.CAN-13-0896
   Revythis A, 2021, DIAGNOSTICS, V11, DOI 10.3390/diagnostics11081341
   Roby KF, 2008, ADV EXP MED BIOL, V622, P169
   Roby KF, 2000, CARCINOGENESIS, V21, P585, DOI 10.1093/carcin/21.4.585
   Schirmer M, 2016, CELL, V167, P1125, DOI 10.1016/j.cell.2016.10.020
   Sheng QS, 2020, ONCOTARGETS THER, V13, P635, DOI 10.2147/OTT.S218004
   Siegel RL, 2018, CA-CANCER J CLIN, V68, P7, DOI 10.3322/caac.21442
   Sipos A, 2021, MOL MED, V27, DOI 10.1186/s10020-021-00295-2
   Szymczak AL, 2004, NAT BIOTECHNOL, V22, P589, DOI 10.1038/nbt957
   Tarver T, 2012, J CONS HLTH INTERNET, V16, P366, DOI 10.1080/15398285.2012.701177
   Nguyen TLA, 2015, DIS MODEL MECH, V8, P1, DOI 10.1242/dmm.017400
   Thomas AM, 2016, FRONT CELL INFECT MI, V6, DOI 10.3389/fcimb.2016.00179
   Trabert B, 2014, GYNECOL ONCOL, V135, P297, DOI 10.1016/j.ygyno.2014.08.025
   Troy Tamara, 2004, Mol Imaging, V3, P9, DOI 10.1162/153535004773861688
   Turnbaugh PJ, 2007, NATURE, V449, P804, DOI 10.1038/nature06244
   Wang Q, 2020, J OVARIAN RES, V13, DOI 10.1186/s13048-019-0603-4
   Wang TT, 2012, ISME J, V6, P320, DOI 10.1038/ismej.2011.109
   Wang ZQ, 2019, AMB EXPRESS, V9, DOI 10.1186/s13568-019-0763-z
   Wilson AL, 2019, CANCERS, V11, DOI 10.3390/cancers11010032
   Xu SY, 2019, PATHOG DIS, V77, DOI 10.1093/femspd/ftz019
   Yang DS, 2020, SCI REP-UK, V10, DOI 10.1038/s41598-020-77167-y
   Yang FL, 2019, MICROBIOL RESOUR ANN, V8, DOI 10.1128/MRA.00585-19
   Yousefi M, 2020, CELL ONCOL, V43, P515, DOI 10.1007/s13402-020-00513-9
   Zhang XF, 2022, COMPUT STRUCT BIOTEC, V20, P1528, DOI 10.1016/j.csbj.2022.03.028
   Zheng YJ, 2020, GUT MICROBES, V11, DOI 10.1080/19490976.2020.1737487
   Zhou B, 2019, SCI REP-UK, V9, DOI 10.1038/s41598-018-38031-2
NR 67
TC 0
Z9 0
U1 0
U2 0
PU MDPI
PI BASEL
PA ST ALBAN-ANLAGE 66, CH-4052 BASEL, SWITZERLAND
EI 2072-6694
J9 CANCERS
JI Cancers
PD JUN
PY 2022
VL 14
IS 12
AR 3022
DI 10.3390/cancers14123022
PG 15
WC Oncology
WE Science Citation Index Expanded (SCI-EXPANDED)
SC Oncology
GA 2K6GL
UT WOS:000816431700001
PM 35740687
OA gold, Green Published
DA 2022-07-05
ER

PT J
AU Dai, JJ
   Fu, YY
   Zhong, XQ
   Cen, W
   Ye, MF
   Chen, XH
   Pan, YF
   Ye, LC
AF Dai, Ju-Ji
   Fu, Yang-Yang
   Zhong, Xi-Qiang
   Cen, Wei
   Ye, Mao-Fei
   Chen, Xi-Han
   Pan, Yi-Fei
   Ye, Le-Chi
TI Identification of Senescence-Related Subtypes, the Development of a
   Prognosis Model, and Characterization of Immune Infiltration and Gut
   Microbiota in Colorectal Cancer
SO FRONTIERS IN MEDICINE
LA English
DT Article
DE colorectal cancer; senescence; tumor microenvironment; gut microbiota;
   prognosis
ID COLON-CANCER; DENDRITIC CELLS; INHIBITION; SENSITIZES; EXPRESSION;
   APOPTOSIS; MK5/PRAK; KINASE; BCL6; LOOP
AB Cellular senescence is associated with tumorigenesis, and the subtype and prognostic signatures of senescence-related genes (SRGs) in the tumor microenvironment (TME) and gut microbiota have not been fully determined. Analysis of 91 SRGs obtained from the GSEA and MSigDB, and mRNA sequencing of genes in the Gene Expression Omnibus (GEO) and The Cancer Genome Atlas (TCGA) databases enabled the identification of two distinct molecular types of colorectal cancer (CRC). Patient samples were clustered into two subtypes, with Kaplan-Meier survival analyses showing significant differences in patient survival between the two subtypes. Cluster C2 was associated with patient clinicopathological features, high immune score, high abundance of immune infiltrating cells and somewhat high abundance of bacteria. A risk model based on eight SRGs showed that a low risk score was characterized by inhibition of immune activity and was indicative of better prognosis in patients with CRC. In combination with clinical characteristics, risk score was found to be an independent prognostic predictor of survival in patients with CRC. In conclusion, the present study showed that senescence-related subtypes and a signature consisting of eight SRGs were associated with CRC patient prognosis, as well as with immune cell infiltration and gut microbiota. These findings may enable better prediction of CRC patient prognosis and facilitate individualized treatments.
C1 [Dai, Ju-Ji; Cen, Wei; Pan, Yi-Fei; Ye, Le-Chi] Wenzhou Med Univ, Dept Colorectal & Anal Surg, Affiliated Hosp 1, Wenzhou, Peoples R China.
   [Fu, Yang-Yang] Wenzhou Med Univ, Div Pulm Med, Key Lab Heart & Lung, Affiliated Hosp 1, Wenzhou, Peoples R China.
   [Zhong, Xi-Qiang] Wenzhou Med Univ, Dept Spinal Surg, Affiliated Hosp 3, Wenzhou, Peoples R China.
   [Ye, Mao-Fei] Shanghai Baoshan Luodian Hosp, Dept Urol, Shanghai, Peoples R China.
   [Chen, Xi-Han] Peoples Hosp Pingyang, Dept Gastroenterol, Wenzhou, Peoples R China.
RP Ye, LC (通讯作者)，Wenzhou Med Univ, Dept Colorectal & Anal Surg, Affiliated Hosp 1, Wenzhou, Peoples R China.
EM yelechi@wzhospital.cn
CR Angell HK, 2020, CLIN CANCER RES, V26, P332, DOI 10.1158/1078-0432.CCR-18-1851
   Aras S, 2017, BRIT J CANCER, V117, P1583, DOI 10.1038/bjc.2017.356
   Basso K, 2012, IMMUNOL REV, V247, P172, DOI 10.1111/j.1600-065X.2012.01112.x
   Bekaii-Saab T, 2019, CLIN COLORECTAL CANC, V18, pE117, DOI 10.1016/j.clcc.2018.11.002
   Pavan ICB, 2021, CELLS-BASEL, V10, DOI 10.3390/cells10030507
   Boleij A, 2015, CLIN INFECT DIS, V60, P208, DOI 10.1093/cid/ciu787
   Calcinotto A, 2019, PHYSIOL REV, V99, P1047, DOI 10.1152/physrev.00020.2018
   Coppe JP, 2008, PLOS BIOL, V6, P2853, DOI 10.1371/journal.pbio.0060301
   Dai ZW, 2018, MICROBIOME, V6, DOI 10.1186/s40168-018-0451-2
   de Vos WM, 2022, GUT, V71, P1020, DOI 10.1136/gutjnl-2021-326789
   Dejea CM, 2018, SCIENCE, V359, P592, DOI 10.1126/science.aah3648
   Deleris P, 2008, J CELL PHYSIOL, V217, P778, DOI 10.1002/jcp.21560
   di Fagagna FD, 2003, NATURE, V426, P194, DOI 10.1038/nature02118
   Ewald JA, 2010, JNCI-J NATL CANCER I, V102, P1536, DOI 10.1093/jnci/djq364
   Fridman WH, 2017, NAT REV CLIN ONCOL, V14, P717, DOI 10.1038/nrclinonc.2017.101
   Galon J, 2006, SCIENCE, V313, P1960, DOI 10.1126/science.1129139
   Gil J, 2006, NAT REV MOL CELL BIO, V7, P667, DOI 10.1038/nrm1987
   He SH, 2017, CELL, V169, P1000, DOI 10.1016/j.cell.2017.05.015
   Hebbar N, 2014, ADV EXP MED BIOL, V818, P155, DOI 10.1007/978-1-4471-6458-6_7
   Hwang S, 2020, INT J MED SCI, V17, P145, DOI 10.7150/ijms.38371
   Kim WY, 2006, CELL, V127, P265, DOI 10.1016/j.cell.2006.10.003
   Kline CLB, 2011, APOPTOSIS, V16, P1285, DOI 10.1007/s10495-011-0648-3
   Kress TR, 2011, MOL CELL, V41, P445, DOI 10.1016/j.molcel.2011.01.023
   Li YD, 2020, FRONT IMMUNOL, V11, DOI 10.3389/fimmu.2020.00806
   Lopez-Otin C, 2013, CELL, V153, P1194, DOI 10.1016/j.cell.2013.05.039
   Moens U, 2013, BIOL CHEM, V394, P1115, DOI 10.1515/hsz-2013-0149
   Mosser DM, 2008, NAT REV IMMUNOL, V8, P958, DOI 10.1038/nri2448
   Park SJ, 2016, ONCOTARGET, V7, P65957, DOI 10.18632/oncotarget.11781
   Purcell RV, 2017, PLOS ONE, V12, DOI 10.1371/journal.pone.0171602
   Roy S, 2017, NAT REV CANCER, V17, P271, DOI 10.1038/nrc.2017.13
   Sandel MH, 2005, CLIN CANCER RES, V11, P2576, DOI 10.1158/1078-0432.CCR-04-1448
   Scott AJ, 2019, GUT, V68, P1624, DOI 10.1136/gutjnl-2019-318556
   Sena P, 2014, ONCOL REP, V31, P103, DOI 10.3892/or.2013.2846
   Siegel RL, 2020, CA-CANCER J CLIN, V70, P145, DOI 10.3322/caac.21601
   Sui XB, 2014, SCI REP-UK, V4, DOI 10.1038/srep04694
   Vasilevskaya IA, 2016, MOL CANCER RES, V14, P753, DOI 10.1158/1541-7786.MCR-16-0035
   Vicente R, 2016, AGING CELL, V15, P400, DOI 10.1111/acel.12455
   Wang JW, 2020, CANCER MED-US, V9, P361, DOI 10.1002/cam4.2673
   Wculek SK, 2020, NAT REV IMMUNOL, V20, P7, DOI 10.1038/s41577-019-0210-z
   WOLMARK N, 1988, JNCI-J NATL CANCER I, V80, P30, DOI 10.1093/jnci/80.1.30
   Wu QH, 2019, MED RES REV, V39, P2082, DOI 10.1002/med.21574
NR 41
TC 0
Z9 0
U1 2
U2 2
PU FRONTIERS MEDIA SA
PI LAUSANNE
PA AVENUE DU TRIBUNAL FEDERAL 34, LAUSANNE, CH-1015, SWITZERLAND
EI 2296-858X
J9 FRONT MED-LAUSANNE
JI Front. Med.
PD MAY 26
PY 2022
VL 9
AR 916565
DI 10.3389/fmed.2022.916565
PG 13
WC Medicine, General & Internal
WE Science Citation Index Expanded (SCI-EXPANDED)
SC General & Internal Medicine
GA 2D2EF
UT WOS:000811366200001
PM 35721059
OA Green Published, gold
DA 2022-07-05
ER

PT J
AU Lu, XJ
   Wang, Y
   Luo, Y
   Yu, BW
AF Lu, Xiaojian
   Wang, Ying
   Luo, Yan
   Yu, Buwei
TI Influence of different regimens of volumetric therapy on perioperative
   intestinal flora in the surgical patients with pancreas tumor, a
   randomized controlled trial study
SO BMC ANESTHESIOLOGY
LA English
DT Article
DE Perioperative period; Volumetric therapy; Intestinal flora
ID GUT MICROBIOTA; CARDIOPULMONARY-BYPASS; BLOOD-PRESSURE; DOPEXAMINE;
   INFLAMMATION; DOPAMINE
AB Background: It is not clear whether the perioperative intestinal microenvironment of patients undergoing pancreatic tumor surgery is affected by intraoperative fluid therapy.
   Method: Fifty-eight patients who underwent a confined excision of pancreas mass at this center were enrolled. The patients were grouped according to the random number table in these two groups: the liberal fluid infusion (LFI) group and the goal-directed fluid therapy (GDFT) group. Perioperative anesthesia management was carried out by the same team of anesthesiologists according to a preset anesthetic protocol. Fecal samples were collected twice: within 2 days before the surgery and at 6 to 8 days postoperatively. The collected fecal samples were sequenced through microbial diversity high-throughput 16 s-rDNA; and the differential changes of intestinal flora were analyzed.
   Results: Main components of flora in the sample were significantly different between LFI and GDFT groups. As shown by the difference in species, in GDFT group, more constituent bacteria participated in the metabolism inside human body and the restoration of coagulation function, including: prevotella, roseburia, lachnospiracea, dialister and clostridium (P < 0.05); in LFI group, more constituent bacteria were opportunistic pathogenic bacteria, including: enterococcus, pseudomonas aeruginosa, and acinetobacter baumannii (P < 0.05).
   Conclusion: For surgical patients with pancreas tumor, there are significant differences of intestinal flora in diversity between GDFT and LFI. GDFT seems to play a more important role in protection and restoration of intestinal flora.
C1 [Lu, Xiaojian; Wang, Ying; Luo, Yan; Yu, Buwei] Shanghai Jiao Tong Univ, Dept Anesthesiol, Ruijin Hosp, Shanghai, Peoples R China.
RP Yu, BW (通讯作者)，Shanghai Jiao Tong Univ, Dept Anesthesiol, Ruijin Hosp, Shanghai, Peoples R China.
EM yubuwei_2013@126.com
CR Ahren IL, 2015, CLIN NUTR, V34, P719, DOI 10.1016/j.clnu.2014.08.009
   Ascher S, 2018, EUR J IMMUNOL, V48, P564, DOI 10.1002/eji.201646879
   Bastien O, 2000, ANESTHESIOLOGY, V92, P457, DOI 10.1097/00000542-200002000-00028
   Bergeron N, 2016, BRIT J NUTR, V116, P2020, DOI 10.1017/S0007114516004165
   Borges NA, 2019, PROBIOTICS ANTIMICRO, V11, P648, DOI 10.1007/s12602-018-9411-1
   Chappell D, 2008, ANESTHESIOLOGY, V109, P723, DOI 10.1097/ALN.0b013e3181863117
   Chen YF, 2014, J DAIRY SCI, V97, P6680, DOI 10.3168/jds.2014-7962
   COHEN J, 1992, PSYCHOL BULL, V112, P155, DOI 10.1037/0033-2909.112.1.155
   Durgan DJ, 2016, HYPERTENSION, V67, P469, DOI 10.1161/HYPERTENSIONAHA.115.06672
   Falony G, 2015, ANNU REV MICROBIOL, V69, P305, DOI 10.1146/annurev-micro-091014-104422
   Froghi F, 2019, BMJ OPEN, V9, DOI 10.1136/bmjopen-2018-028783
   Gan XT, 2014, CIRC-HEART FAIL, V7, P491, DOI 10.1161/CIRCHEARTFAILURE.113.000978
   Kelly D, 2004, NAT IMMUNOL, V5, P104, DOI 10.1038/ni1018
   Khalesi S, 2014, HYPERTENSION, V64, P897, DOI 10.1161/HYPERTENSIONAHA.114.03469
   Liu TX, 2015, CHINESE MED J-PEKING, V128, P2805, DOI 10.4103/0366-6999.167362
   Lundberg DS, 2013, NAT METHODS, V10, P999, DOI 10.1038/nmeth.2634
   Meier-Hellmann A, 1999, CRIT CARE MED, V27, P2166, DOI 10.1097/00003246-199910000-00015
   Miller TE, 2015, CAN J ANESTH, V62, P158, DOI 10.1007/s12630-014-0266-y
   Mondot S, 2016, GUT, V65, P954, DOI 10.1136/gutjnl-2015-309184
   MUYZER G, 1995, ARCH MICROBIOL, V164, P165, DOI 10.1007/BF02529967
   Nygren A, 2003, INTENS CARE MED, V29, P1322, DOI 10.1007/s00134-003-1829-5
   O'Hara AM, 2006, EMBO REP, V7, P688, DOI 10.1038/sj.embor.7400731
   OHRI SK, 1994, ANN THORAC SURG, V57, P1193, DOI 10.1016/0003-4975(94)91355-2
   Palmieri O, 2021, CELLS-BASEL, V10, DOI 10.3390/cells10113243
   Paparella D, 2002, EUR J CARDIO-THORAC, V21, P232, DOI 10.1016/S1010-7940(01)01099-5
   Pluznick JL, 2013, P NATL ACAD SCI USA, V110, P4410, DOI 10.1073/pnas.1215927110
   Riquelme E, 2019, CELL, V178, P795, DOI 10.1016/j.cell.2019.07.008
   Sack FU, 2002, BRIT J ANAESTH, V88, P841, DOI 10.1093/bja/88.6.841
   Tassani P, 2001, J CARDIOTHOR VASC AN, V15, P469, DOI 10.1053/jcan.2001.24989
   Temmesfeld-Wollbruck B, 1998, AM J RESP CRIT CARE, V157, P1586, DOI 10.1164/ajrccm.157.5.9710017
   Thoren A, 2000, CRIT CARE MED, V28, P2338, DOI 10.1097/00003246-200007000-00027
   Turpeinen AM, 2012, FOOD FUNCT, V3, P621, DOI 10.1039/c2fo10286b
   Wang Y, 2009, PLOS ONE, V4, DOI 10.1371/journal.pone.0007401
NR 33
TC 0
Z9 0
U1 1
U2 1
PU BMC
PI LONDON
PA CAMPUS, 4 CRINAN ST, LONDON N1 9XW, ENGLAND
SN 1471-2253
J9 BMC ANESTHESIOL
JI BMC Anesthesiol.
PD MAY 25
PY 2022
VL 22
IS 1
AR 162
DI 10.1186/s12871-022-01693-7
PG 12
WC Anesthesiology
WE Science Citation Index Expanded (SCI-EXPANDED)
SC Anesthesiology
GA 1P5FB
UT WOS:000802033300002
PM 35614395
OA gold, Green Published
DA 2022-07-05
ER

PT J
AU Tang, G
   Guan, HC
   Du, ZY
   Yuan, WJ
AF Tang, Gang
   Guan, Haochen
   Du, Zhiyong
   Yuan, Weijie
TI Comprehensive Analysis of the Butyrate-Metabolism-Related Gene Signature
   in Tumor Microenvironment-Infiltrating Immune Cells in Clear Cell Renal
   Cell Carcinoma
SO FRONTIERS IN CELL AND DEVELOPMENTAL BIOLOGY
LA English
DT Article
DE butyrate; metabolism; tumor immune microenvironment; ccRCC; gene
   signature
ID CHAIN FATTY-ACIDS; MICROBIAL METABOLITES; COLORECTAL-CANCER; GUT
   MICROBIOTA; BLOCKADE; SENSITIVITY; BACTERIA; ANTIBODY; THERAPY; PD-1
AB A wealth of experimental evidence has validated that butyrate is capable of inhibiting tumorigenesis, while the potential role of butyrate metabolism in the tumor immune microenvironment (TIME) has been rarely explored. This study aims to explore the potential of butyrate-metabolism-related genes as prognostic biomarkers and their correlations with immune infiltrates in clear cell renal cell carcinoma (ccRCC) patients. Based on The Cancer Genome Atlas dataset (TCGA; n = 539), a total of 22 differentially expressed genes (DEGs) related with butyrate metabolism in ccRCC and normal samples were identified. Among them, a prognostic signature involving six butyrate-metabolism-related genes was created (Bu-Meta-GPS) in the training set (n = 271) and validation set (n = 268), and risk scores were calculated based on them. ccRCC patients with high-risk scores exhibited an unfavorable prognosis, high immunoscore, upregulated immuno-oncological targets (PD1, PD-L1, CTLA4, and CD19), and distinct immune-cell infiltration than those with low-risk scores. High-risk ccRCC patients without radiotherapy had a better survival rate than radiotherapy-treated patients. The negative regulation of cytokine production and cytokine-mediated signaling pathways was remarkably enriched in ccRCC patients with high-risk scores. A nomogram was then formulated to assess the overall survival (OS) of ccRCC patients. In summary, we illuminated the key role of butyrate metabolism in ccRCC TIME. The developed Bu-Meta-GPS was a sensitive predictive biomarker for the prognosis of ccRCC, which also provided new perspectives in improving immunotherapeutic efficacy.
C1 [Tang, Gang; Guan, Haochen; Yuan, Weijie] Shanghai Jiao Tong Univ, Shanghai Gen Hosp, Dept Nephrol, Sch Med, Shanghai, Peoples R China.
   [Du, Zhiyong] Dingzhou Peoples Hosp Hebei Prov, Dept Urol Surg, Dingzhou, Peoples R China.
RP Yuan, WJ (通讯作者)，Shanghai Jiao Tong Univ, Shanghai Gen Hosp, Dept Nephrol, Sch Med, Shanghai, Peoples R China.
EM ywj4168@163.com
CR Andoh A, 2002, CANCER IMMUNOL IMMUN, V50, P663, DOI 10.1007/s262-001-0239-1
   Arpaia N, 2013, NATURE, V504, P451, DOI 10.1038/nature12726
   Chang PV, 2014, P NATL ACAD SCI USA, V111, P2247, DOI 10.1073/pnas.1322269111
   Comalada M, 2006, J CANCER RES CLIN, V132, P487, DOI 10.1007/s00432-006-0092-x
   Fung KYC, 2012, BRIT J NUTR, V108, P820, DOI 10.1017/S0007114512001948
   Furusawa Y, 2013, NATURE, V504, P446, DOI 10.1038/nature12721
   Ganapathy V, 2013, CURR OPIN PHARMACOL, V13, P869, DOI 10.1016/j.coph.2013.08.006
   Ghatalia P, 2019, J IMMUNOTHER CANCER, V7, DOI 10.1186/s40425-019-0621-1
   Gross-Goupil M, 2018, ANN ONCOL, V29, P2371, DOI 10.1093/annonc/mdy454
   Gubin MM, 2014, NATURE, V515, P577, DOI 10.1038/nature13988
   He Y, 2021, CELL METAB, V33, P988, DOI 10.1016/j.cmet.2021.03.002
   Herbst RS, 2014, NATURE, V515, P563, DOI 10.1038/nature14011
   Hinnebusch BF, 2002, J NUTR, V132, P1012, DOI 10.1093/jn/132.5.1012
   Hu SE, 2015, MOL CANCER, V14, DOI 10.1186/s12943-015-0450-x
   Hu S, 2011, PLOS ONE, V6, DOI 10.1371/journal.pone.0016221
   Hu Y, 2016, CARCINOGENESIS, V37, P366, DOI 10.1093/carcin/bgw019
   Igarashi T, 2002, UROL INT, V69, P51, DOI 10.1159/000064361
   Janiszewska AD, 2013, WSPOLCZESNA ONKOL, V17, P123, DOI 10.5114/wo.2013.34613
   Jonasch E, 2021, NAT REV NEPHROL, V17, P245, DOI 10.1038/s41581-020-00359-2
   Jonasch E, 2014, BMJ-BRIT MED J, V349, DOI 10.1136/bmj.g4797
   Liu JN, 2020, FRONT IMMUNOL, V11, DOI 10.3389/fimmu.2020.02048
   Louis P, 2014, NAT REV MICROBIOL, V12, P661, DOI 10.1038/nrmicro3344
   Ma XM, 2020, CELL BIOL TOXICOL, V36, P509, DOI 10.1007/s10565-020-09518-4
   Motzer RJ, 2018, NEW ENGL J MED, V378, P1277, DOI 10.1056/NEJMoa1712126
   O'Keefe SJD, 2016, NAT REV GASTRO HEPAT, V13, P691, DOI 10.1038/nrgastro.2016.165
   Ravaud A, 2017, NEW ENGL J MED, V376, P893, DOI 10.1056/NEJMc1616636
   Rizvi NA, 2015, SCIENCE, V348, P124, DOI 10.1126/science.aaa1348
   Salimi V, 2017, LIPIDS HEALTH DIS, V16, DOI 10.1186/s12944-017-0593-4
   Sato H, 2020, INT J CLIN ONCOL, V25, P801, DOI 10.1007/s10147-020-01666-1
   Senbabaoglu Y, 2016, GENOME BIOL, V17, DOI 10.1186/s13059-016-1092-z
   Shevtsov M, 2019, FRONT ONCOL, V9, DOI 10.3389/fonc.2019.00156
   Smith PM, 2013, SCIENCE, V341, P569, DOI 10.1126/science.1241165
   Snyder A, 2014, NEW ENGL J MED, V371, P2189, DOI 10.1056/NEJMoa1406498
   Tailor D, 2014, MITOCHONDRION, V16, P55, DOI 10.1016/j.mito.2013.10.004
   Thompson RH, 2007, CLIN CANCER RES, V13, P1757, DOI 10.1158/1078-0432.CCR-06-2599
   Topalian SL, 2012, NEW ENGL J MED, V366, P2443, DOI 10.1056/NEJMoa1200690
   Wang FF, 2020, FASEB J, V34, P4266, DOI 10.1096/fj.201902626R
   Wilson AJ, 2010, CANCER RES, V70, P609, DOI 10.1158/0008-5472.CAN-09-2327
   Yadav M, 2014, NATURE, V515, P572, DOI 10.1038/nature14001
   Yang WJ, 2020, NAT COMMUN, V11, DOI 10.1038/s41467-020-18262-6
   Yoshihara K, 2013, NAT COMMUN, V4, DOI 10.1038/ncomms3612
   Zeng HW, 2005, J NUTR, V135, P291, DOI 10.1093/jn/135.2.291
   Zheng S, 2019, ADV SCI, V6, DOI 10.1002/advs.201900159
   Zhou QH, 2020, J IMMUNOTHER CANCER, V8, DOI 10.1136/jitc-2019-000157
NR 44
TC 0
Z9 0
U1 0
U2 0
PU FRONTIERS MEDIA SA
PI LAUSANNE
PA AVENUE DU TRIBUNAL FEDERAL 34, LAUSANNE, CH-1015, SWITZERLAND
SN 2296-634X
J9 FRONT CELL DEV BIOL
JI Front. Cell. Dev. Biol.
PD MAY 19
PY 2022
VL 10
AR 816024
DI 10.3389/fcell.2022.816024
PG 11
WC Cell Biology; Developmental Biology
WE Science Citation Index Expanded (SCI-EXPANDED)
SC Cell Biology; Developmental Biology
GA 1U6TB
UT WOS:000805541500001
PM 35663389
OA Green Published, gold
DA 2022-07-05
ER

PT J
AU Lin, QW
   Liu, MY
   Yue, GGL
   Cheung, MK
   Lai, ZX
   Kwok, FHF
   Lee, JKM
   Wang, Z
   Lau, CBS
   Tan, NH
AF Lin, Qianwen
   Liu, Mingyu
   Yue, Grace Gar-Lee
   Cheung, Man Kit
   Lai, Zhixing
   Kwok, Frankie Hin-Fai
   Lee, Julia Kin-Ming
   Wang, Zhe
   Lau, Clara Bik-San
   Tan, Ninghua
TI Anti-inflammatory activities of natural cyclopeptide RA-XII in
   colitis-associated colon cancer mouse model and its effect on gut
   microbiome
SO PHYTOTHERAPY RESEARCH
LA English
DT Article
DE colitis; colorectal cancer; gut microbiome; inflammatory;
   microenvironment; RA-XII
ID NF-KAPPA-B; INDUCED ULCERATIVE-COLITIS; COLORECTAL-CANCER; TNF-ALPHA;
   IL-6/JAK/STAT3 PATHWAY; METABOLIZING ENZYMES; IN-VITRO; APOPTOSIS;
   DISEASE; CELLS
AB Colorectal cancer (CRC), the third most common cancer globally, is associated with intestinal inflammation that leads to poor prognosis. RA-XII, a natural cyclopeptide, has previously been reported to possess anti-tumor activities. Here, the anti-inflammatory activities of RA-XII were investigated in colitis-associated colon cancer mice and a co-culture in vitro model, in which colon cancer cells HCT116 and macrophages RAW264.7 were grown together to mimic the inflammatory microenvironment of CRC. Changes of inflammatory-related molecules and protein expressions in cells were evaluated after RA-XII incubation. Besides, azoxymethane and dextran sulfate sodium-induced colitis-associated colon cancer mice were treated with RA-XII for 24 days, inflammatory parameters and gut microbiome alterations were studied. Our results showed that RA-XII reversed the inflammatory responses of RAW264.7 cells induced by LPS and modulated the protein expressions of AKT, STAT3/p-STAT3, P70S6K, NF-kappa B and GSK3 beta and suppressed the expression of LC3A/B in HCT116 cells in co-culture system. RA-XII treatment restored the colitis damage in colon, reduced colon tumors numbers and decreased inflammatory factors (IL-6, IL-10 and TNF-alpha). The role of RA-XII on regulating gut microbiome was also demonstrated for the first time. In conclusion, our findings provided new scientific evidence for developing RA-XII as a potent anti-inflammatory agent for CRC.
C1 [Lin, Qianwen; Liu, Mingyu; Lai, Zhixing; Wang, Zhe; Tan, Ninghua] China Pharmaceut Univ, Sch Tradit Chinese Pharm, State Key Lab Nat Med, Nanjing, Peoples R China.
   [Yue, Grace Gar-Lee; Kwok, Frankie Hin-Fai; Lee, Julia Kin-Ming; Lau, Clara Bik-San] Chinese Univ Hong Kong, Inst Chinese Med, Hong Kong, Peoples R China.
   [Yue, Grace Gar-Lee; Kwok, Frankie Hin-Fai; Lee, Julia Kin-Ming; Lau, Clara Bik-San] Chinese Univ Hong Kong, State Key Lab Res Bioact & Clin Applicat Med Plan, Hong Kong, Peoples R China.
   [Cheung, Man Kit] Chinese Univ Hong Kong, Dept Surg, Hong Kong, Peoples R China.
RP Tan, NH (通讯作者)，China Pharmaceut Univ, Sch Tradit Chinese Pharm, Nanjing 211198, Peoples R China.; Lau, CBS (通讯作者)，Chinese Univ Hong Kong, Inst Chinese Med, Shatin, E305,Sci Ctr East Block, Hong Kong, Peoples R China.
EM claralau@cuhk.edu.hk; nhtan@cpu.edu.cn
RI Lau, Clara Bik-San/AAF-3989-2020
OI Lau, Clara Bik-San/0000-0002-7409-1270; TAN,
   Ning-Hua/0000-0002-3731-1000; Yue, Grace Gar-Lee/0000-0002-1726-3566
FU "Double First-Class" University Project of China Pharmaceutical
   University [CPU2018GF05]; Key Technologies RD Program [2017YFE0190900];
   National New Drug Innovation Major Project of Ministry of Science and
   Technology of the People's Republic of China [2017ZX09309027]
FX "Double First-Class" University Project of China Pharmaceutical
   University, Grant/Award Number: CPU2018GF05; The Key Technologies R&D
   Program, Grant/Award Number: 2017YFE0190900; The National New Drug
   Innovation Major Project of Ministry of Science and Technology of the
   People's Republic of China, Grant/Award Number: 2017ZX09309027
CR Abdelmegid AM, 2019, SCI REP-UK, V9, DOI 10.1038/s41598-019-46671-1
   Amir A, 2017, MSYSTEMS, V2, DOI 10.1128/mSystems.00191-16
   An XS, 2018, BIOCHEM BIOPH RES CO, V495, P2317, DOI 10.1016/j.bbrc.2017.12.131
   Basson A.R., 2020, INFLAMM BOWEL DIS, V26, P347, DOI [DOI 10.1093/IBD/IZZ242, 10.1093/ibd/izz242]
   Berven LA, 2000, IMMUNOL CELL BIOL, V78, P447, DOI 10.1046/j.1440-1711.2000.00928.x
   Biasini M., 2014, NUCLEIC ACIDS RES, V42, pW252
   Bolyen E, 2019, NAT BIOTECHNOL, V37, P852, DOI 10.1038/s41587-019-0209-9
   Caporaso JG, 2011, P NATL ACAD SCI USA, V108, P4516, DOI 10.1073/pnas.1000080107
   Soriano LC, 2018, BMC CANCER, V18, DOI 10.1186/s12885-018-4265-1
   Cheung MK, 2020, AM J CANCER RES, V10, P2409
   Choi CHR, 2017, NAT REV GASTRO HEPAT, V14, P218, DOI 10.1038/nrgastro.2017.1
   Chu CC, 2012, J NUTR BIOCHEM, V23, P1092, DOI 10.1016/j.jnutbio.2011.06.002
   Chung YC, 2003, J SURG ONCOL, V83, P222, DOI 10.1002/jso.10269
   De Sanctis F, 2016, BBA-REV CANCER, V1865, P35, DOI 10.1016/j.bbcan.2015.08.001
   De Simone V, 2015, ONCOGENE, V34, P3493, DOI 10.1038/onc.2014.286
   Dewi Firli R P, 2018, Oncotarget, V9, P13337, DOI 10.18632/oncotarget.24344
   Echizen Kanae, 2018, Advances in Biological Regulation, V68, P39, DOI 10.1016/j.jbior.2018.02.001
   Fan HZ, 2018, J IMMUNOL RES, V2018, DOI 10.1155/2018/5408324
   Fan JT, 2010, BIOORGAN MED CHEM, V18, P8226, DOI 10.1016/j.bmc.2010.10.019
   Farooq SM, 2009, J PHARMACOL EXP THER, V329, P123, DOI 10.1124/jpet.108.145862
   Grant RL., 2014, BMJ-BRIT MED J, V348, pf7450
   Guo D, 2019, MOLECULES, V24, DOI 10.3390/molecules24091829
   Gupta J, 2014, CANCER CELL, V25, P484, DOI 10.1016/j.ccr.2014.02.019
   Heinrich M, 2020, J ETHNOPHARMACOL, V246, DOI 10.1016/j.jep.2019.112230
   Helmink BA, 2019, NAT MED, V25, P377, DOI 10.1038/s41591-019-0377-7
   Hsu CP, 2011, EUR J CLIN INVEST, V41, P277, DOI 10.1111/j.1365-2362.2010.02405.x
   Huang YJ, 2017, J HEMATOL ONCOL, V10, DOI 10.1186/s13045-017-0421-3
   Inamura K, 2018, CANCERS, V10, DOI 10.3390/cancers10010026
   Izzo AA, 2020, BRIT J PHARMACOL, V177, P2169, DOI 10.1111/bph.15054
   Kim AD, 2015, MOL MED REP, V12, P4314, DOI 10.3892/mmr.2015.3902
   Kraus S, 2009, CURR OPIN PHARMACOL, V9, P405, DOI 10.1016/j.coph.2009.06.006
   Lagkouvardos I, 2019, MICROBIOME, V7, DOI 10.1186/s40168-019-0637-2
   Langille MGI, 2013, NAT BIOTECHNOL, V31, P814, DOI 10.1038/nbt.2676
   Leung HW, 2015, SCI REP-UK, V5, DOI 10.1038/srep16985
   Li JB, 2018, MED SCI MONITOR, V24, P5501, DOI 10.12659/MSM.907439
   Li MY, 2017, SCI REP-UK, V7, DOI 10.1038/srep42176
   Li QQ, 2021, NUTR CANCER, V73, P502, DOI 10.1080/01635581.2020.1756355
   Liu DY, 2018, BIOMED PHARMACOTHER, V102, P922, DOI 10.1016/j.biopha.2018.03.130
   Lynch SV, 2016, NEW ENGL J MED, V375, P2369, DOI 10.1056/NEJMra1600266
   Ma JL, 2016, J SURG ONCOL, V114, P520, DOI 10.1002/jso.24348
   Ma XM, 2020, CELL BIOL TOXICOL, V36, P509, DOI 10.1007/s10565-020-09518-4
   Mandal Siddhartha, 2015, Microbial Ecology in Health and Disease, V26, P27663, DOI 10.3402/mehd.v26.27663
   McDonald D, 2012, ISME J, V6, P610, DOI 10.1038/ismej.2011.139
   Mondanelli G, 2017, CURR OPIN PHARMACOL, V35, P30, DOI 10.1016/j.coph.2017.05.002
   Nakatsu G, 2015, NAT COMMUN, V6, DOI 10.1038/ncomms9727
   Nikiteas NI, 2005, WORLD J GASTROENTERO, V11, P1639
   Ording AG, 2013, INFLAMM BOWEL DIS, V19, P800, DOI 10.1097/MIB.0b013e3182802af7
   Pandurangan AK, 2015, BIOFACTORS, V41, P1, DOI 10.1002/biof.1195
   Parks DH, 2014, BIOINFORMATICS, V30, P3123, DOI 10.1093/bioinformatics/btu494
   Roncucci L, 2008, CANCER EPIDEM BIOMAR, V17, P2291, DOI 10.1158/1055-9965.EPI-08-0224
   Saygili EI, 2003, J TOXICOL ENV HEAL A, V66, P411, DOI 10.1080/15287390306448
   Schliffka M.F., ELIFE, V10, P2021
   Skupsky J, 2020, CELL MOL GASTROENTER, V9, P557, DOI 10.1016/j.jcmgh.2019.11.011
   Song LH, 2017, MOLECULES, V22, DOI 10.3390/molecules22111934
   Sorgdrager FJH, 2019, FRONT IMMUNOL, V10, DOI 10.3389/fimmu.2019.02565
   Stettner N, 2018, CELL REP, V23, P1962, DOI 10.1016/j.celrep.2018.04.053
   Stidham RW, 2018, CLIN COLON RECT SURG, V31, P168, DOI 10.1055/s-0037-1602237
   Straus DS, 2013, MOL CANCER, V12, DOI 10.1186/1476-4598-12-78
   Sun HL, 2012, WORLD J GASTROENTERO, V18, P3303, DOI 10.3748/wjg.v18.i25.3303
   Szkaradkiewicz A, 2009, ARCH IMMUNOL THER EX, V57, P291, DOI 10.1007/s00005-009-0031-z
   Tang RJ, 2015, STEM CELL RES THER, V6, DOI 10.1186/s13287-015-0055-8
   Tanoue T, 2008, BIOCHEM BIOPH RES CO, V374, P565, DOI 10.1016/j.bbrc.2008.07.063
   Ternes D, 2020, TRENDS MICROBIOL, V28, P401, DOI 10.1016/j.tim.2020.01.001
   Volk JK, 2019, J EXP MED, V216, P2602, DOI 10.1084/jem.20190679
   Wang G, 2015, INT J ONCOL, V47, P1767, DOI 10.3892/ijo.2015.3157
   Wang HY, 2014, INT J MED SCI, V11, P841, DOI 10.7150/ijms.8128
   Wang J, 2021, J ETHNOPHARMACOL, V266, DOI 10.1016/j.jep.2020.113438
   Wang SW, 2014, INT J ONCOL, V44, P1032, DOI 10.3892/ijo.2014.2259
   Wang SW, 2016, TUMOR BIOL, V37, P6561, DOI 10.1007/s13277-015-4529-1
   Wang YR, 2019, BIOCHEM BIOPH RES CO, V512, P819, DOI 10.1016/j.bbrc.2019.03.088
   Zhang W, 2018, BIOCHEM BIOPH RES CO, V500, P196, DOI 10.1016/j.bbrc.2018.04.034
   Zhang ZC, 2020, FOOD CHEM TOXICOL, V138, DOI 10.1016/j.fct.2020.111237
   Zheng JD, 2019, WORLD J GASTROENTERO, V25, P1865, DOI 10.3748/wjg.v25.i15.1865
   Zhenyukh O, 2018, J CELL MOL MED, V22, P4948, DOI 10.1111/jcmm.13759
   Zhou CX, 2017, ONCOTARGET, V8, P49534, DOI 10.18632/oncotarget.17743
   Zinczuk J, 2019, BIOMOLECULES, V9, DOI 10.3390/biom9100637
   Zou JF, 2020, APPL MICROBIOL BIOT, V104, P5999, DOI 10.1007/s00253-020-10665-1
   Zundler S, 2016, VACCINES-BASEL, V4, DOI 10.3390/vaccines4010005
NR 78
TC 0
Z9 0
U1 7
U2 7
PU WILEY
PI HOBOKEN
PA 111 RIVER ST, HOBOKEN 07030-5774, NJ USA
SN 0951-418X
EI 1099-1573
J9 PHYTOTHER RES
JI Phytother. Res.
PD JUN
PY 2022
VL 36
IS 6
BP 2641
EP 2659
DI 10.1002/ptr.7482
EA MAY 2022
PG 19
WC Chemistry, Medicinal; Pharmacology & Pharmacy
WE Science Citation Index Expanded (SCI-EXPANDED)
SC Pharmacology & Pharmacy
GA 2E6PJ
UT WOS:000792861100001
PM 35537703
DA 2022-07-05
ER

PT J
AU Hartwig, O
   Loretz, B
   Nougarede, A
   Jary, D
   Sulpice, E
   Gidrol, X
   Navarro, F
   Lehr, CM
AF Hartwig, Olga
   Loretz, Brigitta
   Nougarede, Adrien
   Jary, Dorothee
   Sulpice, Eric
   Gidrol, Xavier
   Navarro, Fabrice
   Lehr, Claus-Michael
TI Leaky gut model of the human intestinal mucosa for testing siRNA-based
   nanomedicine targeting JAK1
SO JOURNAL OF CONTROLLED RELEASE
LA English
DT Article
DE In vitro model; IBD; Lipid nanoparticles; siRNA; Tofacitinib; JAK; STAT
   pathway
ID INFLAMMATORY-BOWEL-DISEASE; PHORBOL 12-MYRISTATE 13-ACETATE; JANUS
   KINASE INHIBITOR; DENDRITIC CELLS; BARRIER; DIFFERENTIATION;
   PATHOGENESIS; TOFACITINIB; COCULTURE; COLITIS
AB Complex in vitro models of human immune cells and intestinal mucosa may have a translation-assisting role in the assessment of anti-inflammatory compounds. Chronic inflammation of the gastrointestinal tract is a hallmark of inflammatory bowel diseases (IBD). In both IBD entities, Crohn's disease and ulcerative colitis, impaired immune cell activation and dysfunctional epithelial barrier are the common pathophysiology. Current therapeutic approaches are targeting single immune modulator molecules to stop disease progression and reduce adverse effects. Such molecular targets can be difficult to assess in experimental animal models of colitis, due to the disease complexity and species differences. Previously, a co-culture model based on human epithelial cells and monocytes arranged in a physiological microenvironment was used to mimic inflamed mucosa for toxicological and permeability studies. The leaky gut model described here, a co-culture of Caco-2, THP-1 and MUTZ-3 cells, was used to mimic IBD-related pathophysiology and for combined investigations of permeability and target engagement of two Janus kinase (JAK) inhibitors, tofacitinib (TOFA) and a JAK1-targeting siRNA nanomedicine. The co-culture just before reaching confluency of the epithelium was used to mimic the compromised intestinal barrier. Delivery efficacy and target engagement against JAK1 was quantified via downstream analysis of STAT1 protein phosphorylation after IFN-gamma stimulation. Compared to a tight barrier, the leaky gut model showed 92 +/- 5% confluence, a barrier function below 200 omega*cm2, and enhanced immune response to bacteria-derived lipopolysaccharides. By confocal microscopy we observed an increased accumulation of siJAK1-nanoparticles within the sub-confluent regions leading to uptake into immune cells near the epithelium. A concentration-dependent downregulation of JAK/STAT pathway was observed for siJAK1-nanoparticles (10 +/- 12% to 16 +/- 12%), whereas TOFA inhibition was 86 +/- 2%, compared to untreated cells. By mimicking the status of severely damaged epithelium, like in IBD, the leaky gut model holds promise as a human in vitro system to evaluate the efficacy of anti-inflammatory drugs and nanomedicines.
C1 [Hartwig, Olga; Loretz, Brigitta; Lehr, Claus-Michael] Helmholtz Ctr Infect Res HZI, Helmholtz Inst Pharmaceut Res Saarland HIPS, D-66123 Saarbrucken, Germany.
   [Hartwig, Olga; Lehr, Claus-Michael] Saarland Univ, Dept Pharm, D-66123 Saarbrucken, Germany.
   [Nougarede, Adrien; Jary, Dorothee; Navarro, Fabrice] Univ Grenoble Alpes, F-38000 Grenoble, France.
   [Nougarede, Adrien; Jary, Dorothee; Navarro, Fabrice] CEA, LETI, Minatec Campus, F-38054 Grenoble, France.
   [Sulpice, Eric; Gidrol, Xavier] Univ Grenoble Alpes, CEA, INSERM, IRIG,Biom, F-38000 Grenoble, France.
RP Loretz, B (通讯作者)，Helmholtz Ctr Infect Res HZI, Helmholtz Inst Pharmaceut Res Saarland HIPS, D-66123 Saarbrucken, Germany.
EM Brigitta.Loretz@helmholtz-hips.de
OI Gidrol, Xavier/0000-0002-4233-3749
FU European Union [720905]
FX This research was funded by the European Union's Horizon 2020 research
   and innovation programme H2020 "NEWDEAL" (grant agreement No. 720905).
   We would like to thank Petra K <spacing diaeresis>onig and Jana Westhues
   for cell culture introduction and expertise.
CR Ahmad R, 2017, MUCOSAL IMMUNOL, V10, P307, DOI 10.1038/mi.2016.128
   Ali H, 2013, EUR J NANOMED, V5, P23, DOI 10.1515/ejnm-2013-0004
   Ananthakrishnan AN, 2015, NAT REV GASTRO HEPAT, V12, P205, DOI 10.1038/nrgastro.2015.34
   Batista Leite S., 2021, SURVEY PUBL OFF EUR, P1
   Beattie DT, 2017, J INFLAMM-LOND, V14, DOI 10.1186/s12950-017-0175-2
   Chan HCH, 2017, J GASTROENTEROL, V52, P141, DOI 10.1007/s00535-016-1283-0
   Clement F, 2022, J CROHNS COLITIS, V16, P286, DOI 10.1093/ecco-jcc/jjab129
   Cohen S, 2005, LEUKEMIA RES, V29, P923, DOI 10.1016/j.leukres.2005.01.015
   Costa J, 2019, FRONT BIOENG BIOTECH, V7, DOI 10.3389/fbioe.2019.00144
   Danese S, 2019, GUT, V68, P1893, DOI 10.1136/gutjnl-2019-318448
   Danese S, 2016, AM J PHYSIOL-GASTR L, V310, pG155, DOI 10.1152/ajpgi.00311.2015
   Delmas T, 2012, J COLLOID SCI BIOTEC, V1, P16, DOI 10.1166/jcsb.2012.1010
   Dey AK, 2021, FRONT IMMUNOL, V12, DOI 10.3389/fimmu.2021.722411
   Dutton JS, 2019, TRENDS BIOTECHNOL, V37, P744, DOI 10.1016/j.tibtech.2018.12.001
   Enteric C., 2020, MEASUREMENT CLIN IMP, V68, P1516
   Fasano A, 2012, CLIN REV ALLERG IMMU, V42, P71, DOI 10.1007/s12016-011-8291-x
   Fatehullah A, 2016, NAT CELL BIOL, V18, P246, DOI 10.1038/ncb3312
   Fleisher D, 1999, BIOL TRANSPORT PHENO
   Gibbons DL, 2011, MUCOSAL IMMUNOL, V4, P148, DOI 10.1038/mi.2010.85
   Gravier J, 2011, J BIOMED OPT, V16, DOI 10.1117/1.3625405
   Hart AL, 2005, GASTROENTEROLOGY, V129, P50, DOI 10.1053/j.gastro.2005.05.013
   Hibbitts A, 2019, PLOS ONE, V14, DOI 10.1371/journal.pone.0220684
   Hodge JA, 2016, CLIN EXP RHEUMATOL, V34, P318
   Huckaby JT, 2018, ADV DRUG DELIVER REV, V124, P125, DOI 10.1016/j.addr.2017.08.010
   Ivashkiv LB, 2018, NAT REV IMMUNOL, V18, P545, DOI 10.1038/s41577-018-0029-z
   Jones GR, 2018, FRONT IMMUNOL, V9, DOI 10.3389/fimmu.2018.02764
   Kampfer AAM, 2017, TOXICOL IN VITRO, V45, P31, DOI 10.1016/j.tiv.2017.08.011
   Kaplan GG, 2021, NAT REV GASTRO HEPAT, V18, P56, DOI 10.1038/s41575-020-00360-x
   Kiesslich R, 2012, GUT, V61, P1146, DOI 10.1136/gutjnl-2011-300695
   Koboziev I, 2011, INFLAMM BOWEL DIS, V17, P1229, DOI 10.1002/ibd.21557
   Koohestani F, 2013, PLOS ONE, V8, DOI 10.1371/journal.pone.0075844
   Krutzik PO, 2003, CYTOM PART A, V55A, P61, DOI 10.1002/cyto.a.10072
   Leonard F, 2012, ALTEX-ALTERN ANIM EX, V29, P275, DOI 10.14573/altex.2012.3.275
   Leonard F, 2010, MOL PHARMACEUT, V7, P2103, DOI 10.1021/mp1000795
   Li N, 2013, TISSUE ENG PART C-ME, V19, P708, DOI [10.1089/ten.tec.2012.0463, 10.1089/ten.TEC.2012.0463]
   Liu JJ, 2011, GASTROINTEST ENDOSC, V73, P1174, DOI 10.1016/j.gie.2011.01.018
   Lund ME, 2016, J IMMUNOL METHODS, V430, P64, DOI 10.1016/j.jim.2016.01.012
   Martini E, 2017, CELL MOL GASTROENTER, V4, P33, DOI 10.1016/j.jcmgh.2017.03.007
   Michiba K, 2021, DRUG METAB DISPOS, V49, P84, DOI 10.1124/dmd.120.000138
   Mizoguchi E, 2020, INTEST RES, V18, P151, DOI 10.5217/ir.2019.09154
   Murgia X, 2018, ADV DRUG DELIVER REV, V124, P82, DOI 10.1016/j.addr.2017.10.009
   Neurath MF, 2017, NAT REV GASTRO HEPAT, V14, P269, DOI 10.1038/nrgastro.2016.208
   Park EK, 2007, INFLAMM RES, V56, P45, DOI 10.1007/s00011-007-6115-5
   Park SC, 2018, WORLD J GASTROENTERO, V24, P1868, DOI 10.3748/wjg.v24.i17.1868
   Parker A, 2019, CELL DEATH DIS, V10, DOI 10.1038/s41419-018-1275-5
   Patankar JV, 2020, NAT REV GASTRO HEPAT, V17, P543, DOI 10.1038/s41575-020-0326-4
   Rybakovsky Elizabeth, 2019, J Biomol Tech, V30, P19, DOI 10.7171/jbt.19-3002-001
   Salas A, 2020, NAT REV GASTRO HEPAT, V17, P323, DOI 10.1038/s41575-020-0273-0
   Sambuy Y, 2005, CELL BIOL TOXICOL, V21, P1, DOI 10.1007/s10565-005-0085-6
   Sandborn WJ, 2020, J CROHNS COLITIS, V14, P1202, DOI 10.1093/ecco-jcc/jjaa049
   Spano A, 2013, CELL PROLIFERAT, V46, P328, DOI 10.1111/cpr.12030
   Steinway SN, 2020, FRONT BIOENG BIOTECH, V8, DOI 10.3389/fbioe.2020.00725
   Susewind J, 2016, NANOTOXICOLOGY, V10, P53, DOI 10.3109/17435390.2015.1008065
   Texier I, 2009, J BIOMED OPT, V14, DOI 10.1117/1.3213606
   Thoo L, 2019, CELL DEATH DIS, V10, DOI 10.1038/s41419-019-2086-z
   Turner JR, 2009, NAT REV IMMUNOL, V9, P799, DOI 10.1038/nri2653
   Valatas V, 2015, EUR J PHARMACOL, V759, P253, DOI 10.1016/j.ejphar.2015.03.017
   Virtanen AT, 2019, BIODRUGS, V33, P15, DOI 10.1007/s40259-019-00333-w
   Wagar LE, 2018, GENOME MED, V10, DOI 10.1186/s13073-018-0584-8
   Xiao B, 2012, EXPERT OPIN DRUG DEL, V9, P1393, DOI 10.1517/17425247.2012.730517
   Yeste J, 2018, J BIOL ENG, V12, DOI 10.1186/s13036-018-0108-5
   Yi B, 2017, BIOCHIP J, V11, P219, DOI 10.1007/s13206-017-1307-8
   Zhang YZ, 2014, WORLD J GASTROENTERO, V20, P91, DOI 10.3748/wjg.v20.i1.91
NR 63
TC 0
Z9 0
U1 3
U2 3
PU ELSEVIER
PI AMSTERDAM
PA RADARWEG 29, 1043 NX AMSTERDAM, NETHERLANDS
SN 0168-3659
EI 1873-4995
J9 J CONTROL RELEASE
JI J. Control. Release
PD MAY
PY 2022
VL 345
BP 646
EP 660
DI 10.1016/j.jconrel.2022.03.037
PG 15
WC Chemistry, Multidisciplinary; Pharmacology & Pharmacy
WE Science Citation Index Expanded (SCI-EXPANDED)
SC Chemistry; Pharmacology & Pharmacy
GA 1D3RU
UT WOS:000793721800001
PM 35339579
OA hybrid, Green Published
DA 2022-07-05
ER

PT J
AU Kawanabe-Matsuda, H
   Takeda, K
   Nakamura, M
   Makino, S
   Karasaki, T
   Kakimi, K
   Nishimukai, M
   Ohno, T
   Omi, J
   Kano, K
   Uwamizu, A
   Yagita, H
   Boneca, IG
   Eberl, G
   Aoki, J
   Smyth, MJ
   Okumura, K
AF Kawanabe-Matsuda, Hirotaka
   Takeda, Kazuyoshi
   Nakamura, Marie
   Makino, Seiya
   Karasaki, Takahiro
   Kakimi, Kazuhiro
   Nishimukai, Megumi
   Ohno, Tatsukuni
   Omi, Jumpei
   Kano, Kuniyuki
   Uwamizu, Akiharu
   Yagita, Hideo
   Boneca, Ivo Gomperts
   Eberl, Gerard
   Aoki, Junken
   Smyth, Mark J.
   Okumura, Ko
TI Dietary Lactobacillus-Derived Exopolysaccharide Enhances
   Immune-Checkpoint Blockade Therapy
SO CANCER DISCOVERY
LA English
DT Article
ID T-CELLS; IFN-GAMMA; COMMENSAL BACTERIA; CTLA-4 BLOCKADE; CANCER;
   ACTIVATION; PREBIOTICS; MICROBIOME; PROBIOTICS; INDUCTION
AB Microbes and their byproducts have been reported to regulate host health and immune functions. Here we demonstrated that microbial exopolysaccharide produced by Lactobacillus delbrueckii subsp. bulgaricus OLL1073R-1 (EPS-R1) induced CCR6(+) CD8(+) T cells of mice and humans. In mice, ingestion of EPS-R1 augmented antitumor effects of anti-CTLA-4 or anti-PD-1 monoclonal antibody against CCL20-expressing tumors, in which infiltrating CCR6(+) CD8(+) T cells were increased and produced IFN gamma accompanied by a substantial immune response gene expression signature maintaining T-cell functions. Of note, the antitumor adjuvant effect of EPS-R1 was also observed in germ-free mice. Furthermore, the induction of CCR6(+) expression was mediated through the phosphorylated structure in EPS-R1 and a lysophosphatidic acid receptor on CD8(+) T cells. Overall, we find that dietary EPS-R1 consumption induces CCR6(+) CD8(+) T cells in Peyer's patches, favoring a tumor microenvironment that augments the therapeutic effect of immune-checkpoint blockade depending on CCL20 production by tumors.
   SIGNIFICANCE: Gut microbiota- and probiotic-derived metabolites are attractive agents to augment the efficacy of immunotherapies. Here we demonstrated that dietary consumption of Lactobacillus-derived exopolysaccharide induced CCR6(+) CD8(+) T cells in Peyer's patches and improved the tumor microenvironment to augment the therapeutic effects of immune-checkpoint blockade against CCL20-producing tumors.
C1 [Kawanabe-Matsuda, Hirotaka; Takeda, Kazuyoshi; Makino, Seiya; Ohno, Tatsukuni; Okumura, Ko] Juntendo Univ, Grad Sch Med, Dept Biofunct Microbiota, Tokyo, Japan.
   [Kawanabe-Matsuda, Hirotaka; Nakamura, Marie; Makino, Seiya] Meiji Holdings Co Ltd, Cocreat Ctr, Res Team, Hachioji, Tokyo, Japan.
   [Takeda, Kazuyoshi] Juntendo Univ, Res Support Ctr, Grad Sch Med, Lab Cell Biol, Tokyo, Japan.
   [Karasaki, Takahiro; Kakimi, Kazuhiro] Univ Tokyo Hosp, Dept Immunotherapeut, Tokyo, Japan.
   [Karasaki, Takahiro] Univ Tokyo, Grad Sch Med, Dept Thorac Surg, Tokyo, Japan.
   [Nishimukai, Megumi] Iwate Univ, Fac Agr, Dept Anim Sci, Morioka, Iwate, Japan.
   [Ohno, Tatsukuni] Tokyo Dent Coll, Oral Hlth Sci Ctr, Tokyo, Japan.
   [Ohno, Tatsukuni] Tokyo Dent Coll, Res Branding Project, Tokyo, Japan.
   [Omi, Jumpei; Kano, Kuniyuki; Uwamizu, Akiharu; Aoki, Junken] Univ Tokyo, Grad Sch Pharmaceut Sci, Dept Hlth Chem, Tokyo, Japan.
   [Omi, Jumpei; Kano, Kuniyuki; Uwamizu, Akiharu; Aoki, Junken] Tohoku Univ, Grad Sch Pharmaceut Sci, Dept Mol & Cellular Biochem, Sendai, Miyagi, Japan.
   [Omi, Jumpei; Kano, Kuniyuki; Uwamizu, Akiharu; Aoki, Junken] Japan Sci & Technol Corp, AMED LEAP, Kawaguchi, Saitama, Japan.
   [Yagita, Hideo] Juntendo Univ, Sch Med, Dept Immunol, Tokyo, Japan.
   [Boneca, Ivo Gomperts] Inst Pasteur, Unit Biol & Genet Bacterial Cell Wall, Paris, France.
   [Boneca, Ivo Gomperts] INSERM, Equipe Avenir, Paris, France.
   [Eberl, Gerard] Inst Pasteur, Microenvironm & Immun Unit, Paris, France.
   [Smyth, Mark J.] QIMR Berghofer Med Res Inst, Immunol Canc & Infect Lab, Herston, Qld, Australia.
   [Okumura, Ko] Juntendo Univ, Atopy Allergy Res Ctr, Grad Sch Med, Tokyo, Japan.
RP Takeda, K (通讯作者)，Juntendo Univ, Grad Sch Med, Res Support Ctr, Lab Cell Biol,Bunkyo Ku, 2-1-1 Hongo, Tokyo 1138421, Japan.
EM ktakeda@juntendo.ac.jp
RI Boneca, Ivo G/H-1677-2014
OI Boneca, Ivo G/0000-0001-8122-509X; Kakimi, Kazuhiro/0000-0003-2631-3040;
   Kano, Kuniyuki/0000-0002-4539-5750; Kawanabe-Matsuda,
   Hirotaka/0000-0001-5432-3807
FU Japan Society for the Promotion of Science (JSPS) KAKENHI [15K14410,
   18K19483, 18H02695]; JSPS KAKENHI [19H03366]; AMED-LEAP
   [20gm0010004h9904]; National Health and Medical Research Council of
   Australia [1173958, 1132519]
FX This work was supported by the Japan Society for the Promotion of
   Science (JSPS) KAKENHI (grant numbers 15K14410, 18K19483, and 18H02695;
   to K. Takeda) . J. Aoki was supported by JSPS KAKENHI (grant number
   19H03366) and by AMED-LEAP (grant number 20gm0010004h9904) . M.J. Smyth
   was supported by a National Health and Medical Research Council of
   Australia Research Investigator Grant (1173958) and Program Grant
   (1132519) . We are grateful to Repertoire Genesis (Osaka, Japan) for
   their technical support, JunkoNishimura-Uemura (Fukushima University)
   for HF treatment, and Shin Fujiwara (Meiji Co., Ltd.) for genomic
   analysis support. We are also grateful to the staff in the animal
   facility of Juntendo University, Meiji Innovation Center, and the animal
   physiologylaboratory of Iwate University. We thank Yun-Gi Kim (Keio
   University) for discussion, KAN Research Institute for providing
   anti-mouse CCL20 mAb, and Meiji Co., Ltd. (Tokyo, Japan) for providing
   all Lactobacillus strains used in the study. The results reported here
   are in part based upon data gen-erated by the TCGA Research Network
   (https:// www.cancer.gov/tcga) .
CR Aguet F, 2017, NATURE, V550, P204, DOI 10.1038/nature24277
   Akrami M, 2020, P NATL ACAD SCI USA, V117, P23674, DOI 10.1073/pnas.2010981117
   Ansaldo E, 2021, SCIENCE, V373, P966, DOI [10.1126/science.abl3656, 10.1126/science.ab13655]
   Benevides L, 2015, CANCER RES, V75, P3788, DOI 10.1158/0008-5472.CAN-15-0054
   Brahmer JR, 2012, NEW ENGL J MED, V366, P2455, DOI 10.1056/NEJMoa1200694
   Burger ML, 2021, CELL, V184, P4996, DOI 10.1016/j.cell.2021.08.020
   Canale FP, 2018, CANCER RES, V78, P115, DOI 10.1158/0008-5472.CAN-16-2684
   Caporaso JG, 2010, NAT METHODS, V7, P335, DOI 10.1038/nmeth.f.303
   Chen DS, 2013, IMMUNITY, V39, P1, DOI 10.1016/j.immuni.2013.07.012
   Chow MT, 2019, IMMUNITY, V50, P1498, DOI 10.1016/j.immuni.2019.04.010
   Cohen LJ, 2017, NATURE, V549, P48, DOI 10.1038/nature23874
   Contos JJA, 2002, MOL CELL BIOL, V22, P6921, DOI 10.1128/MCB.22.19.6921-6929.2002
   Coutzac C, 2020, NAT COMMUN, V11, DOI 10.1038/s41467-020-16079-x
   Curiel TJ, 2004, NAT MED, V10, P942, DOI 10.1038/nm1093
   De Vuyst L, 1999, FEMS MICROBIOL REV, V23, P153, DOI 10.1016/S0168-6445(98)00042-4
   Deriu E, 2013, CELL HOST MICROBE, V14, P26, DOI 10.1016/j.chom.2013.06.007
   Fu TH, 2011, CANCER RES, V71, P5445, DOI 10.1158/0008-5472.CAN-11-1138
   Gide TN, 2018, CLIN CANCER RES, V24, P1260, DOI 10.1158/1078-0432.CCR-17-2267
   Gopalakrishnan V, 2018, SCIENCE, V359, P97, DOI 10.1126/science.aan4236
   Griffin ME, 2021, SCIENCE, V373, P1040, DOI 10.1126/science.abc9113
   Hartung J, 2001, STAT MED, V20, P3875, DOI 10.1002/sim.1009
   Helmink BA, 2019, NAT MED, V25, P377, DOI 10.1038/s41591-019-0377-7
   Higgins JPT, 2002, STAT MED, V21, P1539, DOI 10.1002/sim.1186
   Hill C, 2014, NAT REV GASTRO HEPAT, V11, P506, DOI 10.1038/nrgastro.2014.66
   Hodi FS, 2010, NEW ENGL J MED, V363, P711, DOI 10.1056/NEJMoa1003466
   House IG, 2020, CLIN CANCER RES, V26, P487, DOI 10.1158/1078-0432.CCR-19-1868
   Hugo W, 2016, CELL, V165, P35, DOI 10.1016/j.cell.2016.02.065
   Hunter MC, 2016, FRONT IMMUNOL, V7, DOI 10.3389/fimmu.2016.00613
   Hwang S, 2020, SCI REP-UK, V10, DOI 10.1038/s41598-019-57218-9
   Iida N, 2013, SCIENCE, V342, P967, DOI 10.1126/science.1240527
   IntHout J, 2016, BMJ OPEN, V6, DOI 10.1136/bmjopen-2015-010247
   Kawaguchi M, 2020, J MED CHEM, V63, P3188, DOI 10.1021/acs.jmedchem.9b01967
   Kent WJ, 2002, GENOME RES, V12, P996, DOI 10.1101/gr.229102
   Kepp O, 2014, ONCOIMMUNOLOGY, V3, DOI 10.4161/21624011.2014.955691
   Kim D, 2011, GENOME BIOL, V12, DOI 10.1186/gb-2011-12-8-r72
   Kitagawa Y, 2013, SURGERY, V154, P78, DOI 10.1016/j.surg.2013.02.012
   Kitaura K, 2016, BMC IMMUNOL, V17, DOI 10.1186/s12865-016-0177-5
   Kitazawa H, 1998, INT J FOOD MICROBIOL, V40, P169, DOI 10.1016/S0168-1605(98)00030-0
   Klaenhammer TR, 2012, NAT REV IMMUNOL, V12, P728, DOI 10.1038/nri3312
   Knowlden S, 2014, J IMMUNOL, V192, P851, DOI 10.4049/jimmunol.1302831
   KRAMER DR, 1995, J IMMUNOL, V154, P2051
   Kryczek I, 2014, IMMUNITY, V40, P772, DOI 10.1016/j.immuni.2014.03.010
   Kuo B, 2018, CELL SIGNAL, V51, P23, DOI 10.1016/j.cellsig.2018.07.007
   Le DT, 2015, NEW ENGL J MED, V372, P2509, DOI 10.1056/NEJMoa1500596
   Mager LF, 2020, SCIENCE, V369, P1481, DOI 10.1126/science.abc3421
   Makide K, 2014, J LIPID RES, V55, P1986, DOI 10.1194/jlr.R046920
   Makino S, 2006, J DAIRY SCI, V89, P2873, DOI 10.3168/jds.S0022-0302(06)72560-7
   Makino S, 2016, J DAIRY SCI, V99, P915, DOI 10.3168/jds.2015-10376
   Mariathasan S, 2018, NATURE, V554, P544, DOI 10.1038/nature25501
   Matson V, 2018, SCIENCE, V359, P104, DOI 10.1126/science.aao3290
   Matsumoto K, 2004, J IMMUNOL, V172, P2530, DOI 10.4049/jimmunol.172.4.2530
   Metsalu T, 2015, NUCLEIC ACIDS RES, V43, pW566, DOI 10.1093/nar/gkv468
   Nagarsheth N, 2017, NAT REV IMMUNOL, V17, P559, DOI 10.1038/nri.2017.49
   Nishimukai M, 2011, EUR J NUTR, V50, P427, DOI 10.1007/s00394-010-0149-0
   Oda SK, 2013, CANCER IMMUNOL RES, V1, P245, DOI 10.1158/2326-6066.CIR-13-0043-T
   Ogasawara K, 1998, J IMMUNOL, V160, P3522
   Pala V, 2011, INT J CANCER, V129, P2712, DOI 10.1002/ijc.26193
   Rangan KJ, 2016, SCIENCE, V353, P1434, DOI 10.1126/science.aaf3552
   Routy B, 2018, NAT REV CLIN ONCOL, V15, P382, DOI 10.1038/s41571-018-0006-2
   Routy B, 2018, SCIENCE, V359, P91, DOI 10.1126/science.aan3706
   Smith Birgitte, 2011, Open Microbiol J, V5, P14, DOI 10.2174/1874285801105010014
   Snyder A, 2017, PLOS MED, V14, DOI 10.1371/journal.pmed.1002309
   Snyder A, 2014, NEW ENGL J MED, V371, P2189, DOI 10.1056/NEJMoa1406498
   Speiser DE, 2016, NAT REV IMMUNOL, V16, P500, DOI 10.1038/nri.2016.80
   Subramanian A, 2005, P NATL ACAD SCI USA, V102, P15545, DOI 10.1073/pnas.0506580102
   Takeda K, 2004, J EXP MED, V199, P437, DOI 10.1084/jem.20031457
   Takeda K, 2017, NAT COMMUN, V8, DOI 10.1038/ncomms14607
   Tang XY, 2015, J LIPID RES, V56, P2048, DOI 10.1194/jlr.R058362
   Tang ZF, 2017, NUCLEIC ACIDS RES, V45, pW98, DOI 10.1093/nar/gkx247
   Tanoue T, 2019, NATURE, V565, P600, DOI 10.1038/s41586-019-0878-z
   Thorsson V, 2018, IMMUNITY, V48, P812, DOI 10.1016/j.immuni.2018.03.023
   Trapnell C, 2013, NAT BIOTECHNOL, V31, P46, DOI 10.1038/nbt.2450
   Uhlen M, 2015, SCIENCE, V347, DOI 10.1126/science.1260419
   Umezu-Goto M, 2002, J CELL BIOL, V158, P227, DOI 10.1083/jcb.200204026
   Van Allen EM, 2015, SCIENCE, V350, P207, DOI 10.1126/science.aad0095
   van Konijnenburg DPH, 2017, CELL, V171, P783, DOI 10.1016/j.cell.2017.08.046
   WALUNAS TL, 1994, IMMUNITY, V1, P405, DOI 10.1016/1074-7613(94)90071-X
   Weinstein JN, 2013, Nat Genet, V45, P1113
   Williams JR, 2009, J BIOL CHEM, V284, P17304, DOI 10.1074/jbc.M109.003194
   Wunderlich CM, 2018, NAT COMMUN, V9, DOI 10.1038/s41467-018-03773-0
   Zhang K, 2019, INT J CANCER, V144, P2099, DOI 10.1002/ijc.31959
   Zheng YH, 2001, J IMMUNOL, V166, P2317, DOI 10.4049/jimmunol.166.4.2317
NR 82
TC 1
Z9 1
U1 5
U2 5
PU AMER ASSOC CANCER RESEARCH
PI PHILADELPHIA
PA 615 CHESTNUT ST, 17TH FLOOR, PHILADELPHIA, PA 19106-4404 USA
SN 2159-8274
EI 2159-8290
J9 CANCER DISCOV
JI Cancer Discov.
PD MAY
PY 2022
VL 12
IS 5
BP 1336
EP 1355
DI 10.1158/2159-8290.CD-21-0929
PG 20
WC Oncology
WE Science Citation Index Expanded (SCI-EXPANDED)
SC Oncology
GA 1G2HT
UT WOS:000795674600001
PM 35180303
OA hybrid
DA 2022-07-05
ER

PT J
AU Nadeem, U
   Boachie-Mensah, M
   Zhang, J
   Skondra, D
AF Nadeem, Urooba
   Boachie-Mensah, Michael
   Zhang, Jason
   Skondra, Dimitra
TI Gut microbiome and retinal diseases: an updated review
SO CURRENT OPINION IN OPHTHALMOLOGY
LA English
DT Review
DE age-related macular degeneration; central retinal artery occlusion;
   diabetic retinopathy; gut dysbiosis; gut microbiome; gut-retina axis;
   inflammation; inherited retinal dystrophy; retina; retinopathy of
   prematurity
ID MACULAR DEGENERATION; AGE; TRANSCRIPTOME; SHAPE
AB Purpose of review The gut microbiome, trillions of microorganisms residing in our digestive tract, is now believed to play a significant role in retinal diseases. Breakthroughs in computational biology and specialized animal models have allowed researchers not only to characterize microbes associated with retinal diseases, but also to provide early insights into the function of the microbiome in relation to biological processes in the retinal microenvironment. This review aims to provide an update on recent advances in the current knowledge on the relationship between the gut microbiome and retinal disorders. Recent findings Recent work demonstrates distinct gut microbial compositions associated with retinal diseases such as agerelated macular degeneration and retinopathy of prematurity. Currently, it is believed that gut dysbiosis leads to increased gut permeability, elevated circulation of bacterial products, microbial metabolites and inflammatory mediators that result in immune dysregulation at distant anatomic sites including the retina. Emerging evidence for the gut-retina axis can elucidate previously unknown pathways involved in retinal diseases and also presents an exciting potential therapeutic avenue. Further preclinical and clinical studies are necessary to establish causation and delineate the precise relationship of the gut microbiome with retinal disorders.
C1 [Nadeem, Urooba] Univ Chicago, Dept Pathol, Chicago, IL 60637 USA.
   [Boachie-Mensah, Michael; Zhang, Jason] Univ Chicago, Pritzker Sch Med, Chicago, IL 60637 USA.
   [Skondra, Dimitra] Univ Chicago, Dept Ophthalmol & Visual Sci, Chicago, IL 60637 USA.
   [Skondra, Dimitra] Univ Chicago, Retina Microbiome Team, Microbiome Med Program, Chicago, IL 60637 USA.
RP Skondra, D (通讯作者)，Univ Chicago, Dept Ophthalmol & Visual Sci, Duchossois Ctr Adv Med, Ctr Eye, 5758 South Maryland Ave, Chicago, IL 60637 USA.
EM dskondra@bsd.uchicago.edu
FU Bright Focus Foundation [M2018042]; University of Chicago Women's Board;
   Illinois Society for the Prevention of Blindness [FP067271-01-PR,
   FP105445]; FORE-1
FX Funding for this study was provided by Bright Focus Foundation `Role of
   high fat diet and gut microbiome in macular degeneration' (Dimitra
   Skondra, M2018042), TheUniversity of ChicagoWomen's Board (Dimitra
   Skondra), Illinois Society for the Prevention of Blindness (Dimitra
   Skondra, FP067271-01-PR and J.Z., FP105445) and FORE-1 (Dimitra
   Skondra).
CR Age-Related Eye Disease Study 2 Research Group, 2013, JAMA, V309, P2005, DOI 10.1001/jama.2013.4997
   AlFaleh Khalid, 2014, Evid Based Child Health, V9, P584, DOI 10.1002/ebch.1976
   Andriessen EMMA, 2016, EMBO MOL MED, V8, P1366, DOI 10.15252/emmm.201606531
   Arora T, 2016, J INTERN MED, V280, P339, DOI 10.1111/joim.12508
   Baim AD, 2019, EXP BIOL MED, V244, P419, DOI 10.1177/1535370218813616
   Beli E, 2018, DIABETES, V67, P1867, DOI 10.2337/db18-0158
   Benakis C, 2016, NAT MED, V22, P516, DOI 10.1038/nm.4068
   Biswas L, 2021, EXP EYE RES, V208, DOI 10.1016/j.exer.2021.108625
   Cavallaro G, 2017, SCI REP-UK, V7, DOI 10.1038/s41598-017-13465-2
   Chew EY, 2014, JAMA OPHTHALMOL, V132, P142, DOI 10.1001/jamaophthalmol.2013.7376
   Chiu CJ, 2014, AM J OPHTHALMOL, V158, P118, DOI 10.1016/j.ajo.2014.04.016
   Cho I, 2012, NATURE, V488, P621, DOI 10.1038/nature11400
   Cho YA, 2015, MEDICINE, V94, DOI 10.1097/MD.0000000000001714
   Clavel T, 2017, IMMUNOL REV, V279, P8, DOI 10.1111/imr.12578
   Dahl C, 2018, INT J EPIDEMIOL, V47, P1658, DOI 10.1093/ije/dyy064
   Dao D, 2021, CELLS-BASEL, V10, DOI 10.3390/cells10082119
   Das T, 2021, SCI REP-UK, V11, DOI 10.1038/s41598-021-82538-0
   Fan Y, 2021, NAT REV MICROBIOL, V19, P55, DOI 10.1038/s41579-020-0433-9
   Fleckenstein M, 2021, NAT REV DIS PRIMERS, V7, DOI 10.1038/s41572-021-00265-2
   Floyd JL, 2020, OPHTHALMOL THER, V9, P499, DOI 10.1007/s40123-020-00278-2
   Ghosh TS, 2020, GUT, V69, P1218, DOI 10.1136/gutjnl-2019-319654
   Goodrich JK, 2014, CELL, V159, P789, DOI 10.1016/j.cell.2014.09.053
   Handa JT, 2019, NAT COMMUN, V10, DOI 10.1038/s41467-019-11262-1
   Hill CJ, 2017, MICROBIOME, V5, DOI 10.1186/s40168-016-0213-y
   Hong JH, 2017, PLOS ONE, V12, DOI 10.1371/journal.pone.0177663
   Huang YH, 2021, FRONT CELL INFECT MI, V11, DOI 10.3389/fcimb.2021.646348
   Jayasudha R, 2020, PLOS ONE, V15, DOI 10.1371/journal.pone.0243077
   Kassoff A, 2001, ARCH OPHTHALMOL-CHIC, V119, P1417, DOI 10.1001/archopht.119.10.1417
   Kazemian N, 2020, MICROBIOME, V8, DOI 10.1186/s40168-020-00821-0
   Khan R, 2021, INVEST OPHTH VIS SCI, V62, DOI 10.1167/iovs.62.7.19
   Kiang L, 2017, INVEST OPHTH VIS SCI, V58
   Kutsyr O, 2021, P NATL ACAD SCI USA, V118, DOI [10.1073/pnas.2100566118j1of12, 10.1073/pnas.2100566118]
   Kutsyr O, 2021, SCI REP-UK, V11, DOI 10.1038/s41598-021-86052-1
   Li Y, 2021, FRONT MICROBIOL, V12, DOI 10.3389/fmicb.2021.738796
   Lin P, 2021, J CLIN MED, V10, DOI 10.3390/jcm10102072
   Lin P, 2018, CURR OPIN OPHTHALMOL, V29, P261, DOI 10.1097/ICU.0000000000000465
   Liu WM, 2021, ACTA DIABETOL, V58, P221, DOI 10.1007/s00592-020-01610-9
   Luczynski P, 2016, INT J NEUROPSYCHOPH, V19, DOI 10.1093/ijnp/pyw020
   Lynch SV, 2016, NEW ENGL J MED, V375, P2369, DOI 10.1056/NEJMra1600266
   Macpherson AJ, 2015, MUCOSAL IMMUNOL, V8, P476, DOI 10.1038/mi.2014.113
   Mammas IN, 2020, EXP THER MED, V20, DOI 10.3892/etm.2020.9424
   Maurice CF, 2013, CELL, V152, P39, DOI 10.1016/j.cell.2012.10.052
   Micklisch S, 2017, J NEUROINFLAMM, V14, DOI 10.1186/s12974-016-0776-3
   Morita Y, 2018, AGING-US, V10, P2723, DOI 10.18632/aging.101583
   Moubayed NMS, 2019, MICROB PATHOGENESIS, V129, P88, DOI 10.1016/j.micpath.2019.01.025
   Moutray T, 2011, THER ADV CHRONIC DIS, V2, P325, DOI 10.1177/2040622311415895
   Movahedan A, 2021, TRANSL VIS SCI TECHN, V10, DOI 10.1167/tvst.10.9.14
   Nadeem U., 2020, BIORXIV
   Nadeem U, 2021, INVEST OPHTH VIS SCI, V62
   Napolitano P, 2021, ANN MED, V53, P750, DOI 10.1080/07853890.2021.1925150
   Qin JJ, 2010, NATURE, V464, P59, DOI 10.1038/nature08821
   Rowan S, 2018, ADV EXP MED BIOL, V1074, P429, DOI 10.1007/978-3-319-75402-4_53
   Rowan S, 2017, P NATL ACAD SCI USA, V114, pE4472, DOI 10.1073/pnas.1702302114
   Sanchez-Morate E, 2020, BIOMEDICINES, V8, DOI 10.3390/biomedicines8080287
   Sender R, 2016, PLOS BIOL, V14, DOI 10.1371/journal.pbio.1002533
   Skondra D., 2007, INVEST OPHTHALMOL VI, V48, P1768
   Skondra D, 2020, J AAPOS, V24, P236, DOI 10.1016/j.jaapos.2020.03.010
   Teo ZL, 2021, OPHTHALMOLOGY, V128, P1580, DOI 10.1016/j.ophtha.2021.04.027
   Westaway JAF., 2021, PEDIATR RES
   Yatsunenko T, 2012, NATURE, V486, P222, DOI 10.1038/nature11053
   Ye PP, 2021, FRONT MICROBIOL, V12, DOI 10.3389/fmicb.2021.667632
   Zhang XJ, 2020, SCI REP-UK, V10, DOI 10.1038/s41598-020-71510-z
   Zinkernagel MS, 2017, SCI REP-UK, V7, DOI 10.1038/srep40826
   Zisimopoulos A, 2021, OPHTHALMOLOGICA, V244, P173, DOI 10.1159/000515026
   Zysset-Burri DC, 2020, NPJ GENOM MED, V5, DOI 10.1038/s41525-020-00141-0
   Zysset-Burri DC, 2019, SCI REP-UK, V9, DOI 10.1038/s41598-019-51698-5
NR 66
TC 0
Z9 0
U1 0
U2 0
PU LIPPINCOTT WILLIAMS & WILKINS
PI PHILADELPHIA
PA TWO COMMERCE SQ, 2001 MARKET ST, PHILADELPHIA, PA 19103 USA
SN 1040-8738
EI 1531-7021
J9 CURR OPIN OPHTHALMOL
JI Curr. Opin. Ophthalmol.
PD MAY
PY 2022
VL 33
IS 3
BP 195
EP 201
DI 10.1097/ICU.0000000000000836
PG 7
WC Ophthalmology
WE Science Citation Index Expanded (SCI-EXPANDED)
SC Ophthalmology
GA 1M9RJ
UT WOS:000800301800009
PM 35132003
DA 2022-07-05
ER

PT J
AU Sobstyl, M
   Brecht, P
   Sobstyl, A
   Mertowska, P
   Grywalska, E
AF Sobstyl, Malgorzata
   Brecht, Peet
   Sobstyl, Anna
   Mertowska, Paulina
   Grywalska, Ewelina
TI The Role of Microbiota in the Immunopathogenesis of Endometrial Cancer
SO INTERNATIONAL JOURNAL OF MOLECULAR SCIENCES
LA English
DT Review
DE dysbiosis; endometrial cancer; endometrial microbiome; estrobolome;
   estrogen metabolism; inflammation
ID GUT MICROBIOME; MESENCHYMAL TRANSITION; IMMUNE-RESPONSE; RISK;
   INFLAMMATION; OVARIAN; INNATE; CELLS; WOMEN; TRACT
AB The female reproductive tract hosts a specific microbiome, which plays a crucial role in sustaining equilibrium and good health. In the majority of reproductive women, the microbiota (all bacteria, viruses, fungi, and other single-celled organisms within the human body) of the vaginal and cervical microenvironment are dominated by Lactobacillus species, which benefit the host through symbiotic relationships, in comparison to the uterus, fallopian tubes, and ovaries, which may contain a low-biomass microbiome with a diverse mixture of microorganisms. Although disruption to the balance of the microbiota develops, the altered immune and metabolic signaling may cause an impact on diseases such as cancer. These pathophysiological modifications in the gut-uterus axis may spark gynecological cancers. New information displays that gynecological and gastrointestinal tract dysbiosis (disruption of the microbiota homeostasis) can play an active role in the advancement and metastasis of gynecological neoplasms, such as cervical, endometrial, and ovarian cancers. Understanding the relationship between microbiota and endometrial cancer is critical for prognosis, diagnosis, prevention, and the development of innovative treatments. Identifying a specific microbiome may become an effective method for characterization of the specific microbiota involved in endometrial carcinogenesis. The aim of this study was to summarize the current state of knowledge that describes the correlation of microbiota with endometrial cancer with regard to the formation of immunological pathologies.
C1 [Sobstyl, Malgorzata] Med Univ Lublin, Dept Gynecol & Gynecol Endocrinol, PL-20037 Lublin, Poland.
   [Brecht, Peet; Sobstyl, Anna; Mertowska, Paulina; Grywalska, Ewelina] Med Univ Lublin, Dept Expt Immunol, Chodzki 4a St, PL-20093 Lublin, Poland.
RP Mertowska, P; Grywalska, E (通讯作者)，Med Univ Lublin, Dept Expt Immunol, Chodzki 4a St, PL-20093 Lublin, Poland.
EM malgorzata.sobstyl@umlub.pl; 54591@365.uml.edu.pl;
   53370@student.umlub.pl; paulinamertowska@umlub.pl;
   ewelina.grywalska@umlub.pl
OI Grywalska, Ewelina/0000-0002-0451-4741; Mertowska,
   Paulina/0000-0001-9530-6659
FU Medical University of Lublin [DS640, PBmb166]
FX This work was supported by research grant No. DS640 and PBmb166 of the
   Medical University of Lublin.
CR Aguilera M, 2020, FRONT MICROBIOL, V11, DOI 10.3389/fmicb.2020.578007
   Ahn J, 2013, JNCI-J NATL CANCER I, V105, P1907, DOI 10.1093/jnci/djt300
   Amant F, 2005, LANCET, V366, P491, DOI 10.1016/S0140-6736(05)67063-8
   [Anonymous], Endometrial Cancer Statistics|World Cancer Research Fund International WCRF International
   Audirac-Chalifour A, 2016, PLOS ONE, V11, DOI 10.1371/journal.pone.0153274
   Baker JM, 2017, MATURITAS, V103, P45, DOI 10.1016/j.maturitas.2017.06.025
   Beaud D, 2005, MICROBIOL-SGM, V151, P2323, DOI 10.1099/mic.0.27712-0
   Bray F, 2005, INT J CANCER, V117, P123, DOI 10.1002/ijc.21099
   Castaneda M, 2020, CURR OSTEOPOROS REP, V18, P677, DOI 10.1007/s11914-020-00627-x
   Catalanotto C, 2016, INT J MOL SCI, V17, DOI 10.3390/ijms17101712
   Chang L, 2014, CANCER METAST REV, V33, P469, DOI 10.1007/s10555-014-9493-5
   Chen C, 2017, NAT COMMUN, V8, DOI 10.1038/s41467-017-00901-0
   Chen C, 2017, IND CROP PROD, V100, P1, DOI 10.1016/j.indcrop.2017.01.042
   Chenoll E, 2019, FRONT CELL INFECT MI, V9, DOI 10.3389/fcimb.2019.00114
   Cicinelli E, 2008, FERTIL STERIL, V89, P677, DOI 10.1016/j.fertnstert.2007.03.074
   D'Ippolito S, 2018, AM J REPROD IMMUNOL, V80, DOI 10.1111/aji.13065
   Deng JL, 2019, BMC CANCER, V19, DOI 10.1186/s12885-019-5824-9
   Dodd AH, 2013, J NUTR EDUC BEHAV, V45, P240, DOI 10.1016/j.jneb.2012.11.005
   Dong PX, 2014, J TRANSL MED, V12, DOI 10.1186/s12967-014-0231-0
   Dong PX, 2014, MOL CARCINOGEN, V53, P349, DOI 10.1002/mc.21983
   Dong PX, 2011, MOL CANCER, V10, DOI 10.1186/1476-4598-10-99
   Dossus L, 2013, AM J EPIDEMIOL, V177, P787, DOI 10.1093/aje/kws309
   Dossus L, 2011, INT J CANCER, V129, P2032, DOI 10.1002/ijc.25840
   Dossus L, 2010, ENDOCR-RELAT CANCER, V17, P1007, DOI 10.1677/ERC-10-0053
   Elnashar AM, 2021, MIDDLE EAST FERTIL S, V26, DOI 10.1186/s43043-020-00050-3
   Ervin SM, 2019, J BIOL CHEM, V294, P18586, DOI 10.1074/jbc.RA119.010950
   Eslami-S Z, 2020, FRONT ONCOL, V10, DOI 10.3389/fonc.2020.00120
   Eyster KM, 2016, METHODS MOL BIOL, V1366, P1, DOI 10.1007/978-1-4939-3127-9_1
   Fang RL, 2016, AM J TRANSL RES, V8, P1581
   Flores R, 2012, J TRANSL MED, V10, DOI 10.1186/1479-5876-10-253
   Franasiak JM, 2015, FERTIL STERIL, V104, P1341, DOI 10.1016/j.fertnstert.2015.10.021
   Francescone R, 2014, CANCER J, V20, P181, DOI 10.1097/PPO.0000000000000048
   Friberg E, 2007, DIABETOLOGIA, V50, P1365, DOI 10.1007/s00125-007-0681-5
   Fuhler GM, 2020, BEST PRACT RES CL GA, V44-45, DOI 10.1016/j.bpg.2020.101671
   Galarraga H, 2017, MAT SCI ENG A-STRUCT, V685, P417, DOI 10.1016/j.msea.2017.01.019
   Ganz T, 2003, NAT REV IMMUNOL, V3, P710, DOI 10.1038/nri1180
   Garcia-Grau I, 2019, PATHOGENS, V8, DOI 10.3390/pathogens8040205
   Gilbert JA, 2018, NAT MED, V24, P392, DOI 10.1038/nm.4517
   Gonzalez-Bosquet J, 2021, CANCERS, V13, DOI 10.3390/cancers13051109
   Gosalbes MJ, 2013, CLIN EXP ALLERGY, V43, P198, DOI 10.1111/cea.12063
   Gunter MJ, 2008, CANCER EPIDEM BIOMAR, V17, P921, DOI 10.1158/1055-9965.EPI-07-2686
   Han YW, 2021, FRONT MICROBIOL, V12, DOI 10.3389/fmicb.2021.643422
   Hansen LK, 2014, ACTA OBSTET GYN SCAN, V93, P102, DOI 10.1111/aogs.12296
   Hernandes C, 2020, DIAGNOSTICS, V10, DOI 10.3390/diagnostics10030163
   Hiroki E, 2012, INT J CANCER, V131, pE395, DOI 10.1002/ijc.27345
   Hold GL, 2016, DIGEST DIS, V34, P244, DOI 10.1159/000443358
   Husseinzadeh N, 2014, GYNECOL ONCOL, V135, P359, DOI 10.1016/j.ygyno.2014.08.013
   Insenser M, 2018, J CLIN ENDOCR METAB, V103, P2552, DOI 10.1210/jc.2017-02799
   Itoh H, 2011, CYTOTECHNOLOGY, V63, P153, DOI 10.1007/s10616-010-9326-5
   Itoh H, 2011, CYTOTECHNOLOGY, V63, P205, DOI 10.1007/s10616-011-9343-z
   Jiang FZ, 2011, BMC CANCER, V11, DOI 10.1186/1471-2407-11-425
   Kalaitzopoulos DR, 2020, ARCH GYNECOL OBSTET, V301, P355, DOI 10.1007/s00404-020-05445-1
   Kalkunte S, 2008, AM J REPROD IMMUNOL, V59, P425, DOI 10.1111/j.1600-0897.2008.00595.x
   Ketabi Z, 2012, OBSTET GYNECOL, V120, P1005, DOI [10.1097/AOG.0b013e31826ba2aa, http://10.1097/AOG.0b013e31826ba2aa]
   Khodaverdi S, 2019, INT J FERTIL STERIL, V13, P178, DOI 10.22074/ijfs.2019.5584
   Kim D, 2017, MICROBIOME, V5, DOI 10.1186/s40168-017-0267-5
   Kitaya K, 2014, HISTOL HISTOPATHOL, V29, P1113, DOI 10.14670/HH-29.1113
   Konno Y, 2014, ONCOTARGET, V5, P6049, DOI 10.18632/oncotarget.2157
   Kostic AD, 2012, GENOME RES, V22, P292, DOI 10.1101/gr.126573.111
   Kunz Georg, 2002, Reprod Biomed Online, V4 Suppl 3, P5
   Kwa M, 2016, JNCI-J NATL CANCER I, V108, DOI 10.1093/jnci/djw029
   Kyono K, 2018, REPROD MED BIOL, V17, P297, DOI 10.1002/rmb2.12105
   Laborda-Illanes A, 2020, CANCERS, V12, DOI 10.3390/cancers12092465
   Leoni C, 2019, GENES-BASEL, V10, DOI 10.3390/genes10120971
   Li C, 2021, FRONT CELL INFECT MI, V11, DOI 10.3389/fcimb.2021.748558
   Libby EK, 2008, MICROBES INFECT, V10, P439, DOI 10.1016/j.micinf.2008.01.004
   Liu YY, 2019, FERTIL STERIL, V112, P707, DOI 10.1016/j.fertnstert.2019.05.015
   Looijer-van Langen M, 2011, AM J PHYSIOL-GASTR L, V300, pG621, DOI 10.1152/ajpgi.00274.2010
   Lu WT, 2021, INT J CANCER, V148, P1708, DOI 10.1002/ijc.33428
   Luo X, 2013, CELL PROLIFERAT, V46, P436, DOI 10.1111/cpr.12038
   Mitchell CM, 2015, AM J OBSTET GYNECOL, V212, DOI 10.1016/j.ajog.2014.11.043
   Modugno F, 2005, CANCER EPIDEM BIOMAR, V14, P2840, DOI 10.1158/1055-9965.EPI-05-0493
   Moreno I, 2022, MICROBIOME, V10, DOI 10.1186/s40168-021-01184-w
   Moreno I, 2016, AM J OBSTET GYNECOL, V215, P684, DOI 10.1016/j.ajog.2016.09.075
   Muhleisen AL, 2016, MATURITAS, V91, P42, DOI 10.1016/j.maturitas.2016.05.015
   NOMURA A, 1991, NEW ENGL J MED, V325, P1132, DOI 10.1056/NEJM199110173251604
   Palmisano BT, 2017, ADV EXP MED BIOL, V1043, P227, DOI 10.1007/978-3-319-70178-3_12
   Park Dong-Wook, 2011, Clin Exp Reprod Med, V38, P179, DOI 10.5653/cerm.2011.38.4.179
   Pelzer ES, 2018, ANTON LEEUW INT J G, V111, P933, DOI 10.1007/s10482-017-0992-6
   Peric A, 2019, INT J MOL SCI, V20, DOI 10.3390/ijms20143405
   Pimentel-Nunes P, 2011, PATHOL ONCOL RES, V17, P677, DOI 10.1007/s12253-011-9368-9
   Plottel CS, 2011, CELL HOST MICROBE, V10, P324, DOI 10.1016/j.chom.2011.10.003
   Poole EM, 2017, CANCER CAUSE CONTROL, V28, P437, DOI 10.1007/s10552-017-0856-4
   Quayle AJ, 2002, J REPROD IMMUNOL, V57, P61, DOI 10.1016/S0165-0378(02)00019-0
   Rajagopala SV, 2017, CANCER PREV RES, V10, P226, DOI 10.1158/1940-6207.CAPR-16-0249
   Ravel J, 2011, P NATL ACAD SCI USA, V108, P4680, DOI 10.1073/pnas.1002611107
   Rizzo AE, 2021, J PERS MED, V11, DOI 10.3390/jpm11060546
   Robertson SA, 2011, AM J REPROD IMMUNOL, V66, P2, DOI 10.1111/j.1600-0897.2011.01039.x
   Rodriguez AC, 2019, HORM CANCER-US, V10, P51, DOI 10.1007/s12672-019-0358-9
   Rudney JD, 2001, INFECT IMMUN, V69, P2700, DOI 10.1128/IAI.69.4.2700-2707.2001
   Sachdeva M, 2011, ONCOGENE, V30, P822, DOI 10.1038/onc.2010.463
   Samartzis EP, 2020, ANN TRANSL MED, V8, DOI 10.21037/atm-20-3022a
   Sanderson PA, 2017, HUM REPROD UPDATE, V23, P232, DOI 10.1093/humupd/dmw042
   Schwabe RF, 2013, NAT REV CANCER, V13, P800, DOI 10.1038/nrc3610
   Shahanavaj K, 2015, EXPERT REV ANTICANC, V15, P317, DOI 10.1586/14737140.2015.992785
   Sherwin E, 2016, CURR OPIN GASTROEN, V32, P96, DOI 10.1097/MOG.0000000000000244
   Suarez SS, 2006, HUM REPROD UPDATE, V12, P23, DOI 10.1093/humupd/dmi047
   Sui Y, 2021, FRONT CELL DEV BIOL, V9, DOI 10.3389/fcell.2021.631552
   Sung HH, 2022, CLIN EXP HYPERTENS, V44, P146, DOI 10.1080/10641963.2021.2007943
   Torres A, 2012, BMC CANCER, V12, DOI 10.1186/1471-2407-12-369
   Toson B, 2022, INT J MOL SCI, V23, DOI 10.3390/ijms23010485
   Trabert B, 2017, INT J CANCER, V140, P600, DOI 10.1002/ijc.30478
   Turnbaugh PJ, 2007, NATURE, V449, P804, DOI 10.1038/nature06244
   van Weelden WJ, 2019, FRONT ONCOL, V9, DOI 10.3389/fonc.2019.00359
   Vanderstraeten A, 2015, J REPROD IMMUNOL, V109, P7, DOI 10.1016/j.jri.2014.12.006
   Verit FF, 2013, ASIAN PAC J CANCER P, V14, P5589, DOI 10.7314/APJCP.2013.14.10.5589
   Verstraelen H, 2016, PEERJ, V4, DOI 10.7717/peerj.1602
   Wallace AE, 2010, J ENDOCRINOL, V206, P141, DOI 10.1677/JOE-10-0072
   Walsh DM, 2019, SCI REP-UK, V9, DOI 10.1038/s41598-019-55720-8
   Walther-Antonio MRS, 2016, GENOME MED, V8, DOI 10.1186/s13073-016-0368-y
   Wang Z, 2017, ONCOTARGET, V8, P111258, DOI 10.18632/oncotarget.22770
   Weckwerth W, 2003, ANNU REV PLANT BIOL, V54, P669, DOI 10.1146/annurev.arplant.54.031902.135014
   Wee BA, 2018, AUST NZ J OBSTET GYN, V58, P341, DOI 10.1111/ajo.12754
   Winters AD, 2019, SCI REP-UK, V9, DOI 10.1038/s41598-019-46173-0
   Wira CR, 2011, AM J REPROD IMMUNOL, V65, P196, DOI 10.1111/j.1600-0897.2011.00970.x
   Xia P, 2015, AM J CANCER RES, V5, P1602
   Xiao ZQ, 2017, ONCOL REP, V38, P167, DOI 10.3892/or.2017.5651
   Yanaihara N, 2006, CANCER CELL, V9, P189, DOI 10.1016/j.ccr.2006.01.025
   Yang TK, 2015, MEDICINE, V94, DOI 10.1097/MD.0000000000001278
   Zeleniuch-Jacquotte A, 2001, BRIT J CANCER, V84, P975, DOI 10.1054/bjoc.2001.1704
   Zervomanolakis I, 2007, ANN NY ACAD SCI, V1101, P1, DOI 10.1196/annals.1389.032
   Zhang Q, 2009, AM J OBSTET GYNECOL, V200, DOI 10.1016/j.ajog.2008.08.064
   Zhong Xiaomin, 2012, Methods Mol Biol, V822, P295, DOI 10.1007/978-1-61779-427-8_21
NR 123
TC 0
Z9 0
U1 1
U2 1
PU MDPI
PI BASEL
PA ST ALBAN-ANLAGE 66, CH-4052 BASEL, SWITZERLAND
EI 1422-0067
J9 INT J MOL SCI
JI Int. J. Mol. Sci.
PD MAY
PY 2022
VL 23
IS 10
AR 5756
DI 10.3390/ijms23105756
PG 19
WC Biochemistry & Molecular Biology; Chemistry, Multidisciplinary
WE Science Citation Index Expanded (SCI-EXPANDED)
SC Biochemistry & Molecular Biology; Chemistry
GA 1O5NI
UT WOS:000801378400001
PM 35628566
OA Green Published, gold
DA 2022-07-05
ER

PT J
AU Trifylli, EM
   Koustas, E
   Papadopoulos, N
   Sarantis, P
   Aloizos, G
   Damaskos, C
   Garmpis, N
   Garmpi, A
   Karamouzis, MV
AF Trifylli, Eleni-Myrto
   Koustas, Evangelos
   Papadopoulos, Nikolaos
   Sarantis, Panagiotis
   Aloizos, Georgios
   Damaskos, Christos
   Garmpis, Nikolaos
   Garmpi, Anna
   Karamouzis, Michalis V.
TI An Insight into the Novel Immunotherapy and Targeted Therapeutic
   Strategies for Hepatocellular Carcinoma and Cholangiocarcinoma
SO LIFE-BASEL
LA English
DT Review
DE cholangiocarcinoma; hepatocellularcarcinoma; immunotherapy; immune
   checkpoint inhibitors; immunoresistance; tumor microenvironment
ID PHASE-II; GUT MICROBIOME; DENDRITIC CELLS; DOUBLE-BLIND; SINGLE-ARM;
   OPEN-LABEL; SORAFENIB; CANCER; PEMBROLIZUMAB; COMBINATION
AB Hepatocellular carcinoma (HCC) and cholangiocarcinoma (CCA) constitute highly malignant forms of primary liver cancers. Hepatocellular and bile duct carcinogenesis is a multiplex process, caused by various genetic and epigenetic alterations, the influence of environmental factors, as well as the implication of the gut microbiome, which was undervalued in the previous years. The molecular and immunological analysis of the above malignancies, as well as the identification of the crucial role of intestinal microbiota for hepatic and biliary pathogenesis, opened the horizon for novel therapeutic strategies, such as immunotherapy, and enhanced the overall survival of cancer patients. Some of the immunotherapy strategies that are either clinically applied or under pre-clinical studies include monoclonal antibodies, immune checkpoint blockade, cancer vaccines, as well as the utilization of oncolytic viral vectors and Chimeric antigen, receptor-engineered T (CAR-T) cell therapy. In this current review, we will shed light on the recent therapeutic modalities for the above primary liver cancers, as well as on the methods for the enhancement and optimization of anti-tumor immunity.
C1 [Trifylli, Eleni-Myrto; Koustas, Evangelos; Papadopoulos, Nikolaos; Aloizos, Georgios] 417 Army Share Fund Hosp, Dept Internal Med 1, Athens 11521, Greece.
   [Trifylli, Eleni-Myrto; Koustas, Evangelos; Sarantis, Panagiotis; Karamouzis, Michalis V.] Natl & Kapodistrian Univ Athens, Med Sch, Dept Biol Chem, Div Mol Oncol, Athens 11527, Greece.
   [Damaskos, Christos] Natl & Kapodistrian Univ Athens, Med Sch, NS Christeas Lab Expt Surg & Surg Res, Athens 11527, Greece.
   [Damaskos, Christos] Laikon Gen Hosp, Renal Transplantat Unit, Athens 11527, Greece.
   [Garmpis, Nikolaos] Natl & Kapodistrian Univ Athens, Laiko Gen Hosp, Med Sch, Dept Propedeut Surg 2, Athens 11572, Greece.
   [Garmpis, Nikolaos; Garmpi, Anna] Natl & Kapodistrian Univ Athens, Med Sch, Dept Pathol 1, Athens 11527, Greece.
RP Trifylli, EM (通讯作者)，417 Army Share Fund Hosp, Dept Internal Med 1, Athens 11521, Greece.; Trifylli, EM (通讯作者)，Natl & Kapodistrian Univ Athens, Med Sch, Dept Biol Chem, Div Mol Oncol, Athens 11527, Greece.
EM trif.lena@gmail.com; vang.koustas@gmail.com; npnck7@yahoo.com;
   panayotissarantis@gmail.com; aloizosgio@yahoo.gr; x_damaskos@yahoo.gr;
   nikosg22@hotmail.com; annagar@windowslive.com; mkaramouz@med.uoa.gr
OI Trifylli, Eleni Myrto Maria/0000-0002-0080-9032; Sarantis,
   Panagiotis/0000-0001-5848-7905; PAPADOPOULOS,
   NIKOLAOS/0000-0002-8702-1685; Garmpis, Nikolaos/0000-0001-9980-0056;
   Karamouzis, Michalis/0000-0003-1369-8201; Damaskos,
   Christos/0000-0002-5454-2564
CR Abou-Alfa GK, 2018, NEW ENGL J MED, V379, P54, DOI 10.1056/NEJMoa1717002
   Ahn DH, 2022, INVEST NEW DRUG, V40, P134, DOI 10.1007/s10637-021-01170-x
   Alvaro D, 2020, DIGEST LIVER DIS, V52, P1282, DOI 10.1016/j.dld.2020.06.045
   Banales JM, 2020, NAT REV GASTRO HEPAT, V17, P557, DOI 10.1038/s41575-020-0310-z
   Bekaii-Saab T, 2011, J CLIN ONCOL, V29, P2357, DOI 10.1200/JCO.2010.33.9473
   Bertuccio P, 2019, J HEPATOL, V71, P104, DOI 10.1016/j.jhep.2019.03.013
   Boileve A, 2021, EUR J CANCER, V143, P55, DOI 10.1016/j.ejca.2020.10.027
   Bruix J, 2017, LANCET, V389, P56, DOI 10.1016/S0140-6736(16)32453-9
   Buonaguro L, 2020, CANCERS, V12, DOI 10.3390/cancers12123739
   Calmeiro J, 2021, PHARMACOL RES, V164, DOI 10.1016/j.phrs.2020.105309
   Cao J, 2019, WORLD J GASTROENTERO, V25, P3649, DOI 10.3748/wjg.v25.i27.3649
   Cavalluzzo B, 2022, CANCERS, V14, DOI [10.5281/ZENODO.5801248, 10.3390/cancers14010140, 10.5281/ZENODO.5801247]
   Chan S.L., 2014, ANN ONCOL, V25, piv247, DOI [10.1093/annonc/mdu334.115, DOI 10.1093/ANNONC/MDU334.115]
   Chen ZQ, 2020, AM J CANCER RES, V10, P2993
   Cheng AL, 2009, LANCET ONCOL, V10, P25, DOI 10.1016/S1470-2045(08)70285-7
   Dahiya DS, 2021, J INVEST MED, V69, P689, DOI 10.1136/jim-2020-001654
   de Graaf JF, 2018, CYTOKINE GROWTH F R, V41, P28, DOI 10.1016/j.cytogfr.2018.03.006
   Ding L, 2015, ACTA PHARM SIN B, V5, P135, DOI 10.1016/j.apsb.2015.01.004
   Du JX, 2021, EXPERT OPIN DRUG MET, V17, P1311, DOI 10.1080/17425255.2021.2004116
   Eatrides J, 2017, CANCER CONTROL, V24, DOI 10.1177/1073274817729243
   Finn RS, 2020, NEW ENGL J MED, V382, P1894, DOI 10.1056/NEJMoa1915745
   Finn RS, 2020, J CLIN ONCOL, V38, P193, DOI 10.1200/JCO.19.01307
   Fritz JM, 2019, J EXP MED, V216, P1244, DOI 10.1084/jem.20182395
   Giannitrapani L, 2020, BIOMED RES INT, V2020, DOI 10.1155/2020/5309307
   Giannone G, 2020, INT J MOL SCI, V21, DOI 10.3390/ijms21124414
   Goh GBB, 2017, HEPATOL COMMUN, V1, P564, DOI 10.1002/hep4.1059
   Haanen JBAG, 2017, ANN ONCOL, V28, P119, DOI 10.1093/annonc/mdx225
   Han ST, 2020, CANCERS, V12, DOI 10.3390/cancers12113404
   Ikeda M, 2021, IMMUNOTHERAPY-UK, V13, P371, DOI 10.2217/imt-2020-0278
   Javle M, 2021, LANCET GASTROENTEROL, V6, P803, DOI [10.1016/S2468-1253(21)00196-5, 10.1016/S2468-1253(21)00196]
   Jia W, 2018, NAT REV GASTRO HEPAT, V15, P111, DOI 10.1038/nrgastro.2017.119
   Jia XD, 2020, HEPATOLOGY, V71, P893, DOI 10.1002/hep.30852
   Jiang HC, 2021, EXPERT OPIN DRUG SAF, V20, P335, DOI 10.1080/14740338.2021.1867104
   Jin Y, 2020, FRONT PHARMACOL, V11, DOI 10.3389/fphar.2020.00891
   Kendall T, 2019, LIVER INT, V39, P7, DOI 10.1111/liv.14093
   Kim RD, 2020, JAMA ONCOL, V6, P888, DOI 10.1001/jamaoncol.2020.0930
   Kim RD, 2020, EUR J CANCER, V130, P219, DOI 10.1016/j.ejca.2020.01.026
   Kobayashi M, 2013, J GASTROINTEST SURG, V17, P1609, DOI 10.1007/s11605-013-2286-2
   Koustas E, 2021, WORLD J GASTRO ONCOL, V13, P1229, DOI 10.4251/wjgo.v13.i10.1229
   Koustas E, 2020, BIOMOLECULES, V10, DOI 10.3390/biom10050666
   Krook MA, 2020, MOL CANCER THER, V19, P847, DOI 10.1158/1535-7163.MCT-19-0631
   Kudo M, 2018, LANCET, V391, P1163, DOI 10.1016/S0140-6736(18)30207-1
   Lau DK, 2019, ISCIENCE, V21, P624, DOI 10.1016/j.isci.2019.10.044
   Lee H, 2020, WORLD J SURG ONCOL, V18, DOI 10.1186/s12957-020-1793-3
   Lee NY, 2021, INT J MOL SCI, V22, DOI 10.3390/ijms22010199
   Lee WC, 2005, J IMMUNOTHER, V28, P496, DOI 10.1097/01.cji.0000171291.72039.e2
   Lendvai G, 2020, PATHOL ONCOL RES, V26, P3, DOI 10.1007/s12253-018-0491-8
   Llovet JM, 2008, NEW ENGL J MED, V359, P378, DOI 10.1056/NEJMoa0708857
   Loeuillard E, 2019, JHEP REP, V1, P297, DOI 10.1016/j.jhepr.2019.06.003
   Luo Y, 2019, MOL THER-ONCOLYTICS, V15, P153, DOI 10.1016/j.omto.2019.09.004
   Maemura K, 2014, J HEPATO-BIL-PAN SCI, V21, P754, DOI 10.1002/jhbp.126
   Marin JJG, 2021, CANCERS, V13, DOI 10.3390/cancers13102358
   Massironi S, 2020, CELLS-BASEL, V9, DOI 10.3390/cells9030688
   Mazzaferro V, 2019, BRIT J CANCER, V120, P165, DOI 10.1038/s41416-018-0334-0
   Mei Q, 2015, ONCOTARGET, V6, P16698, DOI 10.18632/oncotarget.3677
   Nakatake R, 2018, CANCER SCI, V109, P600, DOI 10.1111/cas.13492
   Pant S, 2014, ANN ONCOL, V25, P1416, DOI 10.1093/annonc/mdu157
   Peng M, 2019, MOL CANCER, V18, DOI 10.1186/s12943-019-1055-6
   Pierrard J, 2019, CURR ONCOL, V26, P395, DOI 10.3747/co.26.5177
   Piha-Paul SA, 2020, INT J CANCER, V147, P2190, DOI 10.1002/ijc.33013
   Rao BC, 2021, FRONT PHYSIOL, V12, DOI 10.3389/fphys.2021.715536
   Rizvi S, 2017, J HEPATOL, V67, P632, DOI 10.1016/j.jhep.2017.03.026
   Rizzo A, 2021, EXPERT OPIN INV DRUG, V30, P317, DOI 10.1080/13543784.2021.1837774
   Salati M, 2020, CANCERS, V12, DOI 10.3390/cancers12113310
   Sawada Y, 2012, ONCOIMMUNOLOGY, V1, P1448, DOI 10.4161/onci.21351
   Schwabe RF, 2020, J HEPATOL, V72, P230, DOI 10.1016/j.jhep.2019.08.016
   Sen S., 2019, ONCOL HEMATOL REV, V15, P71, DOI [10.17925/OHR.2019.15.2.71, DOI 10.17925/OHR.2019.15.2.71]
   Shahda S., 2017, J CLIN ONCOL, V35, P3541, DOI [10.1200/JCO.2017.35.15_suppl.3541, DOI 10.1200/JCO.2017.35.15_SUPPL.3541]
   Shao YY, 2021, J FORMOS MED ASSOC, V120, P1051, DOI 10.1016/j.jfma.2020.10.031
   Shroff RT, 2018, BRIT J CANCER, V118, P1, DOI 10.1038/bjc.2017.418
   Sivan A, 2015, SCIENCE, V350, P1084, DOI 10.1126/science.aac4255
   Suk WA, 2018, J ENVIRON PUBLIC HEA, V2018, DOI 10.1155/2018/2606973
   Taylor MH, 2020, J CLIN ONCOL, V38, P1154, DOI 10.1200/JCO.19.01598
   Temraz S, 2021, INT J MOL SCI, V22, DOI 10.3390/ijms22157800
   Teng CF, 2020, THER ADV MED ONCOL, V12, DOI 10.1177/1758835920922034
   Wang MN, 2017, J CANCER, V8, P761, DOI 10.7150/jca.17648
   Wu LY, 2019, FRONT CELL DEV BIOL, V7, DOI 10.3389/fcell.2019.00267
   Wu LW, 2021, BIOMED PHARMACOTHER, V133, DOI 10.1016/j.biopha.2020.111036
   Yao W.-Y., 2021, SURG PRACT SCI, V5, P100028, DOI [10.1016/j.sipas.2021.100028, DOI 10.1016/J.SIPAS.2021.100028]
   Yau Thomas, 2022, Lancet Oncol, V23, P77, DOI 10.1016/S1470-2045(21)00604-5
   Yen CJ, 2018, LIVER CANCER, V7, P165, DOI 10.1159/000486460
   Yoo C, 2020, J IMMUNOTHER CANCER, V8, DOI 10.1136/jitc-2020-000564
   Yu LX, 2017, NAT REV GASTRO HEPAT, V14, P527, DOI 10.1038/nrgastro.2017.72
   Zheng Y, 2019, J IMMUNOTHER CANCER, V7, DOI 10.1186/s40425-019-0650-9
NR 84
TC 1
Z9 1
U1 1
U2 1
PU MDPI
PI BASEL
PA ST ALBAN-ANLAGE 66, CH-4052 BASEL, SWITZERLAND
EI 2075-1729
J9 LIFE-BASEL
JI Life-Basel
PD MAY
PY 2022
VL 12
IS 5
AR 665
DI 10.3390/life12050665
PG 14
WC Biology; Microbiology
WE Science Citation Index Expanded (SCI-EXPANDED)
SC Life Sciences & Biomedicine - Other Topics; Microbiology
GA 1R5HF
UT WOS:000803398800001
PM 35629333
OA gold, Green Published
DA 2022-07-05
ER

PT J
AU Vellingiri, B
   Aishwarya, SY
   Jancy, SB
   Abhishek, GS
   Babu, HWS
   Vijayakumar, P
   Narayanasamy, A
   Mariappan, S
   Sangeetha, R
   Gopalakrishnan, AV
   Parthasarathi, R
   Iyer, M
AF Vellingiri, Balachandar
   Aishwarya, S. Y.
   Jancy, S. Benita
   Abhishek, G. Sriram
   Babu, Harysh Winster Suresh
   Vijayakumar, Padmavathi
   Narayanasamy, Arul
   Mariappan, Sujitha
   Sangeetha, R.
   Gopalakrishnan, Abilash Valsala
   Parthasarathi, Ramakrishnan
   Iyer, Mahalaxmi
TI An anxious relationship between Autism Spectrum Disorder and Gut
   Microbiota: A tangled chemistry?
SO JOURNAL OF CLINICAL NEUROSCIENCE
LA English
DT Review
DE Autism spectrum disorder; Gut microbiota; Gastrointestinal disorder;
   Gut-brain axis; Fecal microbiota transplantation; Microbial transfer
   therapy
ID LACTOBACILLUS-HELVETICUS; INTESTINAL MICROBIOTA; JAMAICAN CHILDREN;
   BRAIN-DEVELOPMENT; VAGAL PATHWAYS; AXIS; PROBIOTICS; BEHAVIOR;
   ABNORMALITIES; IMPACT
AB Autism spectrum disorder (ASD) is a serious multifactorial neurodevelopmental disorder often accompanied by strained social communication, repetitive behaviour, immune dysregulation, and gastrointestinal (GI) issues. Recent studies have recorded a link between dysbiosis in the gut microbiota (gm) and the primary stages of ASD. A bidirectional connection (also called microbiota-gut-brain-axis) exchanges information between the gut bacteria and central nervous system. When the homeostasis of the microenvironment of the gut is dysregulated, it causes oxidative stress, affecting neuronal cells and neurotransmitters, thereby causing neurodevelopmental disorders. Studies have confirmed a difference in the constitution of gut bacteria among ASD cases and their controls. Numerous studies on animal models of ASD have shown altered gm and its association with abnormal metabolite profile and altered behaviour phenotype. This process happens due to an abnormal metabolite production in gm, leading to changes in the immune system, especially in ASD. Hence, this review aims to question the current knowledge on gm dysbiosis and its related GI discomforts and ASD behavioural symptoms and shed light on the possible therapeutic approaches available to deal with this situation. Thereby, though it is understood that more research might be needed to prove an association or causal relationship between gm and ASD, therapy with the microbiome may also be considered as an effective strategy to combat this issue.
C1 [Vellingiri, Balachandar; Babu, Harysh Winster Suresh; Vijayakumar, Padmavathi] Bharathiar Univ, Dept Human Genet & Mol Biol, Human Mol Cytogenet & Stem Cell Lab, Coimbatore 641046, Tamil Nadu, India.
   [Aishwarya, S. Y.; Jancy, S. Benita; Abhishek, G. Sriram; Mariappan, Sujitha] Sri Shakthi Inst Engn & Technol, Dept Biotechnol, Coimbatore 641062, Tamil Nadu, India.
   [Babu, Harysh Winster Suresh; Narayanasamy, Arul] Bharathiar Univ, Dept Zool, Dis Prote Lab, Coimbatore 641046, Tamil Nadu, India.
   [Sangeetha, R.] Govt Arts Coll, Dept Zool & Wild Life Biol, Udhagamandalam 643002, India.
   [Gopalakrishnan, Abilash Valsala] Vellore Inst Technol, Sch Biosci & Technol, Dept Biomed Sci, Vellore 632014, Tamil Nadu, India.
   [Parthasarathi, Ramakrishnan] CSIR Indian Inst Toxicol Res, Computat Toxicol Facil, Ctr Innovat & Translat Res Environm Monitoring &, Lucknow 226001, Uttar Pradesh, India.
   [Iyer, Mahalaxmi] Livestock Farming & Bioresource Technol, Coimbatore, Tamil Nadu, India.
RP Vellingiri, B (通讯作者)，Bharathiar Univ, Dept Human Genet & Mol Biol, Human Mol Cytogenet & Stem Cell Lab, Coimbatore 641046, Tamil Nadu, India.; Iyer, M (通讯作者)，Livestock Farming & Bioresource Technol, Coimbatore, Tamil Nadu, India.
EM geneticbala@buc.edu.in; geneticsmaha@gmail.com
CR Adams JB, 2019, EXPERT REV GASTROENT, V13, P1033, DOI 10.1080/17474124.2019.1687293
   Adams JB, 2011, BMC GASTROENTEROL, V11, DOI 10.1186/1471-230X-11-22
   Aguiar S, 2013, REJUV RES, V16, P313, DOI 10.1089/rej.2013.1431
   Aguilera G, 2011, EXP GERONTOL, V46, P90, DOI 10.1016/j.exger.2010.08.023
   American Psychiatric Association, 2013, DIAGNOSTIC STAT MANU, V5, DOI 10.1176/appi.books.9780890425596
   Andreo-Martinez P, 2020, ENV MICROBIOL REP, V12, P115, DOI 10.1111/1758-2229.12810
   Badawy AAB, 2017, INT J TRYPTOPHAN RES, V10, DOI 10.1177/1178646917691938
   Baj A, 2019, INT J MOL SCI, V20, DOI 10.3390/ijms20061482
   Baker Sidney, 2020, Integr Med (Encinitas), V19, P20
   Balachandar V., BRAIN DISORDERS, V4
   Balachandar V, 2021, GENES DIS, V8, P629, DOI 10.1016/j.gendis.2020.07.002
   Bauer PV, 2016, CELL MOL LIFE SCI, V73, P737, DOI 10.1007/s00018-015-2083-z
   Bengmark S, 2013, PHARMACOL RES, V69, P87, DOI 10.1016/j.phrs.2012.09.002
   Benton D, 2007, EUR J CLIN NUTR, V61, P355, DOI 10.1038/sj.ejcn.1602546
   Bercik P, 2011, NEUROGASTROENT MOTIL, V23, P1132, DOI 10.1111/j.1365-2982.2011.01796.x
   Bercik P, 2011, GASTROENTEROLOGY, V141, P599, DOI 10.1053/j.gastro.2011.04.052
   Blacher E, 2019, NATURE, V572, P474, DOI 10.1038/s41586-019-1443-5
   Bojovic K, 2020, FRONT CELL INFECT MI, V10, DOI 10.3389/fcimb.2020.00223
   Borre YE, 2014, ADV EXP MED BIOL, V817, P373, DOI 10.1007/978-1-4939-0897-4_17
   Bravo JA, 2011, P NATL ACAD SCI USA, V108, P16050, DOI 10.1073/pnas.1102999108
   Brondino N, 2015, EVID-BASED COMPL ALT, V2015, DOI 10.1155/2015/258589
   Bruce-Keller AJ, 2015, BIOL PSYCHIAT, V77, P607, DOI 10.1016/j.biopsych.2014.07.012
   Buffington SA, 2016, CELL, V165, P1762, DOI 10.1016/j.cell.2016.06.001
   Bundgaard-Nielsen C, 2020, GUT MICROBES, V11, P1172, DOI 10.1080/19490976.2020.1748258
   Camilleri M, 2019, AM J PHYSIOL-GASTR L, V317, pG17, DOI 10.1152/ajpgi.00063.2019
   Cao X, 2021, FRONT NEUROSCI-SWITZ, V15, DOI 10.3389/fnins.2021.635925
   Cekici H, 2019, NUTR NEUROSCI, V22, P145, DOI 10.1080/1028415X.2017.1358481
   Chomiak Taylor, 2013, Patholog Res Int, V2013, P712758, DOI 10.1155/2013/712758
   Chow J, 2010, ADV IMMUNOL, V107, P243, DOI [10.1016/S0065-2776(10)07001-X, 10.1016/B978-0-12-381300-8.00008-3]
   Collins SM, 2012, NAT REV MICROBIOL, V10, P735, DOI 10.1038/nrmicro2876
   Connolly N, 2016, AUTISM RES, V9, P829, DOI 10.1002/aur.1586
   Coretti L, 2018, FRONT MICROBIOL, V9, DOI 10.3389/fmicb.2018.03146
   Cryan JF, 2020, LANCET NEUROL, V19, P179, DOI 10.1016/S1474-4422(19)30356-4
   Cullis PS, 2016, SCOT MED J, V61, P42, DOI 10.1177/0036933015615261
   Dalile B, 2019, NAT REV GASTRO HEPAT, V16, P461, DOI 10.1038/s41575-019-0157-3
   de La Cuesta-Zuluag J, 2019, MSYSTEMS, V4, DOI 10.1128/mSystems.00261-19
   Desbonnet L, 2008, J PSYCHIATR RES, V43, P164, DOI 10.1016/j.jpsychires.2008.03.009
   Dickerson FB., 2014, PRIM CARE COMPANION, V16
   Ding HT, 2017, J AUTISM DEV DISORD, V47, P480, DOI 10.1007/s10803-016-2960-9
   Doenyas C, 2018, PHYSIOL BEHAV, V194, P577, DOI 10.1016/j.physbeh.2018.07.014
   Doenyas C, 2018, NEUROSCIENCE, V374, P271, DOI 10.1016/j.neuroscience.2018.01.060
   Dufault R, 2009, BEHAV BRAIN FUNCT, V5, DOI 10.1186/1744-9081-5-44
   El-Ansary A, 2015, GUT PATHOG, V7, DOI 10.1186/s13099-015-0054-4
   Martinez-Gonzalez AE, 2021, INT J DEV DISABIL, V67, P397, DOI 10.1080/20473869.2019.1651142
   Martinez-Gonzalez AE, 2019, MEDICINA-LITHUANIA, V55, DOI 10.3390/medicina55080408
   Fattorusso A, 2019, NUTRIENTS, V11, DOI 10.3390/nu11030521
   Finegold SM, 2010, ANAEROBE, V16, P444, DOI 10.1016/j.anaerobe.2010.06.008
   Foley KA, 2014, PLOS ONE, V9, DOI [10.1371/journal.pone.0108413, 10.1371/journal.pone.0087072]
   Forsythe P, 2014, ADV EXP MED BIOL, V817, P115, DOI 10.1007/978-1-4939-0897-4_5
   Frye RE, 2011, BMC PEDIATR, V11, DOI 10.1186/1471-2431-11-37
   Furness JB, 2012, NAT REV GASTRO HEPAT, V9, P286, DOI 10.1038/nrgastro.2012.32
   Ganesan H, 2019, BMB REP, V52, P424, DOI 10.5483/BMBRep.2019.52.7.137
   Garcia-Gutierrez E, 2020, FRONT NEUROSCI-SWITZ, V14, DOI 10.3389/fnins.2020.578666
   Getachew B, 2019, BEHAV BRAIN RES, V376, DOI 10.1016/j.bbr.2019.112220
   Golubeva AV, 2017, EBIOMEDICINE, V24, P166, DOI 10.1016/j.ebiom.2017.09.020
   Gruber J, 2017, CELL, V169, P1168, DOI 10.1016/j.cell.2017.05.048
   Guo QY, 2019, PLOS ONE, V14, DOI 10.1371/journal.pone.0211266
   Hamidpour Mohsen, 2014, J Tradit Complement Med, V4, P82, DOI 10.4103/2225-4110.130373
   Heijtza RD, 2011, P NATL ACAD SCI USA, V108, P3047, DOI 10.1073/pnas.1010529108
   Heiss CN, 2019, J NEUROENDOCRINOL, V31, DOI 10.1111/jne.12684
   Hill CJ, 2017, MICROBIOME, V5, DOI 10.1186/s40168-016-0213-y
   Ho LKH, 2020, GUT PATHOG, V12, DOI 10.1186/s13099-020-0346-1
   Hsiao EY, 2013, CELL, V155, P1451, DOI 10.1016/j.cell.2013.11.024
   Jaggar M, 2020, FRONT NEUROENDOCRIN, V56, DOI 10.1016/j.yfrne.2019.100815
   Jarmolowska B, 2019, NUTRIENTS, V11, DOI 10.3390/nu11010087
   Jenkins TA, 2016, NUTRIENTS, V8, DOI 10.3390/nu8010056
   Jyonouchi H, 2009, CURR ALLERGY ASTHM R, V9, P194, DOI 10.1007/s11882-009-0029-y
   Kaluzna-Czaplinska J, 2012, NUTRITION, V28, P124, DOI 10.1016/j.nut.2011.08.002
   Kang DW, 2019, SCI REP-UK, V9, DOI 10.1038/s41598-019-42183-0
   Kang DW, 2013, PLOS ONE, V8, DOI 10.1371/journal.pone.0068322
   Karhu E, 2020, NUTR REV, V78, P515, DOI 10.1093/nutrit/nuz092
   Kazlauskas N, 2019, PSYCHONEUROENDOCRINO, V110, DOI 10.1016/j.psyneuen.2019.104441
   Kong QM, 2021, PEERJ, V9, DOI 10.7717/peerj.11103
   Kong XJ, 2019, NUTRIENTS, V11, DOI 10.3390/nu11092128
   Larsen N, 2010, PLOS ONE, V5, DOI 10.1371/journal.pone.0009085
   Lee SH, 2019, TRIALS, V20, DOI 10.1186/s13063-019-3537-7
   Lefter R, 2020, MEDICINA-LITHUANIA, V56, DOI 10.3390/medicina56010011
   Levy SE, 2008, CHILD ADOL PSYCH CL, V17, P803, DOI 10.1016/j.chc.2008.06.004
   Li N, 2019, GENOM PROTEOM BIOINF, V17, P26, DOI 10.1016/j.gpb.2019.01.002
   Li Q, 2016, NEUROSCIENCE, V324, P131, DOI 10.1016/j.neuroscience.2016.03.013
   Li QR, 2017, FRONT CELL NEUROSCI, V11, DOI 10.3389/fncel.2017.00120
   Liang S, 2015, NEUROSCIENCE, V310, P561, DOI 10.1016/j.neuroscience.2015.09.033
   Lim JS, 2017, MOL BRAIN, V10, DOI 10.1186/s13041-017-0292-0
   Liu F, 2018, MOL AUTISM, V9, DOI 10.1186/s13229-018-0251-3
   Liu SM, 2019, SCI REP-UK, V9, DOI 10.1038/s41598-018-36430-z
   Liu XF, 2015, J AGR FOOD CHEM, V63, P7885, DOI 10.1021/acs.jafc.5b02404
   Liu YW, 2016, BRAIN RES, V1631, P1, DOI 10.1016/j.brainres.2015.11.018
   Ma BJ, 2019, FRONT CELL INFECT MI, V9, DOI 10.3389/fcimb.2019.00040
   MacFabe Derrick F., 2015, Microbial Ecology in Health and Disease, V26, P28177, DOI 10.3402/mehd.v26.28177
   Mahalaxmi I, 2021, MOL NEUROBIOL, V58, P5303, DOI 10.1007/s12035-021-02492-w
   Maigoro AY, 2021, NUTRIENTS, V13, DOI 10.3390/nu13020688
   Maldonado-Ruiz R, 2019, NEUROCHEM INT, V126, P109, DOI 10.1016/j.neuint.2019.03.009
   Mangiola F, 2016, WORLD J GASTROENTERO, V22, P361, DOI 10.3748/wjg.v22.i1.361
   Matteoli G, 2015, AUTON NEUROSCI-BASIC, V192, P8, DOI [10.1016/j.autneu.2015.07.270, DOI 10.1016/J.AUTNEU.2015.07.270]
   Mayer EA, 2014, J NEUROSCI, V34, P15490, DOI 10.1523/JNEUROSCI.3299-14.2014
   Mayer EA, 2014, BIOESSAYS, V36, P933, DOI 10.1002/bies.201400075
   Meguid Nagwa, 2015, Open Access Maced J Med Sci, V3, P262, DOI 10.3889/oamjms.2015.051
   Messaoudi M, 2011, BRIT J NUTR, V105, P755, DOI 10.1017/S0007114510004319
   Mierau SB., 2019, NEUROBIOL DIS, P132
   Rodriguez JM, 2015, MICROB ECOL HEALTH D, V26, DOI 10.3402/mehd.v26.26050
   Miyaoka T, 2012, BMC PSYCHIATRY, V12, DOI 10.1186/1471-244X-12-215
   Mohamadkhani Ashraf, 2018, Middle East J Dig Dis, V10, P205, DOI 10.15171/mejdd.2018.112
   Mohammadi AA, 2016, NUTR NEUROSCI, V19, P387, DOI 10.1179/1476830515Y.0000000023
   Mohan G., 2022, GENES DIS, DOI [10.1016/j.gendis.2021.12.002, DOI 10.1016/J.GENDIS.2021.12.002]
   Morais LH, 2021, NAT REV MICROBIOL, V19, P241, DOI 10.1038/s41579-020-00460-0
   Mossad O, 2020, BRAIN PATHOL, V30, P1159, DOI 10.1111/bpa.12908
   Muhle RA, 2018, JAMA PSYCHIAT, V75, P514, DOI 10.1001/jamapsychiatry.2017.4685
   Navarro F, 2016, WORLD J GASTROENTERO, V22, P10093, DOI 10.3748/wjg.v22.i46.10093
   Ng QX, 2019, MEDICINA-LITHUANIA, V55, DOI 10.3390/medicina55050129
   Nitschke A, 2020, AUTISM, V24, P1328, DOI 10.1177/1362361320913364
   Nogay NH, A review Nutr Neurosci, V24, P327, DOI 10.1080/1028415X.2019.1630894
   Ohland CL, 2013, PSYCHONEUROENDOCRINO, V38, P1738, DOI 10.1016/j.psyneuen.2013.02.008
   Patterson PH, 2005, NEUROPSYCHOPHARMACOL, V30, pS9
   Peralta-Marzal LN, 2021, INT J MOL SCI, V22, DOI 10.3390/ijms221810052
   Pizzamiglio L, 2021, JCI INSIGHT, V6, DOI 10.1172/jci.insight.133654
   Plaza-Diaz J, 2019, NUTRIENTS, V11, DOI 10.3390/nu11020337
   Prata J, 2017, J NEUROINFLAMM, V14, DOI 10.1186/s12974-017-0938-y
   Pulikkan J, 2019, ADV EXP MED BIOL, V1118, P253, DOI 10.1007/978-3-030-05542-4_13
   Quezada NT, 2021, FRONT BEHAV NEUROSCI, V14, DOI 10.3389/fnbeh.2020.555610
   Rahbar MH, 2013, NEUROTOX RES, V23, P22, DOI 10.1007/s12640-012-9321-z
   Rahbar MH, 2012, SCI TOTAL ENVIRON, V433, P362, DOI 10.1016/j.scitotenv.2012.06.085
   Rhee SH, 2009, NAT REV GASTRO HEPAT, V6, P306, DOI 10.1038/nrgastro.2009.35
   Riccio P, 2019, NUTRIENTS, V11, DOI 10.3390/nu11112714
   Ristori MV, 2019, NUTRIENTS, V11, DOI 10.3390/nu11112812
   Rose DR, 2018, BRAIN BEHAV IMMUN, V70, P354, DOI 10.1016/j.bbi.2018.03.025
   Roussin L, 2020, MICROORGANISMS, V8, DOI 10.3390/microorganisms8091369
   Sabit H, 2021, HELIYON, V7, DOI 10.1016/j.heliyon.2021.e06105
   Sanctuary MR, 2018, FRONT NUTR, V5, DOI 10.3389/fnut.2018.00040
   Savignac HM, 2015, BEHAV BRAIN RES, V287, P59, DOI 10.1016/j.bbr.2015.02.044
   Savignac HM, 2014, NEUROGASTROENT MOTIL, V26, P1615, DOI 10.1111/nmo.12427
   Shaaban SY, 2018, NUTR NEUROSCI, V21, P676, DOI 10.1080/1028415X.2017.1347746
   Sharna SS, 2020, FRONT CELL NEUROSCI, V14, DOI 10.3389/fncel.2020.00085
   Shen X, 2016, EVID-BASED COMPL ALT, V2016, DOI 10.1155/2016/9146378
   Sherwin E, 2019, SCIENCE, V366, P587, DOI 10.1126/science.aar2016
   Shi YC, 2018, JGH OPEN, V2, P114, DOI 10.1002/jgh3.12071
   Singhal G, 2014, FRONT NEUROSCI-SWITZ, V8, DOI 10.3389/fnins.2014.00315
   Sinha T, 2019, GUT MICROBES, V10, P358, DOI 10.1080/19490976.2018.1528822
   Slykerman RF, 2018, ACTA PAEDIATR, V107, P2172, DOI 10.1111/apa.14590
   Smith CJ, 2014, AM J PHYSIOL-GASTR L, V307, pG793, DOI 10.1152/ajpgi.00238.2014
   Smith PA, 2015, NATURE, V526, P312, DOI 10.1038/526312a
   Song YL, 2004, APPL ENVIRON MICROB, V70, P6459, DOI 10.1128/AEM.70.11.6459-6465.2004
   Srikantha P, 2019, INT J MOL SCI, V20, DOI 10.3390/ijms20092115
   Steenbergen L, 2015, BRAIN BEHAV IMMUN, V48, P258, DOI 10.1016/j.bbi.2015.04.003
   Strati F, 2017, MICROBIOME, V5, DOI 10.1186/s40168-017-0242-1
   Sun J, 2016, NEUROSCI LETT, V613, P30, DOI 10.1016/j.neulet.2015.12.047
   Tabouy L, 2018, BRAIN BEHAV IMMUN, V73, P310, DOI 10.1016/j.bbi.2018.05.015
   Takada M, 2016, NEUROGASTROENT MOTIL, V28, P1027, DOI 10.1111/nmo.12804
   Tamboli CP, 2004, GUT, V53, P1, DOI 10.1136/gut.53.1.1
   Tanaka S, 2020, BRAIN SCI, V10, DOI 10.3390/brainsci10100680
   Tomova A, 2015, PHYSIOL BEHAV, V138, P179, DOI 10.1016/j.physbeh.2014.10.033
   Tsilioni I, 2019, P NATL ACAD SCI USA, V116, P21659, DOI 10.1073/pnas.1906817116
   Uribe-Herranz M, 2020, J CLIN INVEST, V130, P466, DOI 10.1172/JCI124332
   Vaghef-Mehrabany E, 2014, NUTRITION, V30, P430, DOI 10.1016/j.nut.2013.09.007
   Varghese M, 2017, ACTA NEUROPATHOL, V134, P537, DOI 10.1007/s00401-017-1736-4
   Vellingiri B, NEUROL PERSPECT, V2022, DOI [10.1016/j.neurop.2022.01.002, DOI 10.1016/J.NEUROP.2022.01.002]
   Verma AK, 2020, FRONT NEUROSCI-SWITZ, V14, DOI 10.3389/fnins.2020.00295
   Vuong HE, 2017, BIOL PSYCHIAT, V81, P411, DOI 10.1016/j.biopsych.2016.08.024
   Wagner Shlomo, 2018, Curr Top Behav Neurosci, V35, P213, DOI 10.1007/7854_2017_15
   Wang MB, 2019, MSYSTEMS, V4, DOI 10.1128/mSystems.00321-18
   Wang MB, 2019, BRAIN BEHAV IMMUN, V75, P192, DOI 10.1016/j.bbi.2018.10.006
   Wang T, 2015, BENEF MICROBES, V6, P707, DOI 10.3920/BM2014.0177
   Williams BL, 2011, PLOS ONE, V6, DOI 10.1371/journal.pone.0024585
   Wong H, 2018, EXP NEUROL, V299, P228, DOI 10.1016/j.expneurol.2017.04.010
   Yang JX, 2020, PSYCHIAT RES, V293, DOI 10.1016/j.psychres.2020.113471
   Yang Q, 2020, NUTRIENTS, V12, DOI 10.3390/nu12020381
   Zhang MX, 2018, SCI REP-UK, V8, DOI 10.1038/s41598-018-32219-2
   Zhang Q, 2021, PEERJ, V9, DOI 10.7717/peerj.10946
   Zhou JX, 2018, RES DEV DISABIL, V82, P90, DOI 10.1016/j.ridd.2017.10.009
NR 168
TC 0
Z9 0
U1 2
U2 2
PU ELSEVIER SCI LTD
PI OXFORD
PA THE BOULEVARD, LANGFORD LANE, KIDLINGTON, OXFORD OX5 1GB, OXON, ENGLAND
SN 0967-5868
EI 1532-2653
J9 J CLIN NEUROSCI
JI J. Clin. Neurosci.
PD MAY
PY 2022
VL 99
BP 169
EP 189
DI 10.1016/j.jocn.2022.03.003
PG 21
WC Clinical Neurology; Neurosciences
WE Science Citation Index Expanded (SCI-EXPANDED); Social Science Citation Index (SSCI)
SC Neurosciences & Neurology
GA 1C8PA
UT WOS:000793373700013
PM 35286970
DA 2022-07-05
ER

PT J
AU Weng, WH
   Goel, A
AF Weng, Wenhao
   Goel, Ajay
TI Curcumin and colorectal cancer: An update and current perspective on
   this natural medicine
SO SEMINARS IN CANCER BIOLOGY
LA English
DT Article
DE Curcumin; Colorectal cancer; Chemoprevention; Chemotherapy; Gut
   microbiota; Intestinal barrier; Inflammation; Autophagy; Cancer stem
   cells; Epigenetics
ID FACTOR-KAPPA-B; HISTONE DEACETYLASE INHIBITORS; INTESTINAL BARRIER
   FUNCTION; III COLON-CANCER; CELLS IN-VITRO; GENE-EXPRESSION; GUT
   MICROBIOME; STEM-CELLS; FUSOBACTERIUM-NUCLEATUM; MACROPHAGE POLARIZATION
AB Colorectal cancer (CRC) is one of most common malignancies worldwide and its incidence is still growing. In spite of recent advances in targeted therapies, their clinical efficacy has been limited, non-curative and unaffordable. A growing body of literature indicates that CRC is a multi-modal disease, where a variety of factors within the tumor microenvironment play a significant role in its pathogenesis. For instance, imbalance in gut microbial profiles and impaired intestinal barrier function contribute to the overall intestinal inflammation and initiation of CRC. Moreover, persistent chronic inflammation favors a tumor microenvironment for the growth of cancer. In addition, autophagy or 'self-eating' is a surveillance mechanism involved in the degradation of cellular constituents that are generated under stressful conditions. Cancer stem cells (CSCs), on the other hand, engage in the onset of CRC and are able to endow cancer cells with chemo-resistance. Furthermore, the aberrant epigenetic alterations promote CRC. These evidences highlight the need for multi-targeted approaches that are not only safe and inexpensive but offer a more effective alternative to current generation of targeted drugs. Curcumin, derived from the plant Curcuma longa, represents one such option that has a long history of its use for a variety of chronic disease including cancer, in Indian ayurvedic and traditional Chinese medicine. Scientific evidence over the past few decades have overwhelmingly shown that curcumin exhibits a multitude of anti-cancer activities orchestrated through key signaling pathways associated with cancer. In this article, we will present a current update and perspective on this natural medicine - incorporating the basic cellular mechanisms it effects and the current state of clinical evidence, challenges and promise for its use as a cancer preventative and potential adjunct together with modern therapies for CRC patients.
C1 [Weng, Wenhao] Tongji Univ, Yangpu Hosp, Dept Clin Lab, Sch Med, Shanghai 200090, Peoples R China.
   [Goel, Ajay] City Hope Natl Med Ctr, Dept Mol Diagnost & Expt Therapeut, Beckman Res Inst, Comprehens Canc Ctr, Duarte, CA USA.
RP Goel, A (通讯作者)，City Hope Natl Med Ctr, Dept Mol Diagnost & Expt Therapeut, Beckman Res Inst, Comprehens Canc Ctr,Biomed Res Ctr, 1218 S Fifth Ave,Suite 2226, Monrovia, CA 91016 USA.
EM ajgoel@coh.org
FU National Cancer Institute, National Institutes of Health [R01 CA72851,
   CA181572, CA184792, CA202797, U01 CA187956]; Baylor Sammons Cancer
   Center and Foundation; Baylor Scott & White Research Institute; Beckman
   Research Institute of City of Hope; National Natural Science Foundation
   of China [81672826, 81874179]; Municipal Human Resources Development
   Program for Outstanding Young Talents in Medical and Health Sciences in
   Shanghai [2017YQ044]; Shanghai Pujiang Talent Plan [18PJD047]
FX The present work was supported by the grants R01 CA72851, CA181572,
   CA184792, CA202797, and U01 CA187956 from the Na-tional Cancer
   Institute, National Institutes of Health, pilot grants from the Baylor
   Sammons Cancer Center and Foundation, funds from the Baylor Scott &
   White Research Institute and financial support from the Beckman Research
   Institute of City of Hope, to Ajay Goel. This work was also supported by
   grants No. 81672826, No. 81874179 from National Natural Science
   Foundation of China, No. 2017YQ044 from Municipal Human Resources
   Development Program for Outstanding Young Talents in Medical and Health
   Sciences in Shanghai, 18PJD047 from Shanghai Pujiang Talent Plan to W
   Weng.
CR Adachi S, 2020, CANCER SCI, V111, P1367, DOI 10.1111/cas.14329
   Adeyeni TA, 2016, PHYSIOL REP, V4, DOI 10.14814/phy2.12906
   Allegra A, 2017, CANCER INVEST, V35, P1, DOI 10.1080/07357907.2016.1247166
   Allen J, 2019, GENOME MED, V11, DOI 10.1186/s13073-019-0621-2
   Anand P, 2007, MOL PHARMACEUT, V4, P807, DOI 10.1021/mp700113r
   Andre T, 2009, J CLIN ONCOL, V27, P3109, DOI 10.1200/JCO.2008.20.6771
   Atarashi K, 2013, NATURE, V500, P232, DOI 10.1038/nature12331
   Bachmeier BE, 2018, INT J MOL SCI, V19, DOI 10.3390/ijms19061716
   Bahrami A, 2017, J CELL BIOCHEM, V118, P1979, DOI 10.1002/jcb.25903
   Blakemore LM, 2013, CARCINOGENESIS, V34, P351, DOI 10.1093/carcin/bgs345
   Boman BM, 2004, AM J PATHOL, V165, P1489, DOI 10.1016/S0002-9440(10)63407-4
   Bora-Tatar G, 2009, BIOORGAN MED CHEM, V17, P5219, DOI 10.1016/j.bmc.2009.05.042
   Brennan CA, 2019, NAT REV MICROBIOL, V17, P156, DOI 10.1038/s41579-018-0129-6
   Buhrmann C, 2014, PLOS ONE, V9, DOI 10.1371/journal.pone.0107514
   Burada F, 2015, WORLD J GASTRO ONCOL, V7, P271, DOI 10.4251/wjgo.v7.i11.271
   Burge K, 2019, INT J MOL SCI, V20, DOI 10.3390/ijms20081912
   Cani PD, 2018, GUT, V67, P1716, DOI 10.1136/gutjnl-2018-316723
   Carlos-Reyes A, 2019, FRONT GENET, V10, DOI 10.3389/fgene.2019.00079
   Carroll RE, 2011, CANCER PREV RES, V4, P354, DOI 10.1158/1940-6207.CAPR-10-0098
   Chandran B, 2012, PHYTOTHER RES, V26, P1719, DOI 10.1002/ptr.4639
   Chatterjee B, 2019, J CELL BIOCHEM, V120, P809, DOI 10.1002/jcb.27442
   Chaurasia S, 2016, DRUG DEV IND PHARM, V42, P694, DOI 10.3109/03639045.2015.1064941
   Chen CQ, 2013, CARCINOGENESIS, V34, P1442, DOI 10.1093/carcin/bgt070
   Chen CC, 2013, EVID-BASED COMPL ALT, V2013, DOI 10.1155/2013/541695
   Chen CY, 2018, INT J MOL SCI, V19, DOI 10.3390/ijms19092729
   Chen GY, 2018, CLIN COLON RECT SURG, V31, P192, DOI 10.1055/s-0037-1602239
   Chen HT, 2019, MOL CANCER, V18, DOI 10.1186/s12943-019-1030-2
   Chen JZ, 2019, NUTRIENTS, V11, DOI 10.3390/nu11051026
   Chen Y, 2007, BASIC CLIN PHARMACOL, V101, P427, DOI 10.1111/j.1742-7843.2007.00142.x
   Cherukuri DP, 2014, MOL ONCOL, V8, P169, DOI 10.1016/j.molonc.2013.10.009
   Chikara S, 2018, CANCER LETT, V413, P122, DOI 10.1016/j.canlet.2017.11.002
   Chung L, 2018, CELL HOST MICROBE, V23, P203, DOI [10.1016/j.chom.2018.01.007, 10.1016/j.chom.2018.02.004]
   Condello M, 2019, INT J MOL SCI, V20, DOI 10.3390/ijms20030725
   Cox DG, 2004, BRIT J CANCER, V91, P339, DOI 10.1038/sj.bjc.6601906
   Cruz-Correa M, 2006, CLIN GASTROENTEROL H, V4, P1035, DOI 10.1016/j.cgh.2006.03.020
   Cruz-Correa M, 2018, GASTROENTEROLOGY, V155, P668, DOI 10.1053/j.gastro.2018.05.031
   Cuomo J, 2011, J NAT PROD, V74, P664, DOI 10.1021/np1007262
   Eke-Okoro UJ, 2018, J CLIN PHARM THER, V43, P460, DOI 10.1111/jcpt.12703
   Esteller M, 2008, NEW ENGL J MED, V358, P1148, DOI 10.1056/NEJMra072067
   Farhana L, 2018, METHODS MOL BIOL, V1856, P35, DOI 10.1007/978-1-4939-8751-1_3
   Ferlay J, 2019, INT J CANCER, V144, P1941, DOI 10.1002/ijc.31937
   Fu YH, 2014, INT IMMUNOPHARMACOL, V20, P54, DOI 10.1016/j.intimp.2014.01.024
   Furusawa Y, 2013, NATURE, V504, P446, DOI 10.1038/nature12721
   Gandhy SU, 2012, BMC CANCER, V12, DOI 10.1186/1471-2407-12-564
   Gao SS, 2015, J MOL CELL CARDIOL, V85, P131, DOI 10.1016/j.yjmcc.2015.04.025
   Gholizadeh P, 2017, BIOMED PHARMACOTHER, V89, P918, DOI 10.1016/j.biopha.2017.02.102
   Ghoneim A, 2009, N-S ARCH PHARMACOL, V379, P47, DOI 10.1007/s00210-008-0335-2
   Ghosh SS, 2014, PLOS ONE, V9, DOI 10.1371/journal.pone.0108577
   Goel A, 2001, CANCER LETT, V172, P111, DOI 10.1016/S0304-3835(01)00655-3
   Goel A, 2008, MOL NUTR FOOD RES, V52, P1010, DOI 10.1002/mnfr.200700354
   Goel A, 2008, BIOCHEM PHARMACOL, V75, P787, DOI 10.1016/j.bcp.2007.08.016
   Goel A, 2010, NUTR CANCER, V62, P919, DOI 10.1080/01635581.2010.509835
   Goncalves PB, 2019, EUR J MED CHEM, V163, P911, DOI 10.1016/j.ejmech.2018.12.020
   Gopalakrishnan V, 2018, CANCER CELL, V33, P570, DOI 10.1016/j.ccell.2018.03.015
   Greil R, 2018, CANCER CHEMOTH PHARM, V82, P695, DOI 10.1007/s00280-018-3654-0
   Guo LD, 2015, PHYTOTHER RES, V29, P357, DOI 10.1002/ptr.5257
   Guo Y, 2018, CARCINOGENESIS, V39, P669, DOI 10.1093/carcin/bgy043
   Guo Y, 2015, BIOCHEM PHARMACOL, V94, P69, DOI 10.1016/j.bcp.2015.01.009
   He ZY, 2011, CANCER INVEST, V29, P208, DOI 10.3109/07357907.2010.550592
   Howells LM, 2011, INT J CANCER, V129, P476, DOI 10.1002/ijc.25670
   Hu JB, 2009, J HUAZHONG U SCI-MED, V29, P25, DOI 10.1007/s11596-009-0105-5
   Hu RW, 2017, ANN HEPATOL, V16, P835, DOI 10.5604/01.3001.0010.5273
   Huang YF, 2017, ONCOTARGET, V8, P40264, DOI 10.18632/oncotarget.16828
   Huang YT, 2016, J AGR FOOD CHEM, V64, P2247, DOI 10.1021/acs.jafc.5b05649
   Irving GRB, 2015, TRIALS, V16, DOI 10.1186/s13063-015-0641-1
   James MI, 2015, CANCER LETT, V364, P135, DOI 10.1016/j.canlet.2015.05.005
   Jayaprakasha GK, 2016, EUR J PHARMACOL, V789, P291, DOI 10.1016/j.ejphar.2016.07.017
   Jiang AP, 2015, PHYTOTHER RES, V29, P1237, DOI 10.1002/ptr.5373
   Jiang QG, 2014, MOL BIOL REP, V41, P3359, DOI 10.1007/s11033-014-3198-2
   Jiao Y, 2009, BLOOD, V113, P462, DOI 10.1182/blood-2008-05-155952
   Jobin C, 1999, J IMMUNOL, V163, P3474
   Johnson SM, 2009, ANTICANCER RES, V29, P3185
   Kagohara LT, 2018, BRIEF FUNCT GENOMICS, V17, P49, DOI 10.1093/bfgp/elx018
   Khan H, 2019, FOOD CHEM TOXICOL, V124, P182, DOI 10.1016/j.fct.2018.12.002
   Kubota M, 2012, NUTR CANCER, V64, P72, DOI 10.1080/01635581.2012.630554
   Kunnumakkara AB, 2008, CLIN CANCER RES, V14, P2128, DOI 10.1158/1078-0432.CCR-07-4722
   Kunnumakkara AB, 2009, INT J CANCER, V125, P2187, DOI 10.1002/ijc.24593
   Lee YH, 2018, CANCER LETT, V431, P219, DOI 10.1016/j.canlet.2018.05.036
   Li L, 2007, MOL CANCER THER, V6, P1276, DOI 10.1158/1535-7163.MCT-06-0556
   Li S, 2019, BIOMED RES INT, V2019, DOI 10.1155/2019/8020785
   Li TT, 2014, WORLD J GASTROENTERO, V20, P17699, DOI 10.3748/wjg.v20.i47.17699
   Liao F, 2018, ARCH ORAL BIOL, V92, P32, DOI 10.1016/j.archoralbio.2018.04.015
   Link A, 2013, PLOS ONE, V8, DOI 10.1371/journal.pone.0057709
   Liu FR, 2018, ONCOL REP, V39, P1523, DOI 10.3892/or.2018.6188
   Liu LD, 2019, ARCH GYNECOL OBSTET, V299, P1627, DOI 10.1007/s00404-019-05058-3
   Liu WD, 2016, J DRUG TARGET, V24, P694, DOI 10.3109/1061186X.2016.1157883
   Liu Z, 2017, FRONT NEUROSCI-SWITZ, V11, DOI 10.3389/fnins.2017.00558
   Lotfi-Attari J, 2017, NUTR CANCER, V69, P1290, DOI 10.1080/01635581.2017.1367932
   Lu JJ, 2011, MOL CELL BIOCHEM, V354, P247, DOI 10.1007/s11010-011-0824-3
   Lu YC, 2008, CYTOKINE, V42, P145, DOI 10.1016/j.cyto.2008.01.006
   McFadden RMT, 2015, INFLAMM BOWEL DIS, V21, P2483, DOI 10.1097/MIB.0000000000000522
   Milacic V, 2008, CANCER RES, V68, P7283, DOI 10.1158/0008-5472.CAN-07-6246
   Mirzaei H, 2018, J CELL PHYSIOL, V233, P3004, DOI 10.1002/jcp.26055
   Mohammadi A, 2019, J NUTR BIOCHEM, V66, P1, DOI 10.1016/j.jnutbio.2018.12.005
   Moon DO, 2006, BIOL PHARM BULL, V29, P1470, DOI 10.1248/bpb.29.1470
   Moradi-Marjaneh R, 2018, CURR PHARM DESIGN, V24, P4626, DOI 10.2174/1381612825666190110145151
   Mori G, 2019, FRONT MICROBIOL, V10, DOI 10.3389/fmicb.2019.01746
   Mudduluru G, 2011, BIOSCIENCE REP, V31, P185, DOI 10.1042/BSR20100065
   Munro MJ, 2018, J CLIN PATHOL, V71, P110, DOI 10.1136/jclinpath-2017-204739
   Naeini M.B., 2019, J CELL PHYSIOL
   Nautiyal Jyoti, 2011, J Mol Signal, V6, P7, DOI 10.1186/1750-2187-6-7
   Norton SE, 2015, WORLD J GASTRO ONCOL, V7, P221, DOI 10.4251/wjgo.v7.i10.221
   O'Connell MJ, 2008, J CLIN ONCOL, V26, P2336, DOI 10.1200/JCO.2007.15.8261
   Obrand DI, 1997, DIS COLON RECTUM, V40, P15, DOI 10.1007/BF02055676
   Ohno M, 2017, PLOS ONE, V12, DOI 10.1371/journal.pone.0185999
   Patel BB, 2008, INT J CANCER, V122, P267, DOI 10.1002/ijc.23097
   Peterson CT, 2018, J EVID-BASED INTEGR, V23, DOI 10.1177/2515690X18790725
   Plummer SM, 1999, ONCOGENE, V18, P6013, DOI 10.1038/sj.onc.1202980
   Rahimi K, 2019, AUTOIMMUN REV, V18, P738, DOI 10.1016/j.autrev.2019.05.012
   Rajagopala SV, 2017, CANCER PREV RES, V10, P226, DOI 10.1158/1940-6207.CAPR-16-0249
   Ramasamy TS, 2015, CANCER CELL INT, V15, DOI 10.1186/s12935-015-0241-x
   Ravindranathan P, 2018, SCI REP-UK, V8, DOI 10.1038/s41598-018-32267-8
   de Porras VR, 2016, SCI REP-UK, V6, DOI 10.1038/srep24675
   Salehi B, 2019, EUR J MED CHEM, V163, P527, DOI 10.1016/j.ejmech.2018.12.016
   Salvo-Romero E, 2015, REV ESP ENFERM DIG, V107, P686, DOI 10.17235/reed.2015.3846/2015
   Sandur SK, 2009, INT J RADIAT ONCOL, V75, P534, DOI 10.1016/j.ijrobp.2009.06.034
   Sanmukhani J, 2014, PHYTOTHER RES, V28, P579, DOI 10.1002/ptr.5025
   Schaefer JS, 2015, BMC IMMUNOL, V16, DOI 10.1186/s12865-015-0069-0
   Shafabakhsh R, 2019, PHARMACOL RES, V147, DOI 10.1016/j.phrs.2019.104353
   Shakibaei M, 2015, BMC CANCER, V15, DOI 10.1186/s12885-015-1291-0
   Shakibaei M, 2014, PLOS ONE, V9, DOI 10.1371/journal.pone.0085397
   Shakibaei M, 2013, PLOS ONE, V8, DOI 10.1371/journal.pone.0057218
   Sharma RA, 2001, CLIN CANCER RES, V7, P1894
   Sharma RA, 2004, CLIN CANCER RES, V10, P6847, DOI 10.1158/1078-0432.CCR-04-0744
   Shehzad A, 2013, MOL CELLS, V35, P526, DOI 10.1007/s10059-013-0038-5
   Shi CZ, 2016, GUT, V65, P1470, DOI 10.1136/gutjnl-2014-308455
   Siddiqui RA, 2009, BRIT J NUTR, V102, P967, DOI 10.1017/S0007114509345250
   Singh A, 2017, CURR CANCER DRUG TAR, V17, P456, DOI 10.2174/1568009617666170109150134
   Song X, 2014, CELL DEATH DIS, V5, DOI 10.1038/cddis.2014.463
   Su PF, 2018, INT J ONCOL, V53, P1343, DOI 10.3892/ijo.2018.4461
   Sun J, 2019, INT J ONCOL, V54, P1601, DOI 10.3892/ijo.2019.4757
   Sun XF, 2017, OPEN BIOL, V7, DOI 10.1098/rsob.170104
   Takiishi T, 2017, TISSUE BARRIERS, V5, DOI 10.1080/21688370.2017.1373208
   Tanaka A, 2017, CELL RES, V27, P109, DOI 10.1038/cr.2016.151
   Thent ZC, 2017, CURR DRUG TARGETS, V18, P734, DOI 10.2174/1389450118666161205125548
   Thorlacius-Ussing G, 2017, INFLAMM BOWEL DIS, V23, P739, DOI 10.1097/MIB.0000000000001086
   Toden Shusuke, 2017, J Restor Med, V6, P27, DOI 10.14200/jrm.2017.6.0101
   Toden S, 2015, CANCER PREV RES, V8, P431, DOI 10.1158/1940-6207.CAPR-14-0354
   Toden S, 2015, CARCINOGENESIS, V36, P355, DOI 10.1093/carcin/bgv006
   Tong WH, 2016, ONCOL LETT, V12, P4139, DOI 10.3892/ol.2016.5148
   Udristioiu A, 2019, BIOMED PHARMACOTHER, V115, DOI 10.1016/j.biopha.2019.108892
   Villegas I, 2011, MOL NUTR FOOD RES, V55, P259, DOI 10.1002/mnfr.201000225
   Visvader JE, 2012, CELL STEM CELL, V10, P717, DOI 10.1016/j.stem.2012.05.007
   Wang J, 2017, AM J PHYSIOL-CELL PH, V312, pC438, DOI 10.1152/ajpcell.00235.2016
   Wang K, 2015, ANTI-CANCER DRUG, V26, P15, DOI 10.1097/CAD.0000000000000132
   Wang N, 2012, DIGEST DIS SCI, V57, P1792, DOI 10.1007/s10620-012-2094-7
   Watson JL, 2010, CANCER LETT, V297, P1, DOI 10.1016/j.canlet.2010.04.018
   White E, 2016, CSH PERSPECT MED, V6, DOI 10.1101/cshperspect.a026120
   Willenbacher E, 2019, INT J MOL SCI, V20, DOI 10.3390/ijms20081808
   Wu KR, 2017, BBA-REV CANCER, V1868, P538, DOI 10.1016/j.bbcan.2017.10.001
   Xiang L, 2012, MOL MED REP, V6, P973, DOI 10.3892/mmr.2012.1046
   Xu B, 2017, AM J TRANSL RES, V9, P1866
   Xu WS, 2007, ONCOGENE, V26, P5541, DOI 10.1038/sj.onc.1210620
   Yang YZ, 2017, GASTROENTEROLOGY, V152, P851, DOI 10.1053/j.gastro.2016.11.018
   Yesudhas D, 2014, FRONT IMMUNOL, V5, DOI 10.3389/fimmu.2014.00334
   Yin JH, 2019, ONCOTARGETS THER, V12, P3893, DOI 10.2147/OTT.S199601
   Yogosawa S, 2012, J NAT PROD, V75, P2088, DOI 10.1021/np300465f
   Youssef O, 2018, DIGEST DIS SCI, V63, P2950, DOI 10.1007/s10620-018-5190-5
   Zhang C, 2018, MOL MED REP, V18, P5409, DOI 10.3892/mmr.2018.9589
   Zhang S, 2018, J CANCER, V9, P1652, DOI 10.7150/jca.24048
   Zhang ZW, 2016, ONCOL REP, V35, P2615, DOI 10.3892/or.2016.4669
   Zhong XM, 2018, CELL PHYSIOL BIOCHEM, V45, P356, DOI 10.1159/000486816
   Zhou YY, 2015, CELL PHYSIOL BIOCHEM, V36, P631, DOI 10.1159/000430126
   Zhou ZW, 2018, FRONT ONCOL, V8, DOI 10.3389/fonc.2018.00371
   Zhu HT, 2014, J NEUROINFLAMM, V11, DOI 10.1186/1742-2094-11-59
   Zhu J, 2018, MED SCI MONITOR, V24, P7035, DOI 10.12659/MSM.910650
   Zhu Pingping, 2018, Biophys Rep, V4, P178, DOI 10.1007/s41048-018-0062-2
   Zou JY, 2018, J CELL BIOCHEM, V119, P1420, DOI 10.1002/jcb.26302
NR 168
TC 35
Z9 36
U1 24
U2 38
PU ACADEMIC PRESS LTD- ELSEVIER SCIENCE LTD
PI LONDON
PA 24-28 OVAL RD, LONDON NW1 7DX, ENGLAND
SN 1044-579X
EI 1096-3650
J9 SEMIN CANCER BIOL
JI Semin. Cancer Biol.
PD MAY
PY 2022
VL 80
BP 73
EP 86
DI 10.1016/j.semcancer.2020.02.011
PG 14
WC Oncology
WE Science Citation Index Expanded (SCI-EXPANDED)
SC Oncology
GA ZQ6AN
UT WOS:000767185600005
PM 32088363
DA 2022-07-05
ER

PT J
AU Misme-Aucouturier, B
   De Carvalho, M
   Delage, E
   Dijoux, E
   Klein, M
   Brosseau, C
   Bodinier, M
   Guzylack-Piriou, L
   Bouchaud, G
AF Misme-Aucouturier, Barbara
   De Carvalho, Marion
   Delage, Erwan
   Dijoux, Eleonore
   Klein, Martin
   Brosseau, Carole
   Bodinier, Marie
   Guzylack-Piriou, Laurence
   Bouchaud, Gregory
TI Oral exposure to bisphenol A exacerbates allergic inflammation in a
   mouse model of food allergy
SO TOXICOLOGY
LA English
DT Article
DE Allergy; Bisphenol A; Wheat; Mouse model; T lymphocytes
ID INNATE LYMPHOID-CELLS; PERINATAL EXPOSURE; ATOPIC-DERMATITIS;
   IMMUNE-RESPONSES; BARRIER FUNCTION; HUMAN HEALTH; MICE; MICROBIOME;
   NONYLPHENOL; METABOLISM
AB Allergic diseases are increasing worldwide, and their precise causes are not fully understood. However, this observation can be correlated with growing chemical pollution of the environment. Bisphenol A (BPA) alters the immune system, microbiota and barrier functions. Here, we studied the effect of oral BPA at levels equivalent to human exposure to understand the mechanisms of immunological, physiological and microbial action on food allergies. In a murine model of allergy, we evaluated the effect of direct oral exposure to BPA at 4 mu g/kg bw/d corresponding to tolerable daily intake (TDI). We studied symptoms, intestinal physiology and humorall and cellular immune responses during food allergy. We explored the relationship between oral exposure to BPA and changes in the gut microenvironment. Markers of food allergy and intestinal permeability were increased following exposure to BPA. We also observed a modulated humorall and T-cell response with aggravation of food allergy inflammation. Moreover, BPA exposure induced gut dysbiosis and decreased microbial diversity induced by food allergy. Altogether, these results suggest that the 2015 European Food Safety Authority (EFSA) TDI should be reviewed to consider the immunotoxicity of BPA.
C1 [Misme-Aucouturier, Barbara; De Carvalho, Marion; Dijoux, Eleonore; Klein, Martin; Brosseau, Carole; Bodinier, Marie; Bouchaud, Gregory] INRAE, UR1268, BIA, Nantes, France.
   [Dijoux, Eleonore; Klein, Martin] Nantes Univ, Inst Thorax, UMR INSERM 1087, CNRS 6291, Nantes, France.
   [Guzylack-Piriou, Laurence] Univ Toulouse, Toxalim Res Ctr Food Toxicol, UPS, INP Purpan,ENVT,INRAE, F-31300 Toulouse, France.
   [Delage, Erwan] LS2N, Nantes, France.
RP Bouchaud, G (通讯作者)，INRAE, BIA, Rue Geraudiere, F-44000 Nantes, France.
EM gregory.bouchaud@inrae.fr
FU Societe francaise d'allergologie; network "Mibiogate" by region "Pays de
   Loire"
FX This work was supported by a grant from the "Societe francaise
   d'allergologie" and the network "Mibiogate" supported by the region
   "Pays de Loire".
CR Abraham A, 2020, REV ENVIRON HEALTH, V35, P201, DOI 10.1515/reveh-2019-0034
   Acconcia F., 2015, SOC 13
   Alizadeh M, 2006, J MED INVESTIG, V53, P70, DOI 10.2152/jmi.53.70
   Bauer SM, 2012, TOXICOL SCI, V130, P82, DOI 10.1093/toxsci/kfs227
   Berin MC, 2019, J ALLERGY CLIN IMMUN, V143, P453, DOI 10.1016/j.jaci.2018.12.991
   Bonecchi R, 1998, J EXP MED, V187, P129, DOI 10.1084/jem.187.1.129
   Braniste V, 2010, P NATL ACAD SCI USA, V107, P448, DOI 10.1073/pnas.0907697107
   Buckley JP, 2018, ENVIRON INT, V115, P79, DOI 10.1016/j.envint.2018.03.016
   Bunyavanich S, 2019, J ALLERGY CLIN IMMUN, V144, P1468, DOI 10.1016/j.jaci.2019.10.019
   Burich A, 2001, AM J PHYSIOL-GASTR L, V281, pG764, DOI 10.1152/ajpgi.2001.281.3.G764
   Calafat AM, 2005, ENVIRON HEALTH PERSP, V113, P391, DOI 10.1289/ehp.7534
   Carbonero F, 2012, FRONT PHYSIOL, V3, DOI 10.3389/fphys.2012.00448
   Castan L, 2018, MOL NUTR FOOD RES, V62, DOI 10.1002/mnfr.201800159
   Chen M, 2016, ENVIRON SCI TECHNOL, V50, P970, DOI 10.1021/acs.est.5b04130
   Feng D, 2020, ENVIRON POLLUT, V265, DOI 10.1016/j.envpol.2020.114880
   Feng L, 2019, ENVIRON POLLUT, V254, DOI 10.1016/j.envpol.2019.112960
   Fenichel P, 2013, ANN ENDOCRINOL-PARIS, V74, P211, DOI 10.1016/j.ando.2013.04.002
   Fieten KB, 2018, INT ARCH ALLERGY IMM, V175, P77, DOI 10.1159/000484897
   Goto M, 2007, BIOSCI BIOTECH BIOCH, V71, P2136, DOI 10.1271/bbb.70004
   Gourbeyre P, 2012, MOL NUTR FOOD RES, V56, P336, DOI 10.1002/mnfr.201100353
   Guan Y., 2016, TOXICOL PHARM CBP, V179, P144
   He M, 2016, ALLERGY ASTHMA CL IM, V12, DOI 10.1186/s13223-016-0122-4
   Horai R., 2015, MICROBIOTA DEPENDENT
   Hori S, 2003, SCIENCE, V299, P1057, DOI 10.1126/science.1079490
   Kim EH, 2017, ENVIRON HEALTH-GLOB, V16, DOI 10.1186/s12940-017-0225-5
   Kim WJ, 2017, KOREAN J INTERN MED, V32, P137, DOI 10.3904/kjim.2014.160
   Lai KP, 2016, ENVIRON POLLUT, V218, P923, DOI 10.1016/j.envpol.2016.08.039
   Larsen N, 2010, PLOS ONE, V5, DOI 10.1371/journal.pone.0009085
   Lee MH, 2003, IMMUNOLOGY, V109, P76, DOI 10.1046/j.1365-2567.2003.01631.x
   Lofroth M, 2019, HELIYON, V5, DOI 10.1016/j.heliyon.2019.e01711
   Luo SM, 2016, ENVIRON TOXICOL PHAR, V47, P149, DOI 10.1016/j.etap.2016.09.017
   Lupi R, 2013, J PROTEOMICS, V80, P281, DOI 10.1016/j.jprot.2013.01.028
   Malaise Y, 2018, ARCH TOXICOL, V92, P347, DOI 10.1007/s00204-017-2038-2
   Malaise Y, 2017, SCI REP-UK, V7, DOI 10.1038/s41598-017-15196-w
   Menard S., 2014, FASEB J PUBL FED AM
   Menard S, 2014, PLOS ONE, V9, DOI 10.1371/journal.pone.0112752
   Morita H, 2016, J ALLERGY CLIN IMMUN, V138, P1253, DOI 10.1016/j.jaci.2016.09.011
   O'Brien E, 2014, J IMMUNOTOXICOL, V11, P205, DOI 10.3109/1547691X.2013.822036
   Pawankar R, 2011, ASIA PAC ALLERGY, V1, P157, DOI 10.5415/apallergy.2011.1.3.157
   Petzold S, 2014, PLOS ONE, V9, DOI 10.1371/journal.pone.0100468
   Reddivari L., 2017, MSYSTEMS, P2
   Rochester JR, 2013, REPROD TOXICOL, V42, P132, DOI 10.1016/j.reprotox.2013.08.008
   Rubin BS, 2001, ENVIRON HEALTH PERSP, V109, P675, DOI 10.2307/3454783
   Schloss PD, 2009, PLOS ONE, V4, DOI 10.1371/journal.pone.0008230
   Snedeker SM, 2012, ENVIRON HEALTH PERSP, V120, P332, DOI 10.1289/ehp.1104204
   Stier MT, 2017, ANN ALLERG ASTHMA IM, V119, P480, DOI 10.1016/j.anai.2017.08.290
   Sun J, 2014, GENES DIS, V1, P132, DOI 10.1016/j.gendis.2014.08.001
   Vandenberg Laura N., 2013, Reviews on Environmental Health, V28, P37, DOI 10.1515/reveh-2012-0034
   Villadangos JA, 2008, IMMUNITY, V29, P352, DOI 10.1016/j.immuni.2008.09.002
   Williams MJ, 2014, BASIC CLIN PHARMACOL, V114, P414, DOI 10.1111/bcpt.12170
   Xu J, 2016, TOXICS, V4, DOI 10.3390/toxics4040023
   Yamamoto M, 1996, ANN NY ACAD SCI, V778, P64, DOI 10.1111/j.1749-6632.1996.tb21115.x
   Yanagisawa R, 2019, TOXICOL REP, V6, P1253, DOI 10.1016/j.toxrep.2019.11.012
   Yang X.O., 2008, IMMUNITY 28
   Yoshino S, 2003, BRIT J PHARMACOL, V138, P1271, DOI 10.1038/sj.bjp.0705166
NR 55
TC 0
Z9 0
U1 2
U2 2
PU ELSEVIER IRELAND LTD
PI CLARE
PA ELSEVIER HOUSE, BROOKVALE PLAZA, EAST PARK SHANNON, CO, CLARE, 00000,
   IRELAND
SN 0300-483X
J9 TOXICOLOGY
JI Toxicology
PD APR 30
PY 2022
VL 472
AR 153188
DI 10.1016/j.tox.2022.153188
PG 10
WC Pharmacology & Pharmacy; Toxicology
WE Science Citation Index Expanded (SCI-EXPANDED)
SC Pharmacology & Pharmacy; Toxicology
GA 0Y3TP
UT WOS:000790314800001
PM 35430321
DA 2022-07-05
ER

PT J
AU Lu, YT
   Yuan, XL
   Wang, M
   He, ZH
   Li, HZ
   Wang, J
   Li, Q
AF Lu, Yuting
   Yuan, Xiangliang
   Wang, Miao
   He, Zhihao
   Li, Hongzhong
   Wang, Ji
   Li, Qin
TI Gut microbiota influence immunotherapy responses: mechanisms and
   therapeutic strategies
SO JOURNAL OF HEMATOLOGY & ONCOLOGY
LA English
DT Review
DE Cancer immunotherapy; Immune checkpoint inhibitors; Gut microbiota;
   Microbiota-derived metabolites; Therapeutic strategies
ID OUTER-MEMBRANE VESICLES; CD8(+) T-CELLS; CANCER-IMMUNOTHERAPY; ANTITUMOR
   IMMUNITY; ANACARDIC ACID; OPEN-LABEL; INNATE; RESISTANCE; EFFICACY;
   METABOLISM
AB The gut microbiota have long been recognized to play a key role in human health and disease. Currently, several lines of evidence from preclinical to clinical research have gradually established that the gut microbiota can modulate antitumor immunity and affect the efficacy of cancer immunotherapies, especially immune checkpoint inhibitors (ICIs). Deciphering the underlying mechanisms reveals that the gut microbiota reprogram the immunity of the tumor microenvironment (TME) by engaging innate and/or adaptive immune cells. Notably, one of the primary modes by which the gut microbiota modulate antitumor immunity is by means of metabolites, which are small molecules that could spread from their initial location of the gut and impact local and systemic antitumor immune response to promote ICI efficiency. Mechanistic exploration provides novel insights for developing rational microbiota-based therapeutic strategies by manipulating gut microbiota, such as fecal microbiota transplantation (FMT), probiotics, engineered microbiomes, and specific microbial metabolites, to augment the efficacy of ICI and advance the age utilization of microbiota precision medicine.
C1 [Lu, Yuting; Wang, Miao; He, Zhihao; Li, Qin] Capital Med Univ, Beijing Friendship Hosp, Dept Oncol, Beijing 100050, Peoples R China.
   [Yuan, Xiangliang] Shanghai Jiao Tong Univ, Ruijin Hosp, Dept Lab Med, Sch Med, Shanghai 200025, Peoples R China.
   [Li, Hongzhong] Chongqing Med Univ, Chongqing Key Lab Mol Oncol & Epigenet, Affiliated Hosp 1, Chongqing 400010, Peoples R China.
   [Wang, Ji] Beijing Univ Chinese Med, Natl Inst TCM Constitut & Prevent Med, Beijing 100029, Peoples R China.
RP Li, Q (通讯作者)，Capital Med Univ, Beijing Friendship Hosp, Dept Oncol, Beijing 100050, Peoples R China.; Wang, J (通讯作者)，Beijing Univ Chinese Med, Natl Inst TCM Constitut & Prevent Med, Beijing 100029, Peoples R China.
EM doctorwang2009@126.com; qinli128003@ccmu.edu.cn
FU National Natural Science Foundation of China [81301912]; Beijing
   Municipal Health and Scientific and Technological Achievements and
   Appropriate Technology Promotion Project [BHTPP202008]; "High-value
   Patent Cultivation"project of the Beijing Friendship Hospital Affiliated
   to the Capital Medical University [yyzscq202003]; Research Foundation of
   Beijing Friendship Hospital [yyqdkt2019-40]; General program of National
   Natural Science Foundation of China [81973715, 82174243]; Innovation
   Team and Talents Cultivation Program of National Administration of
   Traditional Chinese Medicine [ZYYCXTD-C-202001]
FX This work was supported by the National Natural Science Foundation of
   China (Grant No. 81301912); the Beijing Municipal Health and Scientific
   and Technological Achievements and Appropriate Technology Promotion
   Project (Grant No. BHTPP202008); the "High-value Patent
   Cultivation"project of the Beijing Friendship Hospital Affiliated to the
   Capital Medical University (Grant No. yyzscq202003); the Research
   Foundation of Beijing Friendship Hospital (Grant No. yyqdkt2019-40); the
   General program of National Natural Science Foundation of China (Grant
   No. 81973715 and 82174243); and the Innovation Team and Talents
   Cultivation Program of National Administration of Traditional Chinese
   Medicine (Grant No. ZYYCXTD-C-202001).
CR Adamus Tomasz, 2018, Contemp Oncol (Pozn), V22, P56, DOI 10.5114/wo.2018.73887
   Allen-Vercoe E, 2020, CANCER CELL, V38, P452, DOI 10.1016/j.ccell.2020.09.005
   Andrews MC, 2021, NAT MED, V27, P1432, DOI 10.1038/s41591-021-01406-6
   [Anonymous], 2021, CANCER DISCOV, V11, P2955, DOI 10.1158/2159-8290.CD-RW2021-145
   Ansaldo E, 2021, SCIENCE, V373, P966, DOI [10.1126/science.abl3656, 10.1126/science.ab13655]
   Bachem A, 2019, IMMUNITY, V51, P285, DOI 10.1016/j.immuni.2019.06.002
   Balachandran VP, 2017, NATURE, V551, P512, DOI 10.1038/nature24462
   Balmer ML, 2016, IMMUNITY, V44, P1312, DOI 10.1016/j.immuni.2016.03.016
   Barry KC, 2018, NAT MED, V24, P1178, DOI 10.1038/s41591-018-0085-8
   Baruch EN, 2021, SCIENCE, V371, P602, DOI 10.1126/science.abb5920
   Bessell CA, 2020, JCI INSIGHT, V5, DOI 10.1172/jci.insight.135597
   Bird L, 2020, NAT REV IMMUNOL, DOI 10.1038/s41577-020-00465-z
   Bottcher JP, 2018, CELL, V172, P1022, DOI 10.1016/j.cell.2018.01.004
   Campbell C, 2020, NATURE, V581, P475, DOI 10.1038/s41586-020-2193-0
   Canale FP, 2021, NATURE, V598, P662, DOI 10.1038/s41586-021-04003-2
   Chang YC, 2020, VET RES, V51, DOI 10.1186/s13567-020-00796-8
   Chaput N, 2019, ANN ONCOL, V30, P2012, DOI 10.1093/annonc/mdz224
   Chaput N, 2017, ANN ONCOL, V28, P1368, DOI 10.1093/annonc/mdx108
   Chen XH, 2020, GASTROENTEROLOGY, V159, DOI 10.1053/j.gastro.2020.08.038
   Cheng KM, 2021, NAT COMMUN, V12, DOI 10.1038/s41467-021-22308-8
   Cieplak T, 2018, GUT MICROBES, V9, P391, DOI 10.1080/19490976.2018.1447291
   Clarke TB, 2010, NAT MED, V16, P228, DOI 10.1038/nm.2087
   Consoli MLD, 2016, JPEN-PARENTER ENTER, V40, P1114, DOI 10.1177/0148607115584387
   D'Amato NC, 2015, CANCER RES, V75, P4651, DOI 10.1158/0008-5472.CAN-15-2011
   Daillere R, 2020, ONCOIMMUNOLOGY, V9, DOI 10.1080/2162402X.2020.1774298
   Davar D, 2021, SCIENCE, V371, P595, DOI 10.1126/science.abf3363
   DeFilipp Z, 2019, NEW ENGL J MED, V381, P2043, DOI 10.1056/NEJMoa1910437
   Deng HM, 2016, SCI REP-UK, V6, DOI 10.1038/srep29401
   DeNicola GM, 2015, MOL CELL, V60, P514, DOI 10.1016/j.molcel.2015.10.018
   Derosa L, 2020, EUR UROL, V78, P195, DOI 10.1016/j.eururo.2020.04.044
   Di Domizio J, 2020, NAT IMMUNOL, V21, P1034, DOI 10.1038/s41590-020-0721-6
   Dizman N, 2022, NAT MED, V28, P704, DOI 10.1038/s41591-022-01694-6
   Domingos-Pereira S, 2017, ONCOIMMUNOLOGY, V6, DOI 10.1080/2162402X.2016.1265720
   Donohoe DR, 2011, CELL METAB, V13, P517, DOI 10.1016/j.cmet.2011.02.018
   Drake CG, 2022, PROSTATE CANCER P D, V25, P219, DOI 10.1038/s41391-021-00402-8
   Dubin K, 2016, NAT COMMUN, V7, DOI 10.1038/ncomms10391
   Elkrief A, 2019, ONCOIMMUNOLOGY, V8, DOI 10.1080/2162402X.2019.1568812
   Erny D, 2021, CELL METAB, V33, P2260, DOI 10.1016/j.cmet.2021.10.010
   Erpenbeck L, 2017, ONCOGENE, V36, P2483, DOI 10.1038/onc.2016.406
   Fehervari Z, 2021, NAT IMMUNOL, V22, P1469, DOI 10.1038/s41590-021-01082-1
   Feng YH, 2018, CELL PHYSIOL BIOCHEM, V49, P190, DOI 10.1159/000492853
   Fenton TM, 2020, IMMUNITY, V52, P557, DOI 10.1016/j.immuni.2020.02.001
   Fluckiger A, 2020, SCIENCE, V369, P936, DOI 10.1126/science.aax0701
   Frankel AE, 2017, NEOPLASIA, V19, P848, DOI 10.1016/j.neo.2017.08.004
   Geiger R, 2016, CELL, V167, P829, DOI 10.1016/j.cell.2016.09.031
   Gnanaprakasam JNR, 2021, TOXICOL APPL PHARM, V410, DOI 10.1016/j.taap.2020.115359
   Gnanaprakasam JNR, 2015, INT IMMUNOPHARMACOL, V29, P808, DOI 10.1016/j.intimp.2015.08.038
   Goldberg SB, 2020, LANCET ONCOL, V21, P655, DOI 10.1016/S1470-2045(20)30111-X
   Gopalakrishnan V, 2018, SCIENCE, V359, P97, DOI 10.1126/science.aan4236
   Griffin ME, 2021, SCIENCE, V373, P1040, DOI 10.1126/science.abc9113
   Guo YX, 2020, CANCER LETT, V469, P102, DOI 10.1016/j.canlet.2019.10.033
   Hakozaki T, 2020, CANCER IMMUNOL RES, V8, P1243, DOI 10.1158/2326-6066.CIR-20-0196
   Harjes U, 2020, NAT REV CANCER, V20, P261, DOI 10.1038/s41568-020-0255-0
   He B, 2021, NATURE PORTFOLIO
   He BK, 2017, J EXP MED, V214, P107, DOI 10.1084/jem.20160961
   He X, 2020, CELL RES, V30, P660, DOI [10.1038/s41422-020-0343-4, 10.19678/j.issn.1000-3428.0058876]
   He Y, 2021, CELL METAB, V33, P988, DOI 10.1016/j.cmet.2021.03.002
   Hemshekhar M, 2012, BASIC CLIN PHARMACOL, V110, P122, DOI 10.1111/j.1742-7843.2011.00833.x
   Hibberd AA, 2017, BMJ OPEN GASTROENTER, V4, DOI 10.1136/bmjgast-2017-000145
   Hill C, 2014, NAT REV GASTRO HEPAT, V11, P506, DOI 10.1038/nrgastro.2014.66
   Hollands A, 2016, J BIOL CHEM, V291, P13964, DOI 10.1074/jbc.M115.695866
   Huang Y, 2017, AM J RESP CRIT CARE, V196, P208, DOI 10.1164/rccm.201607-1525OC
   Iida N, 2013, SCIENCE, V342, P967, DOI 10.1126/science.1240527
   Inamura K, 2021, SEMIN CANCER BIOL, V70, P11, DOI 10.1016/j.semcancer.2020.06.006
   Jiang XY, 2019, J CANCER, V10, P1764, DOI 10.7150/jca.26481
   Jin YP, 2019, J THORAC ONCOL, V14, P1378, DOI 10.1016/j.jtho.2019.04.007
   Jugder BE, 2021, IMMUNITY, V54, P1683, DOI 10.1016/j.immuni.2021.05.017
   Kalafati L, 2020, CELL, V183, P771, DOI 10.1016/j.cell.2020.09.058
   Karayama M, 2021, CLIN TRANSL ONCOL, V23, P418, DOI 10.1007/s12094-020-02421-8
   Kim M, 2016, CELL HOST MICROBE, V20, P202, DOI 10.1016/j.chom.2016.07.001
   Kim OY, 2017, NAT COMMUN, V8, DOI 10.1038/s41467-017-00729-8
   Krautkramer KA, 2021, NAT REV MICROBIOL, V19, P77, DOI 10.1038/s41579-020-0438-4
   Kuczma MP, 2017, ONCOTARGET, V8, P111931, DOI 10.18632/oncotarget.22953
   Lalani AKA, 2020, EUR UROL ONCOL, V3, P372, DOI 10.1016/j.euo.2019.09.001
   Lam KC, 2021, CELL, V184, P5338, DOI 10.1016/j.cell.2021.09.019
   Laute-Caly DL, 2019, SCI REP-UK, V9, DOI 10.1038/s41598-018-36926-8
   Leventhal DS, 2020, NAT COMMUN, V11, DOI 10.1038/s41467-020-16602-0
   Li HX, 2019, NAT COMMUN, V10, DOI 10.1038/s41467-019-12361-9
   Li M, 2020, J CONTROL RELEASE, V323, P253, DOI 10.1016/j.jconrel.2020.04.031
   Liang K, 2019, CANCER LETT, V448, P168, DOI 10.1016/j.canlet.2019.01.037
   Lindez AAM, 2019, JCI INSIGHT, V4, DOI 10.1172/jci.insight.132975
   Lioux T, 2016, J MED CHEM, V59, P10253, DOI 10.1021/acs.jmedchem.6b01300
   Littmann ER, 2021, NAT COMMUN, V12, DOI 10.1038/s41467-020-20793-x
   Liu YY, 2021, NAT IMMUNOL, V22, P358, DOI 10.1038/s41590-020-00850-9
   Luu M, 2021, NAT COMMUN, V12, DOI 10.1038/s41467-021-24331-1
   Luu M, 2018, SCI REP-UK, V8, DOI 10.1038/s41598-018-32860-x
   Ma C, 2018, SCIENCE, V360, DOI 10.1126/science.aan5931
   Maciejewska B, 2018, APPL MICROBIOL BIOT, V102, P2563, DOI 10.1007/s00253-018-8811-1
   Mager LF, 2020, SCIENCE, V369, P1481, DOI 10.1126/science.abc3421
   Malczewski AB, 2021, FRONT IMMUNOL, V12, DOI 10.3389/fimmu.2021.624434
   Mallott EK, 2021, NAT REV MICROBIOL, V19, P639, DOI 10.1038/s41579-021-00562-3
   Matson V, 2021, GASTROENTEROLOGY, V160, P600, DOI 10.1053/j.gastro.2020.11.041
   Matson V, 2018, SCIENCE, V359, P104, DOI 10.1126/science.aao3290
   Matsuzaki C, 2015, J AGR FOOD CHEM, V63, P7009, DOI 10.1021/acs.jafc.5b01960
   Mazmanian SK, 2005, CELL, V122, P107, DOI 10.1016/j.cell.2005.05.007
   McCulloch JA, 2022, NAT MED, V28, P545, DOI 10.1038/s41591-022-01698-2
   McHale D, 2020, ANN ONCOL, V31, pS195, DOI 10.1016/j.annonc.2020.04.407
   McQuade JL, 2019, LANCET ONCOL, V20, pE77, DOI 10.1016/S1470-2045(18)30952-5
   Miyauchi E, 2020, NATURE, V585, P102, DOI 10.1038/s41586-020-2634-9
   Morais LH, 2021, NAT REV MICROBIOL, V19, P241, DOI 10.1038/s41579-020-00460-0
   Moreira D, 2018, CLIN CANCER RES, V24, P5948, DOI 10.1158/1078-0432.CCR-18-1277
   Myers JA, 2021, NAT REV CLIN ONCOL, V18, P85, DOI 10.1038/s41571-020-0426-7
   Naqash AR, 2020, CANCER IMMUNOL IMMUN, V69, P1177, DOI 10.1007/s00262-020-02536-5
   Nathan P, 2021, NEW ENGL J MED, V385, P1196, DOI 10.1056/NEJMoa2103485
   Nayak L, 2021, CLIN CANCER RES, V27, P1048, DOI 10.1158/1078-0432.CCR-20-2500
   Nicolai CJ, 2020, SCI IMMUNOL, V5, DOI 10.1126/sciimmunol.aaz2738
   Nomura M, 2020, JAMA NETW OPEN, V3, DOI 10.1001/jamanetworkopen.2020.2895
   Novikov O, 2016, MOL PHARMACOL, V90, P674, DOI 10.1124/mol.116.105361
   Overacre-Delgoffe AE, 2021, IMMUNITY, V54, P2812, DOI 10.1016/j.immuni.2021.11.003
   Paik D, 2022, NATURE, V603, P907, DOI 10.1038/s41586-022-04480-z
   Paulos CM, 2007, J CLIN INVEST, V117, P2197, DOI 10.1172/JCI32205
   Pelka K, 2016, IMMUNOL REV, V269, P60, DOI 10.1111/imr.12375
   Pennington SH, 2019, SCI ADV, V5, DOI 10.1126/sciadv.aau6849
   Pinato DJ, 2019, JAMA ONCOL, V5, P1774, DOI 10.1001/jamaoncol.2019.2785
   Qin SK, 2020, LANCET ONCOL, V21, P571, DOI 10.1016/S1470-2045(20)30011-5
   Qing S, 2020, ADV MATER, V32, DOI 10.1002/adma.202002085
   Qiu YQ, 2017, INT J MOL SCI, V18, DOI 10.3390/ijms18112409
   Ranson N, 2018, CELL MOL GASTROENTER, V6, P110, DOI 10.1016/j.jcmgh.2018.03.001
   Renner K, 2019, CELL REP, V29, P135, DOI 10.1016/j.celrep.2019.08.068
   Ribas A, 2021, CANCER DISCOV, V11, P2998, DOI 10.1158/2159-8290.CD-21-0425
   Rizvi ZA, 2021, SCI ADV, V7, DOI 10.1126/sciadv.abg5016
   Rong YH, 2017, EXP CELL RES, V358, P352, DOI 10.1016/j.yexcr.2017.07.009
   Routy B, 2018, SCIENCE, V359, P91, DOI 10.1126/science.aan3706
   Santoni M, 2018, EUR UROL, V74, P521, DOI 10.1016/j.eururo.2018.05.033
   Sartorio MG, 2021, ANNU REV MICROBIOL, V75, P609, DOI 10.1146/annurev-micro-052821-031444
   Schaupp L, 2020, CELL, V181, P1080, DOI 10.1016/j.cell.2020.04.022
   Schmitz-Winnenthal FH, 2018, ONCOIMMUNOLOGY, V7, DOI 10.1080/2162402X.2017.1303584
   Shen Y, 2012, CELL HOST MICROBE, V12, P509, DOI 10.1016/j.chom.2012.08.004
   Shi YY, 2020, J EXP MED, V217, DOI 10.1084/jem.20192282
   Shinohara Y, 2018, BIOCHEM BIOPH RES CO, V498, P764, DOI 10.1016/j.bbrc.2018.03.055
   Sivan A, 2015, SCIENCE, V350, P1084, DOI 10.1126/science.aac4255
   Skelly AN, 2019, NAT REV IMMUNOL, V19, P305, DOI 10.1038/s41577-019-0144-5
   Song P, 2020, THORAC CANCER, V11, P1621, DOI 10.1111/1759-7714.13442
   Stower H, 2021, NAT MED, V27, P21, DOI 10.1038/s41591-020-01220-6
   Sun S, 2020, P NATL ACAD SCI USA, V117, P27509, DOI 10.1073/pnas.1921223117
   Tan B, 2019, SCAND J GASTROENTERO, V54, P432, DOI 10.1080/00365521.2019.1595708
   Taniguchi S, 2016, METHODS MOL BIOL, V1409, P49, DOI 10.1007/978-1-4939-3515-4_5
   Tanoue T, 2019, NATURE, V565, P600, DOI 10.1038/s41586-019-0878-z
   Tinsley N, 2020, ONCOLOGIST, V25, P55, DOI 10.1634/theoncologist.2019-0160
   Trompette A, 2018, IMMUNITY, V48, P992, DOI 10.1016/j.immuni.2018.04.022
   Uribe-Herranz M, 2018, JCI INSIGHT, V3, DOI 10.1172/jci.insight.94952
   Vendrik KEW, 2021, LANCET INFECT DIS, V21, P711, DOI 10.1016/S1473-3099(20)30473-4
   Verzoni E, 2019, J IMMUNOTHER CANCER, V7, DOI 10.1186/s40425-019-0579-z
   Vetizou M, 2015, SCIENCE, V350, P1079, DOI 10.1126/science.aad1329
   Viaud S, 2013, SCIENCE, V342, P971, DOI 10.1126/science.1240537
   Vigano S, 2019, FRONT IMMUNOL, V10, DOI 10.3389/fimmu.2019.00925
   Wang F, 2018, P NATL ACAD SCI USA, V115, P157, DOI 10.1073/pnas.1712901115
   Wang M, 2021, IMMUN INFLAMM DIS, V9, P1584, DOI 10.1002/iid3.511
   Wang M, 2021, CLIN TRANSL MED, V11, DOI 10.1002/ctm2.365
   Wang TT, 2020, NAT METAB, V2, P635, DOI 10.1038/s42255-020-0219-4
   Wang YH, 2018, NAT MED, V24, P1804, DOI 10.1038/s41591-018-0238-9
   Wculek SK, 2020, NAT REV IMMUNOL, V20, P7, DOI 10.1038/s41577-019-0210-z
   Wculek SK, 2019, J IMMUNOTHER CANCER, V7, DOI 10.1186/s40425-019-0565-5
   Wei SC, 2018, CANCER DISCOV, V8, P1069, DOI 10.1158/2159-8290.CD-18-0367
   Wilson BE, 2020, CANCER IMMUNOL IMMUN, V69, P343, DOI 10.1007/s00262-019-02453-2
   Wolter M, 2021, NAT REV GASTRO HEPAT, V18, P885, DOI 10.1038/s41575-021-00512-7
   Xu XJ, 2020, FRONT MICROBIOL, V11, DOI 10.3389/fmicb.2020.00814
   Xu XQ, 2019, FRONT ONCOL, V9, DOI 10.3389/fonc.2019.00322
   Yu JX, 2019, NAT REV DRUG DISCOV, V18, P899, DOI 10.1038/d41573-019-00167-9
   Zagato E, 2020, NAT MICROBIOL, V5, P511, DOI 10.1038/s41564-019-0649-5
   Zhao S, 2019, LUNG CANCER, V130, P10, DOI 10.1016/j.lungcan.2019.01.017
   Zheng DP, 2020, CELL RES, V30, P492, DOI 10.1038/s41422-020-0332-7
   Zheng Y, 2019, J IMMUNOTHER CANCER, V7, DOI 10.1186/s40425-019-0650-9
   Zhou SB, 2018, NAT REV CANCER, V18, P727, DOI 10.1038/s41568-018-0070-z
   Zitvogel L, 2016, CELL, V165, P276, DOI 10.1016/j.cell.2016.03.001
   Zuo T, 2018, GUT, V67, P634, DOI 10.1136/gutjnl-2017-313952
NR 166
TC 0
Z9 0
U1 18
U2 18
PU BMC
PI LONDON
PA CAMPUS, 4 CRINAN ST, LONDON N1 9XW, ENGLAND
EI 1756-8722
J9 J HEMATOL ONCOL
JI J. Hematol. Oncol.
PD APR 29
PY 2022
VL 15
IS 1
AR 47
DI 10.1186/s13045-022-01273-9
PG 20
WC Oncology; Hematology
WE Science Citation Index Expanded (SCI-EXPANDED)
SC Oncology; Hematology
GA 0W2TV
UT WOS:000788886800001
PM 35488243
OA Green Published, gold
DA 2022-07-05
ER

PT J
AU Pianko, MJ
   Golob, JL
AF Pianko, Matthew J.
   Golob, Jonathan L.
TI Host-microbe interactions and outcomes in multiple myeloma and
   hematopoietic stem cell transplantation
SO CANCER AND METASTASIS REVIEWS
LA English
DT Review; Early Access
DE Microbiome; Multiple myeloma; Hematopoietic stem cell transplantation;
   Butyrate; Short-chain fatty acids; Microbiota
ID NF-KAPPA-B; RESIDUAL DISEASE NEGATIVITY; HUMAN GUT MICROBIOTA;
   INTESTINAL MICROBIOTA; ANTIBIOTIC-PROPHYLAXIS; MONOCLONAL-ANTIBODY;
   BACTERIAL-INFECTION; IMMUNE-RESPONSES; CANCER; BUTYRATE
AB Microbiota are essential to normal immune development and there is growing recognition of its importance to human health and disease and deepening understanding of the complexity of host-microbe interactions in the human gut and other tissues. Commensal microbes not only can influence host immunity locally through impacts of bioactive microbial metabolites and direct interactions with epithelial cells and innate immune receptors but also can exert systemic immunomodulatory effects via impacts on host immune cells capable of trafficking beyond the gut. Emerging data suggest microbiota influence the development of multiple myeloma (MM), a malignancy of the immune system derived from immunoglobulin-producing bone marrow plasma cells, through the promotion of inflammation. Superior treatment outcomes for MM correlate with a higher abundance of commensal microbiota capable of influencing inflammatory responses through the production of butyrate. In patients with hematologic malignancies, higher levels of diversity of the gut microbiota correlate with superior outcomes after hematopoietic stem cell transplantation. Correlative data support the impact of commensal microbiota on survival, risk of infection, disease relapse, and graft-versus-host disease (GVHD) after transplant. In this review, we will discuss the current understanding of the role of host-microbe interactions and the inflammatory tumor microenvironment of multiple myeloma, discuss data describing the key role of microbiota in hematopoietic stem cell transplantation for treatment of hematologic malignancies, and highlight several possible concepts for interventions directed at the gut microbiota to influence treatment outcomes.
C1 [Pianko, Matthew J.] Univ Michigan, Dept Internal Med, Div Hematol Oncol, Ann Arbor, MI 48109 USA.
   [Golob, Jonathan L.] Univ Michigan, Dept Internal Med, Div Infect Dis, Ann Arbor, MI 48109 USA.
   [Golob, Jonathan L.] Univ Michigan, Dept Microbiol & Immunol, Div Infect Dis, Ann Arbor, MI 48109 USA.
RP Pianko, MJ (通讯作者)，Univ Michigan, Dept Internal Med, Div Hematol Oncol, Ann Arbor, MI 48109 USA.
EM mpianko@med.umich.edu
RI Pianko, Matthew J/D-6139-2017
OI Pianko, Matthew J/0000-0001-9295-9750; Golob, Jonathan
   L/0000-0003-0009-5815
FU National Institutes of Health (National Institute of Aging)
   [P30-AG024824]; National Institutes of Health (National Cancer
   Institute) [P30-CA046592]; National Institutes of Health (National
   Center for Advancing Translational Sciences) [UL1-TR00457]; National
   Institutes of Health (American Society for Transplantation and Cellular
   Therapy (ASTCT) New Investigator Award)
FX This work was supported by the National Institutes of Health grants
   (National Institute of Aging: P30-AG024824, M.J.P.), (National Cancer
   Institute: P30-CA046592, M.J.P.), (National Center for Advancing
   Translational Sciences: UL1-TR00457, M.J.P.), and the American Society
   for Transplantation and Cellular Therapy (ASTCT) New Investigator Award
   (J.L.G.).
CR Abt MC, 2012, IMMUNITY, V37, P158, DOI 10.1016/j.immuni.2012.04.011
   Al-Asmakh M, 2015, J MICROBIOL BIOTECHN, V25, P1583, DOI 10.4014/jmb.1501.01039
   Albrich WC, 2020, LANCET ONCOL, V21, pE68, DOI 10.1016/S1470-2045(20)30008-5
   Alonso CD, 2012, CLIN INFECT DIS, V54, P1053, DOI 10.1093/cid/cir1035
   [Anonymous], 2000, MMWR Recomm Rep, V49, P1
   [Anonymous], 2014, ENTEROCOCCI COMMENSA
   Arai S, 2015, BIOL BLOOD MARROW TR, V21, P266, DOI 10.1016/j.bbmt.2014.10.021
   Attal M, 2017, NEW ENGL J MED, V376, P1311, DOI 10.1056/NEJMoa1611750
   Averbuch D, 2017, CLIN INFECT DIS, V65, P1819, DOI 10.1093/cid/cix646
   Bachem A, 2019, IMMUNITY, V51, P285, DOI 10.1016/j.immuni.2019.06.002
   BAUER H, 1963, AM J PATHOL, V42, P471
   Baxter NT, 2019, MBIO, V10, DOI [10.1128/mBio.02566-18, 10.1128/mbio.02566-18]
   Bealmear P M, 1983, Prog Clin Biol Res, V132C, P409
   Belkaid Y, 2014, CELL, V157, P121, DOI 10.1016/j.cell.2014.03.011
   Bik Elisabeth M., 2016, Yale Journal of Biology and Medicine, V89, P363
   Bolli N, 2018, NAT COMMUN, V9, DOI 10.1038/s41467-018-05058-y
   Broz P, 2016, NAT REV IMMUNOL, V16, P407, DOI 10.1038/nri.2016.58
   Bucaneve G, 2005, NEW ENGL J MED, V353, P977, DOI 10.1056/NEJMoa044097
   Buffie CG, 2015, NATURE, V517, P205, DOI 10.1038/nature13828
   Caballero S, 2017, CELL HOST MICROBE, V21, P592, DOI 10.1016/j.chom.2017.04.002
   Calcinotto A, 2018, NAT COMMUN, V9, DOI 10.1038/s41467-018-07305-8
   Chaput N, 2017, ANN ONCOL, V28, P1368, DOI 10.1093/annonc/mdx108
   Chassaing B, 2014, GASTROENTEROLOGY, V147, P1363, DOI 10.1053/j.gastro.2014.08.033
   Chen GY, 2017, FREE RADICAL BIO MED, V105, P35, DOI 10.1016/j.freeradbiomed.2016.11.011
   Chen L, 2019, INFLAMM BOWEL DIS, V25, P1450, DOI 10.1093/ibd/izz046
   Child JA, 2003, NEW ENGL J MED, V348, P1875, DOI 10.1056/NEJMoa022340
   Chung DJ, 2016, CANCER IMMUNOL RES, V4, P61, DOI 10.1158/2326-6066.CIR-15-0055
   CONNELL MARY SAINT JAMES [Sister], 1965, LIFE SCI, V4, P721
   Cruciani M, 1996, CLIN INFECT DIS, V23, P795, DOI 10.1093/clinids/23.4.795
   Cullen M, 2005, NEW ENGL J MED, V353, P988, DOI 10.1056/NEJMoa050078
   Dalal SR, 2014, J CLIN INVEST, V124, P4190, DOI 10.1172/JCI72330
   David LA, 2014, NATURE, V505, P559, DOI 10.1038/nature12820
   Davis J.A, 2021, GUT MICROBIOME, V2, pe2, DOI [10.1017/gmb.2021.2, DOI 10.1017/GMB.2021.2]
   DeFilipp Z, 2019, NEW ENGL J MED, V381, P2043, DOI 10.1056/NEJMoa1910437
   DeFilipp Z, 2018, BLOOD ADV, V2, P745, DOI 10.1182/bloodadvances.2018017731
   Dehner C, 2019, CURR OPIN RHEUMATOL, V31, P201, DOI 10.1097/BOR.0000000000000574
   Donskey CJ, 2000, NEW ENGL J MED, V343, P1925, DOI 10.1056/NEJM200012283432604
   Drayson MT, 2019, LANCET ONCOL, V20, P1760, DOI 10.1016/S1470-2045(19)30506-6
   Dubin K, 2016, NAT COMMUN, V7, DOI 10.1038/ncomms10391
   El Jurdi N., 2019, BIOL BLOOD MARROW TR
   El Jurdi N, 2019, BIOL BLOOD MARROW TR, V25, P1511, DOI 10.1016/j.bbmt.2019.04.007
   Elinav E, 2019, NAT REV CANCER, V19, P371, DOI 10.1038/s41568-019-0155-3
   Engels EA, 1998, J CLIN ONCOL, V16, P1179, DOI 10.1200/JCO.1998.16.3.1179
   Ferrucci L, 2018, NAT REV CARDIOL, V15, P505, DOI 10.1038/s41569-018-0064-2
   Frankel AE, 2017, NEOPLASIA, V19, P848, DOI 10.1016/j.neo.2017.08.004
   Fredricks DN, 2019, J CLIN INVEST, V129, P1808, DOI 10.1172/JCI125797
   Furusawa Y, 2013, NATURE, V504, P446, DOI 10.1038/nature12721
   Gafter-Gvili A, 2005, ANN INTERN MED, V142, P979, DOI 10.7326/0003-4819-142-12_Part_1-200506210-00008
   Garcia-Bates TM, 2008, CLIN CANCER RES, V14, P6414, DOI 10.1158/1078-0432.CCR-08-0457
   Garlanda C, 2013, IMMUNITY, V39, P1003, DOI 10.1016/j.immuni.2013.11.010
   Gerbitz A, 2004, BLOOD, V103, P4365, DOI 10.1182/blood-2003-11-3769
   Golob JL, 2019, BLOOD ADV, V3, P2866, DOI 10.1182/bloodadvances.2019000362
   Golob JL, 2017, CLIN INFECT DIS, V65, P1984, DOI 10.1093/cid/cix699
   Goodman AL, 2011, P NATL ACAD SCI USA, V108, P6252, DOI 10.1073/pnas.1102938108
   Gopalakrishnan V, 2018, SCIENCE, V359, P97, DOI 10.1126/science.aan4236
   Gopalakrishnan V, 2018, CANCER CELL, V33, P570, DOI 10.1016/j.ccell.2018.03.015
   Gough E, 2011, CLIN INFECT DIS, V53, P994, DOI 10.1093/cid/cir632
   Guillerey C, 2016, CELL MOL LIFE SCI, V73, P1569, DOI 10.1007/s00018-016-2135-z
   Guilloteau P, 2010, NUTR RES REV, V23, P366, DOI 10.1017/S0954422410000247
   Haak BW, 2018, BLOOD, V131, P2978, DOI 10.1182/blood-2018-01-828996
   Hanahan D, 2011, CELL, V144, P646, DOI 10.1016/j.cell.2011.02.013
   Hapfelmeier S, 2010, SCIENCE, V328, P1705, DOI 10.1126/science.1188454
   Harris B, 2016, AM J RESP CRIT CARE, V194, P450, DOI 10.1164/rccm.201507-1491OC
   Hidaka D, 2018, CLIN TRANSPLANT, V32, DOI 10.1111/ctr.13361
   Hofbauer D, 2021, IMMUNITY, V54, P1772, DOI 10.1016/j.immuni.2021.07.002
   Holler E, 2014, BIOL BLOOD MARROW TR, V20, P640, DOI 10.1016/j.bbmt.2014.01.030
   Honda K, 2016, NATURE, V535, P75, DOI 10.1038/nature18848
   Hooper LV, 2012, SCIENCE, V336, P1268, DOI 10.1126/science.1223490
   Huttenhower C, 2012, NATURE, V486, P207, DOI 10.1038/nature11234
   Iebba V, 2016, NEW MICROBIOL, V39, P1
   Iida N, 2013, SCIENCE, V342, P967, DOI 10.1126/science.1240527
   Ivanov II, 2009, CELL, V139, P485, DOI 10.1016/j.cell.2009.09.033
   Jacobsohn DA, 2007, ORPHANET J RARE DIS, V2, DOI 10.1186/1750-1172-2-35
   Jaiswal S, 2019, SCIENCE, V366, P586, DOI 10.1126/science.aan4673
   Jenq RR, 2015, BIOL BLOOD MARROW TR, V21, P1373, DOI 10.1016/j.bbmt.2015.04.016
   Jian XX, 2020, MICROBIOME, V8, DOI 10.1186/s40168-020-00854-5
   Jian XX, 2019, BLOOD, V134, DOI 10.1182/blood-2019-125051
   Johansson MEV, 2015, CELL HOST MICROBE, V18, P582, DOI 10.1016/j.chom.2015.10.007
   JONES JM, 1971, RADIAT RES, V45, P577, DOI 10.2307/3573066
   Josefsdottir KS, 2017, BLOOD, V129, P729, DOI 10.1182/blood-2016-03-708594
   Kaiko GE, 2016, CELL, V167, P1137, DOI 10.1016/j.cell.2016.10.034
   Kakihana K, 2016, BLOOD, V128, P2083, DOI 10.1182/blood-2016-05-717652
   Karin M, 2006, NATURE, V441, P431, DOI 10.1038/nature04870
   Kawasaki T, 2014, FRONT IMMUNOL, V5, DOI 10.3389/fimmu.2014.00461
   Khan N, 2018, BLOOD, V132, DOI 10.1182/blood-2018-99-110857
   Khosravi A, 2014, CELL HOST MICROBE, V15, P374, DOI 10.1016/j.chom.2014.02.006
   Kim M, 2016, CELL HOST MICROBE, V20, P202, DOI 10.1016/j.chom.2016.07.001
   Kimura S, 2014, J INFECTION, V69, P13, DOI 10.1016/j.jinf.2014.02.013
   Kostic AD, 2014, GASTROENTEROLOGY, V146, P1489, DOI 10.1053/j.gastro.2014.02.009
   Kovtonyuk LV, 2022, BLOOD, V139, P44, DOI 10.1182/blood.2021011570
   Kurzrock R, 2013, CLIN CANCER RES, V19, P3659, DOI 10.1158/1078-0432.CCR-12-3349
   Lee C, 2017, INT IMMUNOPHARMACOL, V51, P47, DOI 10.1016/j.intimp.2017.07.023
   Lee DH, 2020, INT J CANCER, V147, P1823, DOI 10.1002/ijc.32928
   Leonardi GC, 2018, IMMUN AGEING, V15, DOI 10.1186/s12979-017-0112-5
   Levy M, 2015, CELL, V163, P1428, DOI 10.1016/j.cell.2015.10.048
   Ley RE, 2008, SCIENCE, V320, P1647, DOI 10.1126/science.1155725
   Li YJ, 2016, HEMATOLOGY, V21, P144, DOI 10.1179/1607845415Y.0000000029
   Lloyd-Price J, 2019, NATURE, V569, P655, DOI 10.1038/s41586-019-1237-9
   Lu XY, 2015, J IMMUNOL, V194, P2011, DOI 10.4049/jimmunol.1401894
   Lust JA, 2016, AM J HEMATOL, V91, P571, DOI 10.1002/ajh.24352
   Maakaron JE, 2020, BIOL BLOOD MARROW TR, V26, pE198, DOI 10.1016/j.bbmt.2020.03.027
   Macpherson AJ, 2008, MUCOSAL IMMUNOL, V1, P11, DOI 10.1038/mi.2007.6
   Markey KA, 2020, BLOOD, V136, P130, DOI 10.1182/blood.2019003369
   Martin-Gallausiaux C, 2018, SCI REP-UK, V8, DOI 10.1038/s41598-018-28048-y
   Matson V, 2018, SCIENCE, V359, P104, DOI 10.1126/science.aao3290
   Maura F, 2019, NAT COMMUN, V10, DOI 10.1038/s41467-019-11680-1
   McAllister F, 2014, CANCER CELL, V25, P621, DOI 10.1016/j.ccr.2014.03.014
   Miltiadous Oriana, 2022, Blood, V139, P2758, DOI 10.1182/blood.2021014255
   MOLITOR JA, 1990, P NATL ACAD SCI USA, V87, P10028, DOI 10.1073/pnas.87.24.10028
   Muranski P, 2013, BLOOD, V121, P2402, DOI 10.1182/blood-2012-09-378653
   Musolino C, 2017, MEDIAT INFLAMM, V2017, DOI 10.1155/2017/1852517
   Nagatomo A, 1998, LUNG CANCER-J IASLC, V19, P121, DOI 10.1016/S0169-5002(97)00087-1
   Noonan K, 2010, BLOOD, V116, P3554, DOI 10.1182/blood-2010-05-283895
   Novick D, 2013, SEMIN IMMUNOL, V25, P439, DOI 10.1016/j.smim.2013.10.014
   Oben B, 2021, NAT COMMUN, V12, DOI 10.1038/s41467-021-22140-0
   Ostman S, 2006, EUR J IMMUNOL, V36, P2336, DOI 10.1002/eji.200535244
   Padilla J, 2002, CLIN IMMUNOL, V103, P22, DOI 10.1006/clim.2001.5181
   Paulos CM, 2007, J CLIN INVEST, V117, P2197, DOI 10.1172/JCI32205
   Paun A, 2017, J IMMUNOL, V198, P590, DOI 10.4049/jimmunol.1601519
   Peled JU, 2020, NEW ENGL J MED, V382, P822, DOI 10.1056/NEJMoa1900623
   Peled JU, 2017, J CLIN ONCOL, V35, P1650, DOI 10.1200/JCO.2016.70.3348
   Pianko MJ, 2019, BLOOD ADV, V3, P2040, DOI 10.1182/bloodadvances.2019032276
   Portlock Carol S, 2015, Tumor Microenviron Ther, V2, P14
   Pushalkar S, 2018, CANCER DISCOV, V8, P403, DOI 10.1158/2159-8290.CD-17-1134
   Rashidi A, 2018, AM J HEMATOL, V93, pE348, DOI 10.1002/ajh.25236
   Ren ZG, 2019, GUT, V68, P1014, DOI 10.1136/gutjnl-2017-315084
   Roderburg C, 2014, GUT MICROBES, V5, P441, DOI 10.4161/gmic.29599
   Romick-Rosendale LE, 2018, BIOL BLOOD MARROW TR, V24, P2418, DOI 10.1016/j.bbmt.2018.07.030
   Rothschild D, 2018, NATURE, V555, P210, DOI 10.1038/nature25973
   Round JL, 2009, NAT REV IMMUNOL, V9, P313, DOI 10.1038/nri2515
   Routy B, 2018, NAT REV CLIN ONCOL, V15, P382, DOI 10.1038/s41571-018-0006-2
   San-Miguel J, 2014, BLOOD, V123, P4136, DOI 10.1182/blood-2013-12-546374
   Schluter J, 2020, NATURE, V588, DOI 10.1038/s41586-020-2971-8
   SEER, SEER CANC STAT FACTS
   Segain JP, 2000, GUT, V47, P397, DOI 10.1136/gut.47.3.397
   Sender R, 2016, CELL, V164, P337, DOI 10.1016/j.cell.2016.01.013
   Shah U, 2021, CL LYMPH MYELOM LEUK, V21, pS61
   Shono Y, 2016, SCI TRANSL MED, V8, DOI 10.1126/scitranslmed.aaf2311
   Spiljar M, 2017, FRONT IMMUNOL, V8, DOI 10.3389/fimmu.2017.01353
   Spindelboeck W, 2017, HAEMATOLOGICA, V102, pE210, DOI 10.3324/haematol.2016.154351
   Staffas A, 2018, CELL HOST MICROBE, V23, P447, DOI 10.1016/j.chom.2018.03.002
   Stein-Thoeringer CK, 2019, SCIENCE, V366, P1143, DOI 10.1126/science.aax3760
   Stoma I, 2021, CLIN INFECT DIS, V73, DOI 10.1093/cid/ciaa068
   Stoma I, 2016, BLOOD RES, V51, P102, DOI 10.5045/br.2016.51.2.102
   STORB R, 1983, NEW ENGL J MED, V308, P302, DOI 10.1056/NEJM198302103080602
   Storb R, 2013, BIOL BLOOD MARROW TR, V19, P792, DOI 10.1016/j.bbmt.2013.02.006
   Sun Y, 2007, TRANSL RES, V150, P197, DOI 10.1016/j.trsl.2007.06.003
   Suzuki K, 2004, P NATL ACAD SCI USA, V101, P1981, DOI 10.1073/pnas.0307317101
   Suzuki K, 2014, INT IMMUNOL, V26, P489, DOI 10.1093/intimm/dxu059
   Tamburini FB, 2018, NAT MED, V24, P1809, DOI 10.1038/s41591-018-0202-8
   Tartour E, 1999, CANCER RES, V59, P3698
   Taur Y, 2018, SCI TRANSL MED, V10, DOI 10.1126/scitranslmed.aap9489
   Taur Y, 2014, BLOOD, V124, P1174, DOI 10.1182/blood-2014-02-554725
   Taur Y, 2012, CLIN INFECT DIS, V55, P905, DOI 10.1093/cid/cis580
   Teh BW, 2020, LANCET ONCOL, V21, pE67, DOI 10.1016/S1470-2045(19)30824-1
   Thangaraju M, 2009, CANCER RES, V69, P2826, DOI 10.1158/0008-5472.CAN-08-4466
   Trecarichi EM, 2015, CLIN MICROBIOL INFEC, V21, P337, DOI 10.1016/j.cmi.2014.11.022
   Ubeda C, 2010, J CLIN INVEST, V120, P4332, DOI 10.1172/JCI43918
   Udayappan S, 2016, NPJ BIOFILMS MICROBI, V2, DOI 10.1038/npjbiofilms.2016.9
   van Lier YF, 2020, SCI TRANSL MED, V12, DOI 10.1126/scitranslmed.aaz8926
   Vetizou M, 2015, SCIENCE, V350, P1079, DOI 10.1126/science.aad1329
   Viaud S, 2013, SCIENCE, V342, P971, DOI 10.1126/science.1240537
   Voorhees PM, 2013, BRIT J HAEMATOL, V161, P357, DOI 10.1111/bjh.12266
   Vuckovic S, 2019, J CLIN INVEST, V129, P106, DOI 10.1172/JCI98888
   Wang L, 2009, J EXP MED, V206, P1457, DOI 10.1084/jem.20090207
   Weber D, 2016, BONE MARROW TRANSPL, V51, P1087, DOI 10.1038/bmt.2016.66
   Weber D, 2019, CLIN INFECT DIS, V68, P1303, DOI 10.1093/cid/ciy711
   Weber D, 2017, BIOL BLOOD MARROW TR, V23, P845, DOI 10.1016/j.bbmt.2017.02.006
   WOTHERSPOON AC, 1993, LANCET, V342, P575, DOI 10.1016/0140-6736(93)91409-F
   Wu H, 2017, NAT MED, V23, P850, DOI 10.1038/nm.4345
   Wu J, 2012, J GENET GENOMICS, V39, P375, DOI 10.1016/j.jgg.2012.05.008
   Wu W, 2017, MUCOSAL IMMUNOL, V10, P946, DOI 10.1038/mi.2016.114
   Xavier JB, 2020, TRENDS CANCER, V6, P192, DOI 10.1016/j.trecan.2020.01.004
   Yan H, 2018, BLOOD, V132, P559, DOI 10.1182/blood-2018-02-832519
   Yatsunenko T, 2012, NATURE, V486, P222, DOI 10.1038/nature11053
   Yu A. I., 2021, INFLAMMATION INFECT, P63, DOI [10.1007/978-3-030-67951-4_3, DOI 10.1007/978-3-030-67951-4_3]
   Zhao XY, 2018, J IMMUNOL RES, V2018, DOI 10.1155/2018/7569809
   Zhao Y, 2018, MUCOSAL IMMUNOL, V11, P752, DOI 10.1038/mi.2017.118
   Zheng MM, 2013, PLOS ONE, V8, DOI 10.1371/journal.pone.0058504
NR 179
TC 0
Z9 0
U1 1
U2 1
PU SPRINGER
PI DORDRECHT
PA VAN GODEWIJCKSTRAAT 30, 3311 GZ DORDRECHT, NETHERLANDS
SN 0167-7659
EI 1573-7233
J9 CANCER METAST REV
JI Cancer Metastasis Rev.
DI 10.1007/s10555-022-10033-7
EA APR 2022
PG 16
WC Oncology
WE Science Citation Index Expanded (SCI-EXPANDED)
SC Oncology
GA 0W4DB
UT WOS:000788978400001
PM 35488106
DA 2022-07-05
ER

PT J
AU Wei, NA
   Lu, JM
   Lin, ZB
   Wang, XY
   Cai, MM
   Jiang, SY
   Chen, XY
   Zhu, SL
   Zhang, D
   Cui, L
AF Wei, Nana
   Lu, Jinmiao
   Lin, Zhibing
   Wang, Xiaoyu
   Cai, Mengmeng
   Jiang, Shengyao
   Chen, Xiaoyu
   Zhu, Shilan
   Zhang, Dong
   Cui, Li
TI Systemic Evaluation of the Effect of Diabetes Mellitus on Breast Cancer
   in a Mouse Model
SO FRONTIERS IN ONCOLOGY
LA English
DT Article
DE diabetes mellitus; breast cancer; gut microbiome; tumor
   microenvironment; amino acid metabolism
ID INTESTINAL MICROBIOTA; NECK-CANCER; RISK; GUT; TRANSPLANTATION;
   METFORMIN; CELLS; EPIDEMIOLOGY; METABOLISM; CHEMOKINES
AB Breast cancer complicated with diabetes mellitus (DM) is a common disease. To evaluate the effect of preexisting DM on breast cancer progression without drug interference, we used a streptozotocin (STZ)-induced type 2 diabetes mellitus BALB/c mouse model. We found that 4T1 breast cancer complicated with DM decreased the mouse survival time compared with 4T1-bearing mice. The diversity of gut microbiome was affected by DM. The infiltration of mucosal-associated invariant T cell (MAIT), CD8+ T cell, and CD4+ T cell in the tumor was significantly decreased in the DM-4T1 group compared with the 4T1 group. The transcriptome data of tumor tissues indicated that the expressions of inflammatory C-C chemokine- and metabolism-related genes were greatly changed. The abnormal expression of these genes may be related with the decreased T-cell infiltration in DM-4T1. In conclusion, the gut microbiome and tumor microenvironment of diabetic breast cancer patients have unique features. The effect of diabetes on breast cancer should be considered in the treatment for diabetic breast cancer patients.
C1 [Lin, Zhibing; Wang, Xiaoyu; Jiang, Shengyao; Zhang, Dong; Cui, Li] Shanghai Jiao Tong Univ, Sch Agr & Biol, Shanghai Key Lab Vet Biotechnol, Shanghai, Peoples R China.
   [Wei, Nana] EastChina Normal Univ, Key Lab Adolescent Hlth Assessment & Exercise Inte, Minist Educ, Shanghai, Peoples R China.
   [Lu, Jinmiao; Cai, Mengmeng; Chen, Xiaoyu; Zhu, Shilan] Chinese Acad Agr Sci, Shanghai Vet Res Inst, Lab Qual & Safety Risk Assessment Anim Products Bi, Key Lab Anim Parasitol,Minist Agr,Minist Educ, Shanghai, Peoples R China.
RP Cui, L (通讯作者)，Shanghai Jiao Tong Univ, Sch Agr & Biol, Shanghai Key Lab Vet Biotechnol, Shanghai, Peoples R China.
EM lcui@sjtu.edu.cn
CR Ashton TM, 2018, CLIN CANCER RES, V24, P2482, DOI 10.1158/1078-0432.CCR-17-3070
   Bae Jong Myon, 2020, J Menopausal Med, V26, P29, DOI 10.6118/jmm.19014
   Baglia ML, 2019, CANCER RES TREAT, V51, P538, DOI 10.4143/crt.2017.591
   Bakhshinejad B, 2017, VIRUS RES, V240, P47, DOI 10.1016/j.virusres.2017.07.013
   Bonovas S, 2004, DIABETOLOGIA, V47, P1071, DOI 10.1007/s00125-004-1415-6
   Bradley CA, 2015, NAT REV ENDOCRINOL, V13, DOI 10.1038/nrendo.2017.37
   Carstensen B, 2014, CURR DIABETES REP, V14, DOI 10.1007/s11892-014-0535-8
   Cho H, 2016, J PATHOL TRANSL MED, V50, P45, DOI 10.4132/jptm.2015.10.16
   Corbett AJ, 2014, NATURE, V509, P361, DOI 10.1038/nature13160
   Coughlin SS, 2004, AM J EPIDEMIOL, V159, P1160, DOI 10.1093/aje/kwh161
   Coyle C, 2016, ANN ONCOL, V27, P2184, DOI 10.1093/annonc/mdw410
   Dai ZW, 2018, MICROBIOME, V6, DOI 10.1186/s40168-018-0451-2
   Deeds MC, 2011, LAB ANIM-UK, V45, P131, DOI 10.1258/la.2010.010090
   Gagniere J, 2016, WORLD J GASTROENTERO, V22, P501, DOI 10.3748/wjg.v22.i2.501
   Gopalakrishnan V, 2018, CANCER CELL, V33, P570, DOI 10.1016/j.ccell.2018.03.015
   Griffith JW, 2014, ANNU REV IMMUNOL, V32, P659, DOI 10.1146/annurev-immunol-032713-120145
   Guerrero-Preston RE, 2017, CANCER RES, V77, DOI 10.1158/1538-7445.AM2017-1018
   Hamm A, 2008, BMC CANCER, V8, DOI 10.1186/1471-2407-8-25
   Herder C, 2006, DIABETOLOGIA, V49, P921, DOI 10.1007/s00125-006-0190-y
   Jin L, 2017, ONCOTARGET, V8, P5135, DOI 10.18632/oncotarget.14095
   Kasper JS, 2006, CANCER EPIDEM BIOMAR, V15, P2056, DOI 10.1158/1055-9965.EPI-06-0410
   Korostin D, 2020, PLOS ONE, V15, DOI 10.1371/journal.pone.0230301
   Kozich JJ, 2013, APPL ENVIRON MICROB, V79, P5112, DOI 10.1128/AEM.01043-13
   Larsson SC, 2006, DIABETOLOGIA, V49, P2819, DOI 10.1007/s00125-006-0468-0
   Lawrence WR, 2020, CANCER EPIDEMIOL, V66, DOI 10.1016/j.canep.2020.101710
   Lee EK, 2021, DIABETES RES CLIN PR, V174, DOI 10.1016/j.diabres.2021.108751
   Legoux F, 2019, SCIENCE, V366, P494, DOI 10.1126/science.aaw2719
   Li XH, 2018, PATHOL ONCOL RES, V24, P663, DOI 10.1007/s12253-017-0285-4
   Lim SJ, 2021, ADV EXP MED BIOL, V1302, P91, DOI 10.1007/978-3-030-62658-7_7
   Lipscombe LL, 2008, BREAST CANCER RES TR, V109, P389, DOI 10.1007/s10549-007-9654-0
   Nakamura N, 2019, BMC CANCER, V19, DOI 10.1186/s12885-019-5825-8
   Needell JC, 2016, CURR DIABETES REP, V16, DOI 10.1007/s11892-016-0781-z
   Ohkuma T, 2018, DIABETOLOGIA, V61, P2140, DOI 10.1007/s00125-018-4664-5
   Omana-Molina M, 2017, EXP PARASITOL, V183, P150, DOI 10.1016/j.exppara.2017.09.001
   Paun A, 2016, J AUTOIMMUN, V71, P10, DOI 10.1016/j.jaut.2016.02.004
   Pernicova I, 2014, NAT REV ENDOCRINOL, V10, P143, DOI 10.1038/nrendo.2013.256
   Qi JY, 2019, J DIABETES, V11, P878, DOI 10.1111/1753-0407.12926
   Riquelme E, 2019, CELL, V178, P795, DOI 10.1016/j.cell.2019.07.008
   Risch HA, 2019, JNCI-J NATL CANCER I, V111, P1, DOI 10.1093/jnci/djy093
   Sell H, 2009, P NUTR SOC, V68, P378, DOI 10.1017/S0029665109990218
   Shonka NA, 2006, MED ONCOL, V23, P515, DOI 10.1385/MO:23:4:515
   Sira Mostafa M, 2014, Hepat Res Treat, V2014, P307942, DOI 10.1155/2014/307942
   Stott-Miller M, 2012, CANCER EPIDEM BIOMAR, V21, P294, DOI 10.1158/1055-9965.EPI-11-0590
   Sun YY, 2021, CLIN CHIM ACTA, V523, P365, DOI 10.1016/j.cca.2021.10.022
   Tilg H, 2018, CANCER CELL, V33, P954, DOI 10.1016/j.ccell.2018.03.004
   Udayappan SD, 2014, CLIN EXP IMMUNOL, V177, P24, DOI 10.1111/cei.12293
   Vandeputte D, 2017, NATURE, V551, P507, DOI 10.1038/nature24460
   Wang CY, 2020, J DIABETES INVEST, V11, P490, DOI 10.1111/jdi.13112
   Wang YB, 2020, EUR J CANCER PREV, V29, P42, DOI 10.1097/CEJ.0000000000000514
   Whitaker-Menezes D, 2011, CELL CYCLE, V10, P4047, DOI 10.4161/cc.10.23.18151
   Xu MQ, 2015, WORLD J GASTROENTERO, V21, P102, DOI 10.3748/wjg.v21.i1.102
   Yan JM, 2020, CANCER DISCOV, V10, P124, DOI 10.1158/2159-8290.CD-19-0569
   Zacksenhaus E, 2017, TRENDS CANCER, V3, P768, DOI 10.1016/j.trecan.2017.09.002
   Zhou Y, 2018, ONCOL LETT, V16, P4303, DOI 10.3892/ol.2018.9197
   Zitvogel L, 2016, CELL, V165, P276, DOI 10.1016/j.cell.2016.03.001
NR 55
TC 0
Z9 0
U1 0
U2 0
PU FRONTIERS MEDIA SA
PI LAUSANNE
PA AVENUE DU TRIBUNAL FEDERAL 34, LAUSANNE, CH-1015, SWITZERLAND
SN 2234-943X
J9 FRONT ONCOL
JI Front. Oncol.
PD APR 29
PY 2022
VL 12
AR 829798
DI 10.3389/fonc.2022.829798
PG 10
WC Oncology
WE Science Citation Index Expanded (SCI-EXPANDED)
SC Oncology
GA 1G7KA
UT WOS:000796021700001
PM 35578660
OA Green Published, gold
DA 2022-07-05
ER

PT J
AU Liu, LS
   Shah, K
AF Liu, Longsha
   Shah, Khalid
TI The Potential of the Gut Microbiome to Reshape the Cancer Therapy
   Paradigm
SO JAMA ONCOLOGY
LA English
DT Review; Early Access
ID HELICOBACTER-PYLORI CAGA; FUSOBACTERIUM-NUCLEATUM; INTESTINAL
   MICROBIOTA; T-CELLS; IMMUNOTHERAPY; EFFICACY; PROBIOTICS; TOXICITY;
   PROTEIN; BETA
AB IMPORTANCE The gut microbiome, home to the vast kingdom of diverse commensal bacteria and other microorganisms residing within the gut, was once thought to only have roles primarily centered on digestive functions. However, recent advances in sequencing technology have elucidated intricate roles of the gut microbiome incancer development and efficacy of therapeutic response that need to be comprehensively addressed from a clinically translational angle.
   OBSERVATIONS This review aims to highlight the current understanding of the association of the gut microbiome with the therapeutic response to immunotherapy, chemotherapy, radiotherapy, cancer surgery, and more, while also contextualizing possible synergistic strategies with the microbiome for tackling some of the most challenging tumors. It also provides insights on contemporary methods that target the microbiota and the current progression of findings being translated from bench to bedside.
   CONCLUSIONS AND RELEVANCE Ultimately, the importance of gut bacteria in cancer therapy cannot be overstated in its potential for ushering in a new era of cancer treatments. With the understanding that the microbiome may play critical roles in the tumor microenvironment, holistic approaches that integrate microbiome-modulating treatments with biological, immune, cell-based, and surgical cancer therapies should be explored.
C1 [Liu, Longsha; Shah, Khalid] Harvard Med Sch, Ctr Stem Cell & Translat Immunotherapy CSTI, Boston, MA 02115 USA.
   [Liu, Longsha; Shah, Khalid] Harvard Med Sch, Brigham & Womens Hosp, Dept Neurosurg, Boston, MA 02115 USA.
   [Shah, Khalid] Harvard Univ, Harvard Stem Cell Inst, Cambridge, MA 02138 USA.
RP Shah, K (通讯作者)，Harvard Med Sch, Ctr Stem Cell & Translat Immunotherapy CSTI, Boston, MA 02115 USA.
EM kshah@bwh.harvard.edu
CR Ang QY, 2020, CELL, V181, P1263, DOI 10.1016/j.cell.2020.04.027
   Azzam EI, 2004, HUM EXP TOXICOL, V23, P61, DOI 10.1191/0960327104ht418oa
   Bachem A, 2019, IMMUNITY, V51, P285, DOI 10.1016/j.immuni.2019.06.002
   Becker JC, 2014, CANCER IMMUNOL IMMUN, V63, P313, DOI 10.1007/s00262-013-1512-9
   Bergounioux J, 2012, CELL HOST MICROBE, V11, P240, DOI 10.1016/j.chom.2012.01.013
   Brandi G, 2006, CLIN CANCER RES, V12, P1299, DOI 10.1158/1078-0432.CCR-05-0750
   Brown RL, 2021, PLOS PATHOG, V17, DOI 10.1371/journal.ppat.1009191
   Bukin YS, 2019, SCI DATA, V6, DOI 10.1038/sdata.2019.7
   Caballero S, 2015, ANNU REV IMMUNOL, V33, P227, DOI 10.1146/annurev-immunol-032713-120238
   Chaturvedi R, 2011, GASTROENTEROLOGY, V141, P1696, DOI 10.1053/j.gastro.2011.07.045
   Choi SH, 2017, CLIN CANCER RES, V23, P7047, DOI 10.1158/1078-0432.CCR-17-0077
   Ciorba MA, 2012, GUT, V61, P829, DOI 10.1136/gutjnl-2011-300367
   Coyte KZ, 2015, SCIENCE, V350, P663, DOI 10.1126/science.aad2602
   Cryan JF, 2019, PHYSIOL REV, V99, P1877, DOI 10.1152/physrev.00018.2018
   Daillere R, 2016, IMMUNITY, V45, P931, DOI 10.1016/j.immuni.2016.09.009
   Delia P, 2007, WORLD J GASTROENTERO, V13, P912, DOI 10.3748/wjg.v13.i6.912
   Derosa L, 2018, ANN ONCOL, V29, P1437, DOI 10.1093/annonc/mdy103
   Di Domenico EG, 2017, INT J MOL SCI, V18, DOI 10.3390/ijms18091887
   Dong X, 2020, SCI ADV, V6, DOI 10.1126/sciadv.aba1590
   Doyle C., ASCO POST
   Dunn-Pirio AM, 2017, CANCER-AM CANCER SOC, V123, P734, DOI 10.1002/cncr.30371
   Fessler J, 2019, J IMMUNOTHER CANCER, V7, DOI 10.1186/s40425-019-0574-4
   Frankel AE, 2017, NEOPLASIA, V19, P848, DOI 10.1016/j.neo.2017.08.004
   Fujisaka S, 2018, CELL REP, V22, P3072, DOI 10.1016/j.celrep.2018.02.060
   Goodwin AC, 2011, P NATL ACAD SCI USA, V108, P15354, DOI 10.1073/pnas.1010203108
   Gopalakrishnan V, 2018, SCIENCE, V359, P97, DOI 10.1126/science.aan4236
   Gorshein E, 2017, CLIN TRANSPLANT, V31, DOI 10.1111/ctr.12947
   Gorska A, 2019, CURR MICROBIOL, V76, P939, DOI 10.1007/s00284-019-01679-8
   Gur C, 2015, IMMUNITY, V42, P344, DOI 10.1016/j.immuni.2015.01.010
   Hajji N, 2022, J CLIN INVEST, V132, DOI 10.1172/JCI142137
   Hatakeyama M, 2017, P JPN ACAD B-PHYS, V93, P196, DOI 10.2183/pjab.93.013
   Huang Y, 2004, J CLIN PATHOL, V57, P1273, DOI 10.1136/jcp.2004.018556
   Hyoju SK, 2018, ANN SURG, V267, P1112, DOI 10.1097/SLA.0000000000002167
   Jenq RR, 2015, BIOL BLOOD MARROW TR, V21, P1373, DOI 10.1016/j.bbmt.2015.04.016
   Johnson DB, 2016, CANCER IMMUNOL RES, V4, P959, DOI 10.1158/2326-6066.CIR-16-0143
   Kao CC, 2016, J NUTR, V146, P706, DOI 10.3945/jn.115.227579
   Kostic AD, 2013, CELL HOST MICROBE, V14, P207, DOI 10.1016/j.chom.2013.07.007
   Kuugbee ED, 2016, DIGEST DIS SCI, V61, P2908, DOI 10.1007/s10620-016-4238-7
   Kwa M, 2016, JNCI-J NATL CANCER I, V108, DOI 10.1093/jnci/djw029
   Lim B, 2017, CELL, V169, P547, DOI 10.1016/j.cell.2017.03.045
   Lin XB, 2012, PLOS ONE, V7, DOI 10.1371/journal.pone.0039764
   Liu Y, 2021, BRIT J CANCER, V124, P963, DOI 10.1038/s41416-020-01198-5
   Ma C, 2018, SCIENCE, V360, DOI 10.1126/science.aan5931
   Ma WD, 2019, FRONT MICROBIOL, V10, DOI 10.3389/fmicb.2019.01050
   Matson V, 2018, SCIENCE, V359, P104, DOI 10.1126/science.aao3290
   McCoy CS, 2021, SCI REP-UK, V11, DOI 10.1038/s41598-020-80000-1
   Mukherjee P, 2019, COMMUN BIOL, V2, DOI 10.1038/s42003-019-0455-x
   Murata-Kamiya N, 2007, ONCOGENE, V26, P4617, DOI 10.1038/sj.onc.1210251
   Obara-Michlewska M, 2020, CANCERS, V12, DOI 10.3390/cancers12020310
   Peled JU, 2017, J CLIN ONCOL, V35, P1650, DOI 10.1200/JCO.2016.70.3348
   Richter AP, 2015, NAT NANOTECHNOL, V10, P817, DOI [10.1038/nnano.2015.141, 10.1038/NNANO.2015.141]
   Routy B, 2018, SCIENCE, V359, P91, DOI 10.1126/science.aan3706
   Sarkar D, 2006, CANCER LETT, V236, P13, DOI 10.1016/j.canlet.2005.04.009
   Schneider SA, 2017, MOVEMENT DISORD, V32, P1504, DOI 10.1002/mds.27193
   Seyfried TN, 2019, NEUROCHEM RES, V44, P2392, DOI 10.1007/s11064-019-02795-4
   Sharma A, 2016, ESMO OPEN, V1, DOI 10.1136/esmoopen-2016-000138
   Si W, 2022, GUT, V71, P521, DOI 10.1136/gutjnl-2020-323426
   Sivan A, 2015, SCIENCE, V350, P1084, DOI 10.1126/science.aac4255
   Su WH, 2020, FRONT CELL INFECT MI, V10, DOI 10.3389/fcimb.2020.594806
   Taur Y, 2014, BLOOD, V124, P1174, DOI 10.1182/blood-2014-02-554725
   Thomas AA, 2012, CANCER J, V18, P59, DOI 10.1097/PPO.0b013e3182431a73
   Touchefeu Y, 2014, ALIMENT PHARM THER, V40, P409, DOI 10.1111/apt.12878
   Uribe-Herranz M, 2020, J CLIN INVEST, V130, P466, DOI 10.1172/JCI124332
   Valdez JC, 2005, CLIN MICROBIOL INFEC, V11, P472, DOI 10.1111/j.1469-0691.2005.01142.x
   van Praagh JB, 2019, ANN SURG, V269, P911, DOI 10.1097/SLA.0000000000002651
   Vetizou M, 2015, SCIENCE, V350, P1079, DOI 10.1126/science.aad1329
   Viaud S, 2013, SCIENCE, V342, P971, DOI 10.1126/science.1240537
   Vogt NM, 2018, ALZHEIMERS RES THER, V10, DOI 10.1186/s13195-018-0451-2
   Wallace BD, 2010, SCIENCE, V330, P831, DOI 10.1126/science.1191175
   Wang F, 2014, CANCER LETT, V345, P196, DOI 10.1016/j.canlet.2013.08.016
   Wang Q, 2019, Zhonghua Xue Ye Xue Za Zhi, V40, P853, DOI 10.3760/cma.j.issn.0253-2727.2019.10.011
   Wilson MR, 2019, SCIENCE, V363, P709, DOI 10.1126/science.aar7785
   Yoshimoto S, 2013, NATURE, V499, P97, DOI 10.1038/nature12347
   Yu TC, 2017, CELL, V170, P548, DOI 10.1016/j.cell.2017.07.008
   Zhang QF, 2021, CANCER DISCOV, V11, P1248, DOI 10.1158/2159-8290.CD-20-0304
NR 75
TC 0
Z9 0
U1 18
U2 18
PU AMER MEDICAL ASSOC
PI CHICAGO
PA 330 N WABASH AVE, STE 39300, CHICAGO, IL 60611-5885 USA
SN 2374-2437
EI 2374-2445
J9 JAMA ONCOL
JI JAMA Oncol.
DI 10.1001/jamaoncol.2022.0494
EA APR 2022
PG 9
WC Oncology
WE Science Citation Index Expanded (SCI-EXPANDED)
SC Oncology
GA 0V9WY
UT WOS:000788691400003
PM 35482355
DA 2022-07-05
ER

PT J
AU Geng, ZH
AF Geng, Zi-Han
TI Enteric Nervous System: The Bridge Between the Gut Microbiota and
   Neurological Disorders
SO FRONTIERS IN AGING NEUROSCIENCE
LA English
DT Review
DE gastrointestinal microbiota; enteric nervous system; central nervous
   system; neurological disorders; microbiota-gut-brain axis
ID INTESTINAL MICROBIOTA; GLIAL-CELLS; ULCERATIVE-COLITIS; IMMUNE-SYSTEM;
   RECEPTOR; SEROTONIN; TRANSPLANTATION; EXPRESSION; MICROGLIA; BACTERIA
AB The gastrointestinal (GI) tract plays an essential role in food digestion, absorption, and the mucosal immune system; it is also inhabited by a huge range of microbes. The GI tract is densely innervated by a network of 200-600 million neurons that comprise the enteric nervous system (ENS). This system cooperates with intestinal microbes, the intestinal immune system, and endocrine systems; it forms a complex network that is required to maintain a stable intestinal microenvironment. Understanding how gut microbes influence the ENS and central nervous system (CNS) has been a significant research subject over the past decade. Moreover, accumulating evidence from animal and clinical studies has revealed that gut microbiota play important roles in various neurological diseases. However, the causal relationship between microbial changes and neurological disorders currently remains unproven. This review aims to summarize the possible contributions of GI microbiota to the ENS and CNS. It also provides new insights into furthering our current understanding of neurological disorders.
CR Abalo R, 2007, LIFE SCI, V80, P2436, DOI 10.1016/j.lfs.2007.04.004
   Agahi A, 2018, FRONT NEUROL, V9, DOI 10.3389/fneur.2018.00662
   Al-Nedawi K, 2015, FASEB J, V29, P684, DOI 10.1096/fj.14-259721
   Alemi F, 2013, GASTROENTEROLOGY, V144, P145, DOI 10.1053/j.gastro.2012.09.055
   Allaire JM, 2018, TRENDS IMMUNOL, V39, P677, DOI 10.1016/j.it.2018.04.002
   Anitha M, 2012, GASTROENTEROLOGY, V143, P1006, DOI 10.1053/j.gastro.2012.06.034
   Arpaia N, 2013, NATURE, V504, P451, DOI 10.1038/nature12726
   Badal VD, 2020, NUTRIENTS, V12, DOI 10.3390/nu12123759
   Barajon I, 2009, J HISTOCHEM CYTOCHEM, V57, P1013, DOI 10.1369/jhc.2009.953539
   Bian XC, 2007, GASTROENTEROLOGY, V132, P2438, DOI 10.1053/j.gastro.2007.03.103
   Boesmans W, 2015, GLIA, V63, P229, DOI 10.1002/glia.22746
   Bohorquez DV, 2015, J CLIN INVEST, V125, P782, DOI 10.1172/JCI78361
   Boller T, 2009, ANNU REV PLANT BIOL, V60, P379, DOI 10.1146/annurev.arplant.57.032905.105346
   Braak H, 2008, NEUROLOGY, V70, P1916, DOI 10.1212/01.wnl.0000312279.49272.9f
   Brun P, 2013, GASTROENTEROLOGY, V145, P1323, DOI 10.1053/j.gastro.2013.08.047
   Casella G, 2016, MINERVA GASTROENTERO, V62, P197
   Chang PV, 2014, P NATL ACAD SCI USA, V111, P2247, DOI 10.1073/pnas.1322269111
   Chen J, 2007, AM J PHYSIOL-GASTR L, V293, pG568, DOI 10.1152/ajpgi.00201.2007
   Clairembault T, 2014, J NEUROCHEM, V130, P805, DOI 10.1111/jnc.12742
   Cleophas MCP, 2016, ANN RHEUM DIS, V75, P593, DOI 10.1136/annrheumdis-2014-206258
   Collins J, 2014, NEUROGASTROENT MOTIL, V26, P98, DOI 10.1111/nmo.12236
   Costello SP, 2019, JAMA-J AM MED ASSOC, V321, P156, DOI 10.1001/jama.2018.20046
   Derrien M, 2011, FRONT MICROBIOL, V2, DOI 10.3389/fmicb.2011.00166
   Di Liddo R, 2015, J NEUROINFLAMM, V12, DOI 10.1186/s12974-015-0248-1
   Djousse L, 2002, NEUROLOGY, V59, P1325, DOI 10.1212/01.WNL.0000031791.10922.CF
   Drokhlyansky E, 2020, CELL, V182, P1606, DOI 10.1016/j.cell.2020.08.003
   Erny D, 2017, IMMUNOLOGY, V150, P7, DOI 10.1111/imm.12645
   Erny D, 2015, NAT NEUROSCI, V18, P965, DOI 10.1038/nn.4030
   Falkenberg KJ, 2014, NAT REV DRUG DISCOV, V13, P673, DOI 10.1038/nrd4360
   Fricker RA, 2018, INT J TRYPTOPHAN RES, V11, DOI 10.1177/1178646918776658
   Fu BQ, 2017, IMMUNITY, V47, P1100, DOI [10.15585/mmwr.ss6904a1, 10.1016/j.immuni.2017.11.018]
   Furness JB, 2012, NAT REV GASTRO HEPAT, V9, P286, DOI 10.1038/nrgastro.2012.32
   Furusawa Y, 2013, NATURE, V504, P446, DOI 10.1038/nature12721
   Gabanyi I, 2016, CELL, V164, P378, DOI 10.1016/j.cell.2015.12.023
   Gamage P P K M, 2013, Neurogastroenterol Motil, V25, pe495
   Gao YA, 2021, AM J PHYSIOL-GASTR L, V320, pG521, DOI 10.1152/ajpgi.00279.2020
   Gill PA, 2018, ALIMENT PHARM THER, V48, P15, DOI 10.1111/apt.14689
   Gondim FDA, 2015, INFLAMM BOWEL DIS, V21, P2123, DOI 10.1097/MIB.0000000000000459
   Gorrindo P, 2012, AUTISM RES, V5, P101, DOI 10.1002/aur.237
   Gubert C, 2020, NEUROBIOL DIS, V134, DOI 10.1016/j.nbd.2019.104621
   Harach T, 2017, SCI REP-UK, V7, DOI 10.1038/srep41802
   Helander HF, 2014, SCAND J GASTROENTERO, V49, P681, DOI 10.3109/00365521.2014.898326
   Hsiao EY, 2013, CELL, V155, P1451, DOI 10.1016/j.cell.2013.11.024
   Hung LY, 2020, AM J PHYSIOL-GASTR L, V318, pG1042, DOI 10.1152/ajpgi.00088.2020
   Hung LY, 2019, CELL MOL GASTROENTER, V8, P298, DOI 10.1016/j.jcmgh.2019.04.009
   Johansson MEV, 2011, P NATL ACAD SCI USA, V108, P4659, DOI 10.1073/pnas.1006451107
   Kabouridis PS, 2015, NEURON, V85, P289, DOI 10.1016/j.neuron.2014.12.037
   Kaji I, 2016, J PHYSIOL-LONDON, V594, P3339, DOI 10.1113/JP271441
   Kamada N, 2013, NAT REV IMMUNOL, V13, P321, DOI 10.1038/nri3430
   Kobayashi Y, 2017, SCI REP-UK, V7, DOI 10.1038/s41598-017-13368-2
   Kong G, 2020, NEUROBIOL DIS, V135, DOI 10.1016/j.nbd.2018.09.001
   Krautkramer KA, 2021, NAT REV MICROBIOL, V19, P77, DOI 10.1038/s41579-020-0438-4
   La Fata G, 2018, PROBIOTICS ANTIMICRO, V10, P11, DOI 10.1007/s12602-017-9322-6
   Li QR, 2017, FRONT CELL NEUROSCI, V11, DOI 10.3389/fncel.2017.00120
   Li YQ, 2016, PLOS ONE, V11, DOI 10.1371/journal.pone.0162079
   Louveau A, 2015, NATURE, V523, P337, DOI 10.1038/nature14432
   Luna RA, 2017, CELL MOL GASTROENTER, V3, P218, DOI 10.1016/j.jcmgh.2016.11.008
   Lyte M, 2014, GUT MICROBES, V5, P381, DOI 10.4161/gmic.28682
   Lyte M, 2011, BIOESSAYS, V33, P574, DOI 10.1002/bies.201100024
   Mao YK, 2013, NAT COMMUN, V4, DOI 10.1038/ncomms2478
   May-Zhang AA, 2021, GASTROENTEROLOGY, V160, P755, DOI 10.1053/j.gastro.2020.09.032
   Mayer EA, 2015, J CLIN INVEST, V125, P926, DOI 10.1172/JCI76304
   Maynard C, 2018, SUBCELL BIOCHEM, V90, P351, DOI 10.1007/978-981-13-2835-0_12
   Maynard CL, 2012, NATURE, V489, P231, DOI 10.1038/nature11551
   Medzhitov R, 2007, NATURE, V449, P819, DOI 10.1038/nature06246
   Minter MR, 2017, SCI REP-UK, V7, DOI 10.1038/s41598-017-11047-w
   Muller PA, 2014, CELL, V158, P300, DOI 10.1016/j.cell.2014.04.050
   Nagy N, 2017, SEMIN CELL DEV BIOL, V66, P94, DOI 10.1016/j.semcdb.2017.01.006
   Neunlist M, 2014, GASTROENTEROLOGY, V147, P1230, DOI 10.1053/j.gastro.2014.09.040
   Nohr MK, 2015, NEUROSCIENCE, V290, P126, DOI 10.1016/j.neuroscience.2015.01.040
   Ochoa-Reparaz J, 2010, J IMMUNOL, V185, P4101, DOI 10.4049/jimmunol.1001443
   Panaro BL, 2014, CELL METAB, V20, P1018, DOI 10.1016/j.cmet.2014.10.004
   Paramsothy S, 2019, GASTROENTEROLOGY, V156, P1440, DOI 10.1053/j.gastro.2018.12.001
   Paramsothy S, 2017, LANCET, V389, P1218, DOI 10.1016/S0140-6736(17)30182-4
   Phillips RJ, 2009, EXP NEUROL, V220, P109, DOI 10.1016/j.expneurol.2009.07.025
   Pierre JF, 2014, J PEDIATR SURG, V49, P1242, DOI 10.1016/j.jpedsurg.2014.01.060
   Poole DP, 2010, NEUROGASTROENT MOTIL, V22, DOI 10.1111/j.1365-2982.2010.01487.x
   Pressman A, 2017, J CLIN GASTROENTEROL, V51, P195, DOI 10.1097/MCG.0000000000000780
   Qu ZD, 2008, CELL TISSUE RES, V334, P147, DOI 10.1007/s00441-008-0684-7
   Reigstad CS, 2015, FASEB J, V29, P1395, DOI 10.1096/fj.14-259598
   Rooks MG, 2016, NAT REV IMMUNOL, V16, P341, DOI 10.1038/nri.2016.42
   Sampson TR, 2015, CELL HOST MICROBE, V17, P565, DOI 10.1016/j.chom.2015.04.011
   Sanders KM, 2014, PHYSIOL REV, V94, P859, DOI 10.1152/physrev.00037.2013
   Scheperjans F, 2015, MOVEMENT DISORD, V30, P350, DOI 10.1002/mds.26069
   Schuster A, 2014, J CELL MOL MED, V18, P1429, DOI 10.1111/jcmm.12292
   Sgritta M, 2019, NEURON, V101, P246, DOI 10.1016/j.neuron.2018.11.018
   Smith-Edwards KM, 2021, GASTROENTEROLOGY, V160, P1208, DOI 10.1053/j.gastro.2020.09.030
   Soliman ML, 2012, J NEUROCHEM, V123, P555, DOI 10.1111/j.1471-4159.2012.07955.x
   Soret R, 2010, GASTROENTEROLOGY, V138, P1772, DOI 10.1053/j.gastro.2010.01.053
   Svensson E, 2015, ANN NEUROL, V78, P522, DOI 10.1002/ana.24448
   Tetz G, 2018, SCI REP-UK, V8, DOI 10.1038/s41598-018-29173-4
   Tetz G, 2018, MICROORGANISMS, V6, DOI 10.3390/microorganisms6020054
   Thrasivoulou C, 2006, AGING CELL, V5, P247, DOI 10.1111/j.1474-9726.2006.00214.x
   Tremaroli V, 2012, NATURE, V489, P242, DOI 10.1038/nature11552
   Turco F, 2014, GUT, V63, P105, DOI 10.1136/gutjnl-2012-302090
   Vaiserman AM, 2017, AGEING RES REV, V35, P36, DOI 10.1016/j.arr.2017.01.001
   van de Wouw M, 2018, J PHYSIOL-LONDON, V596, P4923, DOI 10.1113/JP276431
   van der Burg JMM, 2017, ANN NEUROL, V82, P479, DOI 10.1002/ana.25007
   Vindigni SM, 2016, THER ADV GASTROENTER, V9, P606, DOI 10.1177/1756283X16644242
   Vogt NM, 2017, SCI REP-UK, V7, DOI 10.1038/s41598-017-13601-y
   Walker FO, 2007, LANCET, V369, P218, DOI 10.1016/S0140-6736(07)60111-1
   Walther DJ, 2003, SCIENCE, V299, P76, DOI 10.1126/science.1078197
   Wang Q, 2006, J EXP MED, V203, P2853, DOI 10.1084/jem.20062008
   Wehrwein EA, 2016, COMPR PHYSIOL, V6, P1239, DOI 10.1002/cphy.c150037
   Weingarden AR, 2017, GUT MICROBES, V8, P238, DOI 10.1080/19490976.2017.1290757
   Yano JM, 2015, CELL, V161, P264, DOI 10.1016/j.cell.2015.02.047
   Zhang M, 2017, FRONT IMMUNOL, V8, P1, DOI 10.3389/fimmu.2017.00942
NR 107
TC 0
Z9 0
U1 2
U2 2
PU FRONTIERS MEDIA SA
PI LAUSANNE
PA AVENUE DU TRIBUNAL FEDERAL 34, LAUSANNE, CH-1015, SWITZERLAND
SN 1663-4365
J9 FRONT AGING NEUROSCI
JI Front. Aging Neurosci.
PD APR 19
PY 2022
VL 14
AR 810483
DI 10.3389/fnagi.2022.810483
PG 11
WC Geriatrics & Gerontology; Neurosciences
WE Science Citation Index Expanded (SCI-EXPANDED)
SC Geriatrics & Gerontology; Neurosciences & Neurology
GA 2B0ML
UT WOS:000809889000001
PM 35517052
OA Green Published, gold
DA 2022-07-05
ER

PT J
AU Peng, LR
   Pan, BL
   Zhang, XX
   Wang, ZB
   Qiu, JC
   Wang, XQ
   Tang, NH
AF Peng, Lirong
   Pan, Banglun
   Zhang, Xiaoxia
   Wang, Zengbin
   Qiu, Jiacheng
   Wang, Xiaoqian
   Tang, Nanhong
TI Lipopolysaccharide facilitates immune escape of hepatocellular carcinoma
   cells via m6A modification of lncRNA MIR155HG to upregulate PD-L1
   expression
SO CELL BIOLOGY AND TOXICOLOGY
LA English
DT Article; Early Access
DE Lipopolysaccharide; Long noncoding RNA; PD-L1; METTL14; Hepatocellular
   carcinoma
ID M(6)A MODIFICATION; GUT MICROBIOME; HCC
AB Recent studies have suggested that the initiation and progression of hepatocellular carcinoma (HCC) are closely associated with lipopolysaccharide (LPS) of intestinal bacteria. However, the role of LPS in immune regulation of HCC remains largely unknown. An orthotopic Hepa1-6 tumor model of HCC was constructed to analyze the effect of LPS on the expression of immune checkpoint molecules PD-1 and PD-L1. Then we verified the regulation of PD-L1 by LPS in HCC cells. Based on the previous finding that lncRNA MIR155HG regulates PD-L1 expression in HCC cells, we analyzed the relationship of LPS signaling pathway molecules with PD-L1 and MIR155HG by bioinformatics. The molecular mechanism of MIR155HG regulating PD-L1 expression induced by LPS was investigated by RNA pull-down followed by mass spectrometry, RNA immunoprecipitation, fluorescence in situ hybridization, and luciferase reporter assay. Finally, the HepG2 xenograft model was established to determine the role of MIR155HG on PD-L1 expression in vivo. We showed that LPS induced PD-1 and PD-L1 expression in mouse tumor tissues and induced PD-L1 expression in HCC cells. Mechanistically, upregulation of METTL14 by LPS promotes the m6A methylation of MIR155HG, which stabilizes MIR155HG relying on the "reader" protein ELAVL1 (also known as HuR)-dependent pathway. Moreover, MIR155HG functions as a competing endogenous RNA (ceRNA) to modulate the expression of PD-L1 by miR-223/STAT1 axis. Our results suggested that LPS plays a critical role in immune escape of HCC through METTL14/MIR155HG/PD-L1 axis. This study provides a new insight for understanding the complex immune microenvironment of HCC.
C1 [Peng, Lirong; Pan, Banglun; Zhang, Xiaoxia; Wang, Zengbin; Qiu, Jiacheng; Wang, Xiaoqian; Tang, Nanhong] Fujian Med Univ, Canc Ctr, Dept Hepatobiliary Surg, Fujian Med Univ Union Hosp, Fuzhou 350001, Peoples R China.
   [Peng, Lirong; Pan, Banglun; Zhang, Xiaoxia; Wang, Zengbin; Qiu, Jiacheng; Wang, Xiaoqian; Tang, Nanhong] Fujian Med Univ, Canc Ctr, Fujian Inst Hepatobiliary Surg, Fujian Med Univ Union Hosp, Fuzhou 350001, Peoples R China.
   [Tang, Nanhong] Fujian Med Univ, Res Ctr Mol Med, Key Lab, Minist Educ Gastrointestinal Canc, Fuzhou 350122, Peoples R China.
RP Tang, NH (通讯作者)，Fujian Med Univ, Canc Ctr, Dept Hepatobiliary Surg, Fujian Med Univ Union Hosp, Fuzhou 350001, Peoples R China.; Tang, NH (通讯作者)，Fujian Med Univ, Canc Ctr, Fujian Inst Hepatobiliary Surg, Fujian Med Univ Union Hosp, Fuzhou 350001, Peoples R China.
EM fztnh@fjmu.edu.cn
OI Tang, Nanhong/0000-0001-7495-5254
FU National Natural Science Foundation of China [82173167]; Startup Fund
   for Scientific Research of Fujian Medical University [2019XQ2020]; Joint
   Funds for the Innovation of Science and Technology, Fujian province
   [2017Y9100]; Natural Science Foundation of Fujian Province [2018J01296]
FX This work was supported by the National Natural Science Foundation of
   China (82173167); the Startup Fund for Scientific Research of Fujian
   Medical University (2019XQ2020); the Joint Funds for the Innovation of
   Science and Technology, Fujian province (2017Y9100); and the Natural
   Science Foundation of Fujian Province (2018J01296).
CR Ceppi M, 2009, P NATL ACAD SCI USA, V106, P2735, DOI 10.1073/pnas.0811073106
   Chen LX, 2020, J CANCER, V11, P5440, DOI 10.7150/jca.46158
   Dai FS, 2020, MOL THER-NUCL ACIDS, V22, P62, DOI 10.1016/j.omtn.2020.08.004
   Ding HD, 2020, CELL MOL BIOL LETT, V25, DOI 10.1186/s11658-020-00204-1
   Finn RS, 2020, J CLIN ONCOL, V38, P193, DOI 10.1200/JCO.19.01307
   Han S, 2017, J EXP CLIN CANC RES, V36, DOI 10.1186/s13046-017-0552-y
   Haussmann IU, 2016, NATURE, V540, P301, DOI 10.1038/nature20577
   Hou ZH, 2020, AM J PHYSIOL-CELL PH, V318, pC649, DOI 10.1152/ajpcell.00510.2018
   Hu QS, 2019, NAT IMMUNOL, V20, P835, DOI 10.1038/s41590-019-0400-7
   Huang D, 2018, NAT IMMUNOL, V19, P1112, DOI 10.1038/s41590-018-0207-y
   Lai FB, 2016, CANCER LETT, V378, P131, DOI 10.1016/j.canlet.2016.05.014
   Liu FR, 2020, CANCER BIOL THER, V21, P963, DOI 10.1080/15384047.2020.1824479
   Liu WT, 2020, CELL DEATH DIFFER, V27, P85, DOI 10.1038/s41418-019-0340-7
   Maarouf M, 2019, CELL MICROBIOL, V21, DOI 10.1111/cmi.13036
   Melssen MM, 2019, J IMMUNOTHER CANCER, V7, DOI 10.1186/s40425-019-0625-x
   Meyer KD, 2014, NAT REV MOL CELL BIO, V15, P313, DOI 10.1038/nrm3785
   Nair VS, 2018, EXPERT OPIN THER TAR, V22, P547, DOI 10.1080/14728222.2018.1471137
   Nallasamy P, 2018, SEMIN CANCER BIOL, V52, P53, DOI 10.1016/j.semcancer.2017.11.009
   Ni W, 2019, MOL CANCER, V18, DOI 10.1186/s12943-019-1079-y
   Niu LM, 2020, SCI ADV, V6, DOI 10.1126/sciadv.aaz2059
   Pei RG, 2019, CLIN LAB, V65, P693, DOI 10.7754/Clin.Lab.2018.180839
   Peng LR, 2019, CANCER MED-US, V8, P7161, DOI 10.1002/cam4.2583
   Ringelhan M, 2018, NAT IMMUNOL, V19, P222, DOI 10.1038/s41590-018-0044-z
   Roderburg C, 2014, GUT MICROBES, V5, P441, DOI 10.4161/gmic.29599
   Salmena L, 2011, CELL, V146, P353, DOI 10.1016/j.cell.2011.07.014
   Schwabe RF, 2020, J HEPATOL, V72, P230, DOI 10.1016/j.jhep.2019.08.016
   Seki E, 2007, NAT MED, V13, P1324, DOI 10.1038/nm1663
   Sekiya S, 2016, STEM CELL REP, V7, P1130, DOI 10.1016/j.stemcr.2016.11.002
   Song H, 2020, CLIN TRANSL MED, V10, DOI 10.1002/ctm2.220
   Strain AJ, 2000, GUT, V46, P743, DOI 10.1136/gut.46.6.743
   Tam W, 1997, MOL CELL BIOL, V17, P1490, DOI 10.1128/MCB.17.3.1490
   Tay Y, 2011, CELL, V147, P344, DOI 10.1016/j.cell.2011.09.029
   Villanueva A, 2019, NEW ENGL J MED, V380, P1450, DOI 10.1056/NEJMra1713263
   Visvanathan A, 2018, ONCOGENE, V37, P522, DOI 10.1038/onc.2017.351
   Wang SY, 2018, MOL CANCER, V17, DOI 10.1186/s12943-018-0847-4
   Wang W, 2018, J NEURO-ONCOL, V136, P263, DOI 10.1007/s11060-017-2667-6
   Wu XC, 2017, NEURO-ONCOLOGY, V19, P1195, DOI 10.1093/neuonc/nox017
   Xu J, 2022, CELL MOL NEUROBIOL, V42, P709, DOI 10.1007/s10571-020-00959-3
   Yao RW, 2019, NAT CELL BIOL, V21, P542, DOI 10.1038/s41556-019-0311-8
   Ye ZL, 2015, J CANCER, V6, P877, DOI 10.7150/jca.11735
   Yu H, 2009, NAT REV CANCER, V9, P798, DOI 10.1038/nrc2734
   Yu ZY, 2019, MOL THER-NUCL ACIDS, V17, P516, DOI 10.1016/j.omtn.2019.05.027
   Zhang H, 2020, J EXP CLIN CANC RES, V39, DOI 10.1186/s13046-020-01687-8
   Zhang JL, 2020, INT J MOL MED, V46, P1794, DOI 10.3892/ijmm.2020.4710
   Zhao BXS, 2017, NAT REV MOL CELL BIO, V18, P31, DOI 10.1038/nrm.2016.132
   Zheng ZQ, 2019, CANCER RES, V79, P4612, DOI 10.1158/0008-5472.CAN-19-0799
NR 46
TC 0
Z9 0
U1 6
U2 6
PU SPRINGER
PI DORDRECHT
PA VAN GODEWIJCKSTRAAT 30, 3311 GZ DORDRECHT, NETHERLANDS
SN 0742-2091
EI 1573-6822
J9 CELL BIOL TOXICOL
JI Cell Biol. Toxicol.
DI 10.1007/s10565-022-09718-0
EA APR 2022
PG 15
WC Cell Biology; Toxicology
WE Science Citation Index Expanded (SCI-EXPANDED)
SC Cell Biology; Toxicology
GA 0Q3VN
UT WOS:000784850800001
PM 35438468
DA 2022-07-05
ER

PT J
AU Ternes, D
   Tsenkova, M
   Pozdeev, VI
   Meyers, M
   Koncina, E
   Atatri, S
   Schmitz, M
   Karta, J
   Schmoetten, M
   Heinken, A
   Rodriguez, F
   Delbrouck, C
   Gaigneaux, A
   Ginolhac, A
   Nguyen, TTD
   Grandmougin, L
   Frachet-Bour, A
   Martin-Gallausiaux, C
   Pacheco, M
   Neuberger-Castillo, L
   Miranda, P
   Zuegel, N
   Ferrand, JY
   Gantenbein, M
   Sauter, T
   Slade, DJ
   Thiele, I
   Meiser, J
   Haan, S
   Wilmes, P
   Letellier, E
AF Ternes, Dominik
   Tsenkova, Mina
   Pozdeev, Vitaly Igorevich
   Meyers, Marianne
   Koncina, Eric
   Atatri, Sura
   Schmitz, Martine
   Karta, Jessica
   Schmoetten, Maryse
   Heinken, Almut
   Rodriguez, Fabien
   Delbrouck, Catherine
   Gaigneaux, Anthoula
   Ginolhac, Aurelien
   Tam Thuy Dan Nguyen
   Grandmougin, Lea
   Frachet-Bour, Audrey
   Martin-Gallausiaux, Camille
   Pacheco, Maria
   Neuberger-Castillo, Lorie
   Miranda, Paulo
   Zuegel, Nikolaus
   Ferrand, Jean-Yves
   Gantenbein, Manon
   Sauter, Thomas
   Slade, Daniel Joseph
   Thiele, Ines
   Meiser, Johannes
   Haan, Serge
   Wilmes, Paul
   Letellier, Elisabeth
TI The gut microbial metabolite formate exacerbates colorectal cancer
   progression
SO NATURE METABOLISM
LA English
DT Article
ID EPITHELIAL-MESENCHYMAL TRANSITION; FUSOBACTERIUM-NUCLEATUM; STEM-CELLS;
   FAP2; METASTASIS; BINDING; TUMORS
AB Different gut bacteria have been shown to promote colorectal cancer (CRC) progression. The authors identify formate as an oncometabolite derived from Fusobacterium nucleatum, which promotes CRC formation by increasing cancer stemness.
   The gut microbiome is a key player in the immunomodulatory and protumorigenic microenvironment during colorectal cancer (CRC), as different gut-derived bacteria can induce tumour growth. However, the crosstalk between the gut microbiome and the host in relation to tumour cell metabolism remains largely unexplored. Here we show that formate, a metabolite produced by the CRC-associated bacterium Fusobacterium nucleatum, promotes CRC development. We describe molecular signatures linking CRC phenotypes with Fusobacterium abundance. Cocultures of F. nucleatum with patient-derived CRC cells display protumorigenic effects, along with a metabolic shift towards increased formate secretion and cancer glutamine metabolism. We further show that microbiome-derived formate drives CRC tumour invasion by triggering AhR signalling, while increasing cancer stemness. Finally, F. nucleatum or formate treatment in mice leads to increased tumour incidence or size, and Th17 cell expansion, which can favour proinflammatory profiles. Moving beyond observational studies, we identify formate as a gut-derived oncometabolite that is relevant for CRC progression.
C1 [Ternes, Dominik; Tsenkova, Mina; Pozdeev, Vitaly Igorevich; Meyers, Marianne; Koncina, Eric; Atatri, Sura; Schmitz, Martine; Karta, Jessica; Schmoetten, Maryse; Rodriguez, Fabien; Gaigneaux, Anthoula; Ginolhac, Aurelien; Pacheco, Maria; Sauter, Thomas; Haan, Serge; Wilmes, Paul; Letellier, Elisabeth] Univ Luxembourg, Fac Sci Technol & Med, Dept Life Sci & Med, Mol Dis Mech Grp, Belvaux, Luxembourg.
   [Heinken, Almut; Thiele, Ines] Natl Univ Ireland, Sch Med, Galway, Ireland.
   [Heinken, Almut; Thiele, Ines] Natl Univ Galway, Ryan Inst, Galway, Ireland.
   [Delbrouck, Catherine; Meiser, Johannes] Luxembourg Inst Hlth, Dept Canc Res, Canc Metab Grp, Luxembourg, Luxembourg.
   [Tam Thuy Dan Nguyen; Slade, Daniel Joseph] Virginia Polytech Inst & State Univ, Dept Biochem, Blacksburg, VA 24061 USA.
   [Grandmougin, Lea; Frachet-Bour, Audrey; Martin-Gallausiaux, Camille; Wilmes, Paul] Univ Luxembourg, Luxembourg Ctr Syst Biomed, Syst Ecol Grp, Esch Sur Alzette, Luxembourg.
   [Neuberger-Castillo, Lorie] Integrated BioBank Luxembourg, Dudelange, Luxembourg.
   [Miranda, Paulo] Natl Ctr Pathol, Lab Natl Sante, Dudelange, Luxembourg.
   [Zuegel, Nikolaus] Ctr Hosp Emile Mayrisch, Dept Surg, Esch Sur Alzette, Luxembourg.
   [Ferrand, Jean-Yves; Gantenbein, Manon] Luxembourg Inst Hlth, Dept Populat Hlth, Clin & Epidemiol Invest Ctr, Luxembourg, Luxembourg.
   [Thiele, Ines] Natl Univ Ireland, Sch Nat Sci, Discipline Microbiol, Galway, Ireland.
   [Thiele, Ines] APC Microbiome, Cork, Ireland.
RP Letellier, E (通讯作者)，Univ Luxembourg, Fac Sci Technol & Med, Dept Life Sci & Med, Mol Dis Mech Grp, Belvaux, Luxembourg.
EM Elisabeth.Letellier@uni.lu
RI ; Pires Pacheco, Maria/C-4494-2014; meiser, johannes/S-7571-2018
OI Tsenkova, Mina/0000-0001-9814-7921; Pires Pacheco,
   Maria/0000-0001-7956-8093; GANTENBEIN, Manon/0000-0002-5178-4365;
   Atatri, Sura/0000-0003-3447-5613; meiser, johannes/0000-0002-9093-6210
FU Luxembourg National Research Fund (FNR) [CORE/C16/BM/11282028,
   PoC/18/12554295, PRIDE17/11823097, PRIDE19/14254520,
   CORE/15/BM/10404093]; ATTRACT Programme grant [FNR/A12/01,
   A18/BM/11809970]; Luxembourg National Research Fund; Fondation Cancer
   Luxembourg [CORE/C20/BM/14591557]; Fondation du Pelican de Mie and
   Pierre Hippert-Faber under the aegis of the Fondation de Luxembourg
   (`Pelican Grant'); FNRS-Televie grant [7.4565.21-40007364]; Internal
   Research Project at the University of Luxembourg; Fondation Cancer;
   Fondation Kriibskrank Kanner Luxembourg; Action LIONS Vaincre le Cancer
   Luxembourg; European Research Council grant under the European Union
   [757922, 863664]; Doctoral School in Science and Engineering; Department
   of Life Sciences and Medicine at the University of Luxembourg
FX We thank the patients who kindly donated their samples and made this
   study possible. We thank members of the Dolznig laboratory (Medical
   University of Vienna) for the 7TGP-RKO cell line and culturing advice.
   We also thank D. Kuhn, P. May, C. Martin-Gallausiaux, K. Greenhalgh and
   T. Bintener for their help. We thank the LCSB Metabolomics Platform,
   especially C. Jager, X. Dong and F. Vanhalle, for providing technical
   and analytical support. We thank all the contributing surgeons and
   nurses from the Centre Hospitalier Emile Mayrisch, the Centre
   Hospitalier du Luxembourg, the Zitha Klinic and the Clinical and
   Epidemiological Investigation Centre of the Luxembourg Institute of
   Health for their work with the patients. We thank the Fondation Cancer
   for its support during the setup of the Luxembourgish patients with CRC
   cohort. We also thank M. Mittelbronn and the pathologists and macroscopy
   team from NCP/LNS. We also thank their collaborators at the IBBL, F.
   Betsou, N. Goncharenko, C. Bahlawane and A. Gaignaux for the overall
   setup of the patient sample collection and the management of the cohort.
   We are also grateful to D. Coowar for managing the animal facility as
   well as the veterinarian service (M. Schmit and J. Behm) of the
   University of Luxembourg for their assistance and guidance in animal
   welfare during animal experimentation. The experiments presented in this
   paper were carried out using the high-performance computing facilities
   at the University of Luxembourg (ref. 79, https://hpc.uni.lu).Biorender
   (BioRender.com) was used for graphical illustration. Funding This work
   was supported by the Luxembourg National Research Fund (FNR) (grant nos.
   CORE/C16/BM/11282028 (E.L.), PoC/18/12554295 (E.L.), PRIDE17/11823097
   (M.T.), PRIDE19/14254520 (S.A.) and CORE/15/BM/10404093 (P.W.), ATTRACT
   Programme grant (nos. FNR/A12/01 to I.T. and A18/BM/11809970 to J.M.)),
   by the Luxembourg National Research Fund and the Fondation Cancer
   Luxembourg (grant no. CORE/C20/BM/14591557 (E.L.)) as well as by the
   Fondation du Pelican de Mie and Pierre Hippert-Faber under the aegis of
   the Fondation de Luxembourg (`Pelican Grant'; D.T., M.T. and J.K.), a
   FNRS-Televie grant to M.M., no. 7.4565.21-40007364), an Internal
   Research Project at the University of Luxembourg (MiDiCa-integrated
   analysis of the effects of microbiome-diet interactions on human
   colorectal adenocarcinoma enterocytes; E.L., P.W., S.H. and D.T.), the
   Fondation Cancer and the Fondation Kriibskrank Kanner Luxembourg
   (`Effects of pesticides on the gut and their role in cancer development,
   PestGut', V.I.P and S.H.), the Action LIONS Vaincre le Cancer Luxembourg
   and a European Research Council grant under the European Union's Horizon
   2020 research and innovation programme (grant agreement no. 757922 to
   I.T. and no. 863664 to P.W.). This project was also supported by the
   Doctoral School in Science and Engineering (D.T., J.K. and M.T.) and the
   Department of Life Sciences and Medicine at the University of
   Luxembourg. The funders had no role in study design, data collection and
   analysis, decision to publish or preparation of the manuscript.
CR Abed J, 2016, CELL HOST MICROBE, V20, P215, DOI 10.1016/j.chom.2016.07.006
   Agarwal S, 2019, TRANSL ONCOL, V12, P1461, DOI 10.1016/j.tranon.2019.07.011
   Baldini F, 2019, BIOINFORMATICS, V35, P2332, DOI 10.1093/bioinformatics/bty941
   Bauer E, 2018, MSYSTEMS, V3, DOI 10.1128/mSystems.00209-17
   Bray F, 2018, CA-CANCER J CLIN, V68, P394, DOI 10.3322/caac.21492
   Bullman S, 2017, SCIENCE, V358, P1443, DOI 10.1126/science.aal5240
   Casasanta MA, 2020, SCI SIGNAL, V13, DOI 10.1126/scisignal.aba9157
   Catlett JL, 2020, MSYSTEMS, V5, DOI 10.1128/mSystems.00252-20
   Chaushu S, 2012, PLOS PATHOG, V8, DOI 10.1371/journal.ppat.1002601
   Chen SJ, 2020, GUT MICROBES, V11, P511, DOI 10.1080/19490976.2019.1695494
   Chen YY, 2020, THERANOSTICS, V10, P323, DOI 10.7150/thno.38870
   Dhayade S, 2020, NUTRIENTS, V12, DOI 10.3390/nu12082181
   Dieter SM, 2011, CELL STEM CELL, V9, P357, DOI 10.1016/j.stem.2011.08.010
   Dzhenkova EA, 2021, J CLIN ONCOL, V39, DOI 10.1200/JCO.2021.39.15_suppl.3522
   Eide PW, 2017, SCI REP-UK, V7, DOI 10.1038/s41598-017-16747-x
   Fardini Y, 2011, MOL MICROBIOL, V82, P1468, DOI 10.1111/j.1365-2958.2011.07905.x
   Fumagalli A, 2020, CELL STEM CELL, V26, P569, DOI 10.1016/j.stem.2020.02.008
   Fung KYC, 2012, BRIT J NUTR, V108, P820, DOI 10.1017/S0007114512001948
   Greenhalgh K, 2019, CELL REP, V27, P1621, DOI 10.1016/j.celrep.2019.04.001
   Guinney J, 2015, NAT MED, V21, P1350, DOI 10.1038/nm.3967
   Gur C, 2015, IMMUNITY, V42, P344, DOI 10.1016/j.immuni.2015.01.010
   Heirendt L, 2019, NAT PROTOC, V14, P639, DOI 10.1038/s41596-018-0098-2
   Hertel J, 2021, GUT MICROBES, V13, DOI 10.1080/19490976.2021.1915673
   Hiller K, 2009, ANAL CHEM, V81, P3429, DOI 10.1021/ac802689c
   Hughes ER, 2017, CELL HOST MICROBE, V21, P208, DOI 10.1016/j.chom.2017.01.005
   Iida N, 2013, SCIENCE, V342, P967, DOI 10.1126/science.1240527
   Jia Q, 2019, BIOMED RES INT, V2019, DOI 10.1155/2019/4530203
   Jia YN, 2017, PLOS ONE, V12, DOI 10.1371/journal.pone.0178644
   Johnson CH, 2015, CELL METAB, V21, P891, DOI 10.1016/j.cmet.2015.04.011
   Kaiko GE, 2016, CELL, V165, P1708, DOI 10.1016/j.cell.2016.05.018
   Kaplan CW, 2010, INFECT IMMUN, V78, P4773, DOI 10.1128/IAI.00567-10
   Kim HJ, 2012, LAB CHIP, V12, P2165, DOI 10.1039/c2lc40074j
   Kostic AD, 2013, CELL HOST MICROBE, V14, P207, DOI 10.1016/j.chom.2013.07.007
   Kostic AD, 2011, NAT BIOTECHNOL, V29, P393, DOI 10.1038/nbt.1868
   Kramer N, 2017, ONCOGENE, V36, P5460, DOI 10.1038/onc.2017.144
   Larigot Lucie, 2018, Biochim Open, V7, P1, DOI 10.1016/j.biopen.2018.05.001
   Lazarova Darina L, 2014, BMC Res Notes, V7, P226, DOI 10.1186/1756-0500-7-226
   Magnusdottir S, 2017, NAT BIOTECHNOL, V35, P81, DOI 10.1038/nbt.3703
   Mani SA, 2008, CELL, V133, P704, DOI 10.1016/j.cell.2008.03.027
   Marinelli L, 2019, SCI REP-UK, V9, DOI 10.1038/s41598-018-37019-2
   Martin-Gallausiaux C, 2020, FRONT IMMUNOL, V11, DOI 10.3389/fimmu.2020.583644
   Meiser J, 2018, NAT COMMUN, V9, DOI 10.1038/s41467-018-03777-w
   Mendes RT, 2016, INFECT IMMUN, V84, P2141, DOI 10.1128/IAI.01305-15
   Nagy JA, 2008, ANGIOGENESIS, V11, P109, DOI 10.1007/s10456-008-9099-z
   Noronha A, 2019, NUCLEIC ACIDS RES, V47, pD614, DOI 10.1093/nar/gky992
   Ogawa AT, 2006, J ENDODONT, V32, P521, DOI 10.1016/j.joen.2005.10.045
   Pacheco MP, 2019, EBIOMEDICINE, V43, P98, DOI 10.1016/j.ebiom.2019.04.046
   Parhi L, 2020, NAT COMMUN, V11, DOI 10.1038/s41467-020-16967-2
   Paris A, 2021, INT J MOL SCI, V22, DOI 10.3390/ijms22020752
   Pleguezuelos-Manzano C, 2020, NATURE, V580, P269, DOI 10.1038/s41586-020-2080-8
   Purcell RV, 2017, SCI REP-UK, V7, DOI 10.1038/s41598-017-11237-6
   Qureshi-Baig K, 2017, MOL CANCER, V16, DOI 10.1186/s12943-017-0602-2
   Qureshi-Baig K, 2016, PLOS ONE, V11, DOI 10.1371/journal.pone.0146052
   Richardson AR, 2019, MICROBIOL SPECTR, V7, DOI 10.1128/microbiolspec.GPP3-0011-2018
   Rubinstein MR, 2013, CELL HOST MICROBE, V14, P195, DOI 10.1016/j.chom.2013.07.012
   Saito T, 2016, NAT MED, V22, P679, DOI 10.1038/nm.4086
   Salvucci, GUT, DOI [10.1136/GUTJNL-2021-325193 (2021, DOI 10.1136/GUTJNL-2021-325193(2021]
   Shah P, 2016, NAT COMMUN, V7, DOI 10.1038/ncomms11535
   Stanford EA, 2016, BMC BIOL, V14, DOI 10.1186/s12915-016-0240-y
   Sullivan MR, 2019, BIO-PROTOCOL, V9, DOI 10.21769/BioProtoc.3427
   Ternes D, 2020, TRENDS MICROBIOL, V28, P401, DOI 10.1016/j.tim.2020.01.001
   Thanki Ketan, 2017, Int Biol Biomed J, V3, P105
   Tomkovich S, 2017, CANCER RES, V77, P2620, DOI 10.1158/0008-5472.CAN-16-3472
   Ullmann P, 2018, CANCER RES, V78, P3793, DOI 10.1158/0008-5472.CAN-17-3003
   Varrette S, 2014, 2014 INTERNATIONAL CONFERENCE ON HIGH PERFORMANCE COMPUTING & SIMULATION (HPCS), P959, DOI 10.1109/HPCSim.2014.6903792
   Veldhoen M, 2008, NATURE, V453, P106, DOI 10.1038/nature06881
   Viaud S, 2013, SCIENCE, V342, P971, DOI 10.1126/science.1240537
   Wang Q, 2020, INT J CLIN EXP PATHO, V13, P1819
   Warren RL, 2013, MICROBIOME, V1, DOI 10.1186/2049-2618-1-16
   Wei QY, 2020, ONCOGENE, V39, P6139, DOI 10.1038/s41388-020-01432-7
   Yachida S, 2019, NAT MED, V25, P968, DOI 10.1038/s41591-019-0458-7
   Yan XB, 2017, ONCOTARGETS THER, V10, P5031, DOI 10.2147/OTT.S145949
   Yang LF, 2014, MOL SYST BIOL, V10, DOI 10.1002/msb.20134892
   Ye X, 2015, NATURE, V525, P256, DOI 10.1038/nature14897
   Yu SY, 2019, INT J SYST EVOL MICR, V69, P3824, DOI 10.1099/ijsem.0.003690
   Yu TC, 2017, CELL, V170, P548, DOI 10.1016/j.cell.2017.07.008
   Zanzoni A, 2017, MICROBIOME, V5, DOI 10.1186/s40168-017-0307-1
   Zeller G, 2014, MOL SYST BIOL, V10, DOI 10.15252/msb.20145645
   Zhao Z, 2021, THORAC CANCER, V12, P66, DOI 10.1111/1759-7714.13711
NR 79
TC 0
Z9 0
U1 16
U2 16
PU NATURE PORTFOLIO
PI BERLIN
PA HEIDELBERGER PLATZ 3, BERLIN, 14197, GERMANY
EI 2522-5812
J9 NAT METAB
JI Nat. Metab.
PD APR
PY 2022
VL 4
IS 4
BP 458
EP +
DI 10.1038/s42255-022-00558-0
EA APR 2022
PG 32
WC Endocrinology & Metabolism
WE Science Citation Index Expanded (SCI-EXPANDED)
SC Endocrinology & Metabolism
GA 0V5XF
UT WOS:000783390300001
PM 35437333
OA Green Published, hybrid
DA 2022-07-05
ER

PT J
AU Tanca, A
   Abbondio, M
   Fiorito, G
   Pira, G
   Sau, R
   Manca, A
   Muroni, MR
   Porcu, A
   Scanu, AM
   Cossu-Rocca, P
   De Miglio, MR
   Uzzau, S
AF Tanca, Alessandro
   Abbondio, Marcello
   Fiorito, Giovanni
   Pira, Giovanna
   Sau, Rosangela
   Manca, Alessandra
   Muroni, Maria Rosaria
   Porcu, Alberto
   Scanu, Antonio Mario
   Cossu-Rocca, Paolo
   De Miglio, Maria Rosaria
   Uzzau, Sergio
TI Metaproteomic Profile of the Colonic Luminal Microbiota From Patients
   With Colon Cancer
SO FRONTIERS IN MICROBIOLOGY
LA English
DT Article
DE colon lumen; colorectal cancer; gut microbiota; metaproteome;
   tumor-infiltrating lymphocytes
ID TUMOR-INFILTRATING LYMPHOCYTES; FOLATE CYCLE ENZYME; COLORECTAL-CANCER;
   GUT MICROBIOTA; PROGRESSION; CADHERIN-17; CELLS; PROLIFERATION;
   ASSOCIATION; EXPRESSION
AB Recent studies have provided evidence of interactions among the gut microbiota (GM), local host immune cells, and intestinal tissues in colon carcinogenesis. However, little is known regarding the functions exerted by the GM in colon cancer (CC), particularly with respect to tumor clinical classification and lymphocyte infiltration. In addition, stool, usually employed as a proxy of the GM, cannot fully represent the original complexity of CC microenvironment. Here, we present a pilot study aimed at characterizing the metaproteome of CC-associated colonic luminal contents and identifying its possible associations with CC clinicopathological features. Colonic luminal contents were collected from 24 CC tissue specimens immediately after surgery. Samples were analyzed by shotgun metaproteomics. Almost 30,000 microbial peptides were quantified in the samples, enabling the achievement of the taxonomic and functional profile of the tumor-associated colonic luminal metaproteome. Upon sample aggregation based on tumor stage, grade, or tumor-infiltrating lymphocytes (TILs), peptide sets enabling discrimination of sample groups were identified through discriminant analysis (DA). As a result, Bifidobacterium and Bacteroides fragilis were significantly enriched in high-stage and high-grade CC, respectively. Among metabolic functions, formate-tetrahydrofolate ligase was significantly associated with high-stage CC. Finally, based on the results of this pilot study, we assessed the optimal sample size for differential metaproteomic studies analyzing colonic luminal contents. In conclusion, we provide a detailed picture of the microbial and host components of the colonic luminal proteome and propose promising associations between GM taxonomic/functional features and CC clinicopathological features. Future studies will be needed to verify the prognostic value of these data and to fully exploit the potential of metaproteomics in enhancing our knowledge concerning CC progression.
C1 [Tanca, Alessandro; Abbondio, Marcello; Fiorito, Giovanni; Pira, Giovanna; Sau, Rosangela; Uzzau, Sergio] Univ Sassari, Dept Biomed Sci, Sassari, Italy.
   [Fiorito, Giovanni] Imperial Coll London, Ctr Environm & Hlth, Med Res Council MRC, London, England.
   [Manca, Alessandra] Azienda Osped Univ Sassari, Dept Pathol, Sassari, Italy.
   [Muroni, Maria Rosaria; Porcu, Alberto; Scanu, Antonio Mario; Cossu-Rocca, Paolo; De Miglio, Maria Rosaria] Univ Sassari, Dept Med Surg & Expt Sci, Sassari, Italy.
   [Cossu-Rocca, Paolo] Giovanni Paolo II Hosp, Dept Diagnost Serv, Surg Pathol Unit, Area Sociosanit Locale ASSL Olbia Azienda Tutela, Olbia, Italy.
RP Uzzau, S (通讯作者)，Univ Sassari, Dept Biomed Sci, Sassari, Italy.
EM uzzau@uniss.it
RI Scanu, Antonio Mario/D-8984-2012
OI Scanu, Antonio Mario/0000-0001-7878-1167; Sau,
   Rosangela/0000-0001-6997-4688; Abbondio, Marcello/0000-0003-2126-4817
CR Agarwal S, 2019, TRANSL ONCOL, V12, P1461, DOI 10.1016/j.tranon.2019.07.011
   Akimoto N, 2021, NAT REV CLIN ONCOL, V18, P230, DOI 10.1038/s41571-020-00445-1
   Alomair AO, 2018, GASTROENT RES PRACT, V2018, DOI 10.1155/2018/5284754
   Amin MB, 2017, AJCC CANC STAGING MA
   Bartolome RA, 2014, ONCOGENE, V33, P1658, DOI 10.1038/onc.2013.117
   Bateman A, 2019, NUCLEIC ACIDS RES, V47, pD506, DOI 10.1093/nar/gky1049
   Boleij A, 2015, CLIN INFECT DIS, V60, P208, DOI 10.1093/cid/ciu787
   Bosman FT, 2010, WHO CLASSIFICATION T
   Brennan CA, 2019, NAT REV MICROBIOL, V17, P156, DOI 10.1038/s41579-018-0129-6
   Burlaka A. P., 2019, Experimental Oncology, V41, P148, DOI 10.32471/exp-oncology.2312-8852.vol-41-no-2.13128
   Chang YY, 2018, J PATHOL, V246, P289, DOI 10.1002/path.5138
   Chen F, 2022, GUT, V71, P1315, DOI 10.1136/gutjnl-2020-323476
   Dai ZW, 2018, MICROBIOME, V6, DOI 10.1186/s40168-018-0451-2
   Desai MS, 2016, CELL, V167, P1339, DOI 10.1016/j.cell.2016.10.043
   Duan L, 2013, PLOS ONE, V8, DOI 10.1371/journal.pone.0062092
   Fages A, 2014, METABOLOMICS, V10, P1074, DOI 10.1007/s11306-014-0647-9
   Fu LM, 2012, BIOINFORMATICS, V28, P3150, DOI 10.1093/bioinformatics/bts565
   Fuchs TL, 2020, AM J SURG PATHOL, V44, P536, DOI 10.1097/PAS.0000000000001409
   Garcia-Barros M, 2016, FASEB J, V30, P4159, DOI 10.1096/fj.201600611R
   Gurdeep Singh R, 2019, J PROTEOME RES, V18, P606, DOI 10.1021/acs.jproteome.8b00716
   Nguyen HT, 2018, ONCOL LETT, V16, P9, DOI 10.3892/ol.2018.8679
   Haghi F, 2019, BMC CANCER, V19, DOI 10.1186/s12885-019-6115-1
   He ZY, 2020, J CANCER, V11, P4213, DOI 10.7150/jca.35014
   Heintz-Buschart A, 2018, TRENDS MICROBIOL, V26, P563, DOI 10.1016/j.tim.2017.11.002
   Huh JW, 2012, ARCH SURG-CHICAGO, V147, P366, DOI 10.1001/archsurg.2012.35
   Jabbar KS, 2021, GUT, V70, P1117, DOI 10.1136/gutjnl-2020-321466
   Kosumi K, 2018, AM J PATHOL, V188, P2839, DOI 10.1016/j.ajpath.2018.08.015
   Kuipers EJ, 2015, NAT REV DIS PRIMERS, V1, DOI 10.1038/nrdp.2015.65
   Larsson JMH, 2011, INFLAMM BOWEL DIS, V17, P2299, DOI 10.1002/ibd.21625
   Lee SA, 2019, FRONT ONCOL, V9, DOI 10.3389/fonc.2019.00566
   Leman JKH, 2020, ADV EXP MED BIOL, V1226, P1, DOI 10.1007/978-3-030-36214-0_1
   Li JH, 2014, NAT BIOTECHNOL, V32, P834, DOI 10.1038/nbt.2942
   Li XX, 2011, PLOS ONE, V6, DOI 10.1371/journal.pone.0026542
   Long SP, 2020, NPJ BIOFILMS MICROME, V6, DOI 10.1038/s41522-020-0123-4
   Metsalu T, 2015, NUCLEIC ACIDS RES, V43, pW566, DOI 10.1093/nar/gkv468
   Nakatsu G, 2015, NAT COMMUN, V6, DOI 10.1038/ncomms9727
   Namiki T., 2012, Nucleic Acids Res, V40, DOI 10.1093/nar/gks678
   O'Callaghan A, 2016, FRONT MICROBIOL, V7, DOI 10.3389/fmicb.2016.00925
   O'Keefe SJD, 2016, NAT REV GASTRO HEPAT, V13, P691, DOI 10.1038/nrgastro.2016.165
   Okazaki N, 2002, CARCINOGENESIS, V23, P1139, DOI 10.1093/carcin/23.7.1139
   Pages F, 2018, LANCET, V391, P2128, DOI 10.1016/S0140-6736(18)30789-X
   Parisa A, 2020, PLOS ONE, V15, DOI 10.1371/journal.pone.0232930
   Peltier J, 2016, J PROTEOMICS, V148, P139, DOI 10.1016/j.jprot.2016.07.031
   Peng LL, 2017, ONCOTARGET, V8, P15057, DOI 10.18632/oncotarget.14801
   Perez-Riverol Y, 2019, NUCLEIC ACIDS RES, V47, pD442, DOI 10.1093/nar/gky1106
   Pietzke M, 2020, MOL METAB, V33, P23, DOI 10.1016/j.molmet.2019.05.012
   Presley LL, 2012, INFLAMM BOWEL DIS, V18, P409, DOI 10.1002/ibd.21793
   Rappsilber J, 2007, NAT PROTOC, V2, P1896, DOI 10.1038/nprot.2007.261
   Rho MN, 2010, NUCLEIC ACIDS RES, V38, DOI 10.1093/nar/gkq747
   Rognes T, 2016, PEERJ, V4, DOI 10.7717/peerj.2584
   Rohart F, 2017, PLOS COMPUT BIOL, V13, DOI 10.1371/journal.pcbi.1005752
   Ropponen KM, 1997, J PATHOL, V182, P318, DOI 10.1002/(SICI)1096-9896(199707)182:3<318::AID-PATH862>3.0.CO;2-6
   Saleem S, 2019, CLIN PROTEOM, V16, DOI 10.1186/s12014-019-9264-y
   Shannon C.E., 1948, Bell Syst. Tech. J, V27, P379, DOI 10.1002/j.1538-7305.1948.tb01338.x
   Su MC, 2008, MODERN PATHOL, V21, P1379, DOI 10.1038/modpathol.2008.107
   Sun S, 2020, P NATL ACAD SCI USA, V117, P27509, DOI 10.1073/pnas.1921223117
   Tanca A, 2017, MICROBIOME, V5, DOI 10.1186/s40168-017-0293-3
   Tanca A, 2017, FRONT MICROBIOL, V8, DOI 10.3389/fmicb.2017.00391
   Tanca A, 2016, MICROBIOME, V4, DOI 10.1186/s40168-016-0196-8
   Tanca A, 2014, MICROBIOME, V2, DOI 10.1186/s40168-014-0049-2
   Tanca A, 2013, PROTEOMICS, V13, P2597, DOI 10.1002/pmic.201200478
   Tang Q, 2020, FRONT CELL INFECT MI, V10, DOI 10.3389/fcimb.2020.00151
   Taube JM, 2018, MODERN PATHOL, V31, P214, DOI 10.1038/modpathol.2017.156
   Thomas AM, 2019, NAT MED, V25, P667, DOI 10.1038/s41591-019-0405-7
   Tian X, 2018, BIOMED PHARMACOTHER, V108, P331, DOI 10.1016/j.biopha.2018.09.020
   Tilg H, 2018, CANCER CELL, V33, P954, DOI 10.1016/j.ccell.2018.03.004
   Velcich A, 2002, SCIENCE, V295, P1726, DOI 10.1126/science.1069094
   Wisniewski JR, 2009, NAT METHODS, V6, P359, DOI [10.1038/NMETH.1322, 10.1038/nmeth.1322]
   Wong SH, 2019, NAT REV GASTRO HEPAT, V16, P690, DOI 10.1038/s41575-019-0209-8
   Yamamoto H, 2003, J PATHOL, V199, P176, DOI 10.1002/path.1277
   Yang J, 2019, EXP MOL MED, V51, DOI 10.1038/s12276-019-0313-4
   Yang YZ, 2021, NAT COMMUN, V12, DOI 10.1038/s41467-021-27112-y
   Zha H, 2016, ONCOL REP, V36, P279, DOI 10.3892/or.2016.4790
   Zhang X, 2018, NAT COMMUN, V9, DOI 10.1038/s41467-018-05357-4
   Ziapour Payman, 2011, Gastroenterol Hepatol Bed Bench, V4, P43
NR 75
TC 0
Z9 0
U1 0
U2 0
PU FRONTIERS MEDIA SA
PI LAUSANNE
PA AVENUE DU TRIBUNAL FEDERAL 34, LAUSANNE, CH-1015, SWITZERLAND
EI 1664-302X
J9 FRONT MICROBIOL
JI Front. Microbiol.
PD APR 14
PY 2022
VL 13
AR 869523
DI 10.3389/fmicb.2022.869523
PG 15
WC Microbiology
WE Science Citation Index Expanded (SCI-EXPANDED)
SC Microbiology
GA 1B5QB
UT WOS:000792490200001
PM 35495697
OA Green Published, gold
DA 2022-07-05
ER

PT J
AU Kloping, YP
   Hakim, L
AF Kloping, Yudhistira Pradnyan
   Hakim, Lukman
TI Prostate Cancer Microbiome: A Narrative Review of What We Know So Far
SO CURRENT CLINICAL MICROBIOLOGY REPORTS
LA English
DT Review
DE Prostate cancer; Microbiome; Prostate microbiome; Genitourinary
   microbiome; Gut microbiome; Cancer
ID TUMOR MICROENVIRONMENT; URINARY MICROBIOME; GUT MICROBIOME;
   INFLAMMATION; MORTALITY; HEALTH; MEN
AB Purpose of review The role of the microbiome in mediating the pathogenesis of prostate cancer has been suggested to have a role in the carcinogenesis process. This review aimed to explore the potential role of the prostate, urinary, and gut microbiomes in prostate cancer development.
   Recent Findings Current literature indicates that the discovery of microbes, potentially associated with prostate cancer, raises more questions about whether their presence was merely coincidental or due to contamination. Studies have discovered bacteria and viruses in the prostate, urinary tract, and gastrointestinal tract. However, whether there is a prostate microbiome is still unclear due to the study design limitations and small sample size.
   Summary Even though the link between the specific microbiome and prostate cancer has not been established, findings suggest that chronic inflammation and immune system modulation associated with the microbiome are the underlying mechanisms increasing the risk of prostate cancer development.
C1 [Kloping, Yudhistira Pradnyan; Hakim, Lukman] Univ Airlangga, Dept Urol, Fac Med, Surabaya, East Java, Indonesia.
   [Kloping, Yudhistira Pradnyan] Dr Soetomo Gen Acad Hosp, Surabaya, East Java, Indonesia.
   [Hakim, Lukman] Univ Airlangga Teaching Hosp, Surabaya, East Java, Indonesia.
RP Hakim, L (通讯作者)，Univ Airlangga, Dept Urol, Fac Med, Surabaya, East Java, Indonesia.; Hakim, L (通讯作者)，Univ Airlangga Teaching Hosp, Surabaya, East Java, Indonesia.
EM lukman-h@fk.unair.ac.id
OI Kloping, Yudhistira Pradnyan/0000-0002-7227-8349; Hakim,
   Lukman/0000-0003-1518-8010
CR Abidi SH, 2018, INT J SURG, V52, P136, DOI 10.1016/j.ijsu.2018.02.050
   Ahn J, 2019, EXP MOL MED, V51, DOI 10.1038/s12276-019-0333-0
   Al-Marhoon Mohammed S, 2015, Curr Urol, V8, P138, DOI 10.1159/000365705
   Alanee S, 2019, PROSTATE, V79, P81, DOI 10.1002/pros.23713
   Anker JF, 2018, NAT COMMUN, V9, DOI 10.1038/s41467-018-03900-x
   Aragon IM, 2018, EUR UROL FOCUS, V4, P128, DOI 10.1016/j.euf.2016.11.001
   Arora HC, 2017, ANN TRANSL MED, V5, DOI 10.21037/atm.2016.12.32
   Bajic P, 2019, CURR UROL REP, V20, DOI 10.1007/s11934-019-0904-6
   Banerjee S, 2019, CARCINOGENESIS, V40, P749, DOI 10.1093/carcin/bgz008
   Benson AK, 2010, P NATL ACAD SCI USA, V107, P18933, DOI 10.1073/pnas.1007028107
   Bhatt AP, 2017, CA-CANCER J CLIN, V67, P327, DOI 10.3322/caac.21398
   Borgo F, 2021, J ENDOCRINOL INVEST, V44, P1263, DOI 10.1007/s40618-020-01424-0
   Carbonero F, 2012, FRONT PHYSIOL, V3, DOI 10.3389/fphys.2012.00448
   Casero RA, 2018, NAT REV CANCER, V18, P681, DOI 10.1038/s41568-018-0050-3
   Cavarretta I, 2017, EUR UROL, V72, P625, DOI 10.1016/j.eururo.2017.03.029
   Che B, 2021, FRONT ONCOL, V11
   Chen CY, 2018, FRONT MICROBIOL, V9, DOI 10.3389/fmicb.2018.02626
   Chilakapati SR, 2020, CURR OPIN BIOTECH, V65, P114, DOI 10.1016/j.copbio.2020.02.007
   Cho I, 2012, NAT REV GENET, V13, P260, DOI 10.1038/nrg3182
   Conteduca V, 2016, PLOS ONE, V11, DOI 10.1371/journal.pone.0158952
   Cortes GA, 2020, PHYSL URINATION
   Daisley BA, 2020, NAT COMMUN, V11, DOI 10.1038/s41467-020-18649-5
   De Marzo AM, 2007, NAT REV CANCER, V7, P256, DOI 10.1038/nrc2090
   Eisenhofer R, 2019, TRENDS MICROBIOL, V27, P105, DOI 10.1016/j.tim.2018.11.003
   Estemalik J, 2017, J PERIODONTOL, V88, P823, DOI 10.1902/jop.2017.160477
   Fan XY, 2021, DIGESTION, V102, P508, DOI 10.1159/000508328
   Feng Y, 2019, BMC GENOMICS, V20, DOI 10.1186/s12864-019-5457-z
   Ferreira RM, 2018, GUT, V67, P226, DOI 10.1136/gutjnl-2017-314205
   Fioriti D, 2005, J CELL PHYSIOL, V204, P402, DOI 10.1002/jcp.20300
   Gasmi Benahmed Asma, 2021, Anaerobe, V70, P102248, DOI 10.1016/j.anaerobe.2020.102248
   Ghosh SK, 2018, FRONT MICROBIOL, V9, DOI 10.3389/fmicb.2018.00302
   Glassing A, 2016, GUT PATHOG, V8, DOI 10.1186/s13099-016-0103-7
   Golombos DM, 2018, UROLOGY, V111, P122, DOI 10.1016/j.urology.2017.08.039
   Gori S, 2019, CRIT REV ONCOL HEMAT, V143, P139, DOI 10.1016/j.critrevonc.2019.09.003
   Harada N, 2016, GUT MICROBES, V7, P533, DOI 10.1080/19490976.2016.1239680
   Hayward SW, 2000, RADIOL CLIN N AM, V38, P1, DOI 10.1016/S0033-8389(05)70146-9
   Hedin CRH, 2021, J INTERN MED, V290, P257, DOI 10.1111/joim.13282
   Hochreiter WW, 2000, J UROLOGY, V163, P127, DOI 10.1016/S0022-5347(05)67987-6
   Huang WY, 2008, CANCER EPIDEM BIOMAR, V17, P2374, DOI 10.1158/1055-9965.EPI-08-0173
   Hui LL, 2015, CANCER LETT, V368, P7, DOI 10.1016/j.canlet.2015.07.039
   Huycke MM, 2004, EXP BIOL MED, V229, P586, DOI 10.1177/153537020422900702
   Jain S, 2019, PROSTATE, V79, P168, DOI 10.1002/pros.23722
   Javier-DesLoges J, 2022, PROSTATE CANCER P D, V25, P159, DOI 10.1038/s41391-021-00413-5
   Kadosh E, 2020, NATURE, V586, P133, DOI 10.1038/s41586-020-2541-0
   Karstens L, 2018, NAT REV UROL, V15, P735, DOI 10.1038/s41585-018-0104-z
   Katz Ran, 2022, BJUI Compass, V3, P55, DOI 10.1002/bco2.104
   Kelly SP, 2018, EUR UROL FOCUS, V4, P121, DOI 10.1016/j.euf.2017.10.014
   Klein CA, 2020, NAT REV CANCER, V20, P681, DOI 10.1038/s41568-020-00300-6
   Lan T, 2020, CANCER CAUSE CONTROL, V31, P891, DOI 10.1007/s10552-020-01330-z
   Lessard L, 2005, BRIT J CANCER, V93, P1019, DOI 10.1038/sj.bjc.6602796
   Liss MA, 2018, EUR UROL, V74, P575, DOI 10.1016/j.eururo.2018.06.033
   Louis P, 2014, NAT REV MICROBIOL, V12, P661, DOI 10.1038/nrmicro3344
   Malard F, 2021, MUCOSAL IMMUNOL, V14, P547, DOI 10.1038/s41385-020-00365-4
   Markowski MC, 2019, EUR UROL, V75, P637, DOI 10.1016/j.eururo.2018.12.043
   Martinez-Fierro ML, 2010, BMC CANCER, V10, DOI 10.1186/1471-2407-10-326
   Massari F, 2019, CANCERS, V11, DOI 10.3390/cancers11040459
   Matsushita M, 2021, CANCER SCI, V112, P3125, DOI 10.1111/cas.14998
   Miyake M, 2019, CELLS-BASEL, V8, DOI 10.3390/cells8030212
   Mohler JL, 2016, J NATL COMPR CANC NE, V14, P19, DOI 10.6004/jnccn.2016.0004
   Namiki Kazunori, 2009, PLoS One, V4, pe6872, DOI 10.1371/journal.pone.0006872
   Neugent ML, 2020, MBIO, V11, DOI 10.1128/mBio.00218-20
   Ocariz-Diez M, 2020, FRONT ONCOL, V10, DOI 10.3389/fonc.2020.568939
   Moghadam SO, 2021, FRONT MED-PRC, V15, P11, DOI 10.1007/s11684-019-0731-7
   Olejniczak-Staruch I, 2021, INT J MOL SCI, V22, DOI 10.3390/ijms22083998
   Peisch SF, 2017, WORLD J UROL, V35, P867, DOI 10.1007/s00345-016-1914-3
   Petrelli F, 2019, CANCERS, V11, DOI 10.3390/cancers11081174
   Porter CM, 2018, PROSTATE CANCER P D, V21, P345, DOI 10.1038/s41391-018-0041-1
   Routy B, 2018, SCIENCE, V359, P91, DOI 10.1126/science.aan3706
   Safwat AS, 2019, WORLD J UROL, V37, P1347, DOI 10.1007/s00345-018-2536-8
   Samanta M, 2003, J UROLOGY, V170, P998, DOI 10.1097/01.ju.0000080263.46164.97
   Samykutty A, 2013, EVID-BASED COMPL ALT, V2013, DOI 10.1155/2013/287358
   Scott RP, 2015, J CELL BIOL, V209, P199, DOI 10.1083/jcb.201410017
   Sender R, 2016, PLOS BIOL, V14, DOI 10.1371/journal.pbio.1002533
   Sfanos KS, 2018, PROSTATE CANCER P D, V21, P539, DOI 10.1038/s41391-018-0061-x
   Sfanos KS, 2018, NAT REV UROL, V15, P11, DOI 10.1038/nrurol.2017.167
   Sfanos KS, 2013, AM J CLIN EXP UROL, V1, P3
   Shinohara DB, 2013, PROSTATE, V73, P1007, DOI 10.1002/pros.22648
   Shoskes DA, 2016, UROLOGY, V92, P26, DOI 10.1016/j.urology.2016.02.043
   Shrestha E, 2018, J UROLOGY, V199, P161, DOI 10.1016/j.juro.2017.08.001
   Spanogiannopoulos P, 2016, NAT REV MICROBIOL, V14, P273, DOI 10.1038/nrmicro.2016.17
   Sung HH, 2022, CLIN EXP HYPERTENS, V44, P146, DOI 10.1080/10641963.2021.2007943
   Thursby E, 2017, BIOCHEM J, V474, P1823, DOI 10.1042/BCJ20160510
   Tomas D, 2007, EUR UROL, V51, P98, DOI 10.1016/j.eururo.2006.06.001
   Tsoi TH, 2016, PLOS ONE, V11, DOI 10.1371/journal.pone.0162217
   Vazquez-Baeza Y, 2018, ANNU REV PHARMACOL, V58, P253, DOI 10.1146/annurev-pharmtox-042017-031849
   Vervaet BA, 2017, CLIN KIDNEY J, V10, P747, DOI 10.1093/ckj/sfx062
   Viaud S, 2013, SCIENCE, V342, P971, DOI 10.1126/science.1240537
   Wheeler KM, 2019, CURR UROL REP, V20, DOI 10.1007/s11934-019-0922-4
   Wu T, 2017, CANCER LETT, V387, P61, DOI 10.1016/j.canlet.2016.01.043
   Young C, 2021, GENOME MED, V13, DOI 10.1186/s13073-021-00844-8
   Yu HN, 2015, ARCH MED SCI, V11, P385, DOI 10.5114/aoms.2015.50970
   Zarei A, 2022, PROSTATE, V82, P289, DOI 10.1002/pros.24276
NR 92
TC 0
Z9 0
U1 4
U2 4
PU SPRINGER
PI NEW YORK
PA ONE NEW YORK PLAZA, SUITE 4600, NEW YORK, NY, UNITED STATES
SN 2196-5471
J9 CURR CLIN MICROBIOL
JI Curr. Clin. Microbiol.
PD MAR
PY 2022
VL 9
IS 1
BP 1
EP 8
DI 10.1007/s40588-022-00178-y
EA APR 2022
PG 8
WC Microbiology
WE Emerging Sources Citation Index (ESCI)
SC Microbiology
GA 0V4JS
UT WOS:000779775300001
DA 2022-07-05
ER

PT J
AU Liu, H
   Zhang, Z
   Li, JP
   Liu, W
   Warda, M
   Cui, B
   Abd El-Aty, AM
AF Liu, Hao
   Zhang, Zheng
   Li, Jianpeng
   Liu, Wei
   Warda, Mohamad
   Cui, Bo
   Abd El-Aty, A. M.
TI Oligosaccharides derived from Lycium barbarum ameliorate glycolipid
   metabolism and modulate the gut microbiota community and the faecal
   metabolites in a type 2 diabetes mouse model: metabolomic bioinformatic
   analysis
SO FOOD & FUNCTION
LA English
DT Article
ID HIGH-FAT DIET; BILE-ACID; INTESTINAL MICROBIOME; GLUCOSE-METABOLISM;
   INDUCED OBESITY; POLYSACCHARIDES; HEALTH; INFLAMMATION; MACROPHAGES;
   HOMEOSTASIS
AB Herein, we assessed the effects of Lycium barbarum oligosaccharides (LBO) on the intestinal microenvironment of a type 2 diabetes (T2D) mouse model through gut microbiome and metabolomics analysis. We set high (300 mg kg(-1)), medium (200 mg kg(-1)), and low (100 mg kg(-1)) doses of LBO for intervention once a day for 4 weeks. The results showed that the intervention effect of the medium-dose group was the most significant. It reduced the symptoms of hyperglycemia, inflammation, insulin resistance, and lipid accumulation in the T2D mouse model. It restored the structure of damaged tissues and cells, such as the pancreas, liver, and kidneys. LBO increased the relative abundance of beneficial bacteria, such as Lactobacillus, Bacteroides, Prevotella, and Akkermansia, and maintained intestinal barrier integrity. The faecal metabolic map showed that the contents of glycogen amino acids, such as proline, serine, and leucine, increased. The contents of cholic, capric, and dodecanoic acid decreased. In summary, we may suggest that LBO can be used as a prebiotic for treating T2D.
C1 [Liu, Hao; Zhang, Zheng; Li, Jianpeng; Cui, Bo; Abd El-Aty, A. M.] Qilu Univ Technol, Shandong Acad Sci, State Key Lab Biobased Mat & Green Papermaking, Jinan 250353, Peoples R China.
   [Liu, Hao; Zhang, Zheng; Li, Jianpeng; Cui, Bo] Qilu Univ Technol, Shandong Acad Sci, Sch Food Sci & Engn, Jinan 250353, Shandong, Peoples R China.
   [Liu, Wei] Yucheng Peoples Hosp, Dezhou 251200, Peoples R China.
   [Warda, Mohamad] Cairo Univ, Fac Vet Med, Dept Biochem & Mol Biol, Giza 12211, Egypt.
   [Abd El-Aty, A. M.] Cairo Univ, Fac Vet Med, Dept Pharmacol, Giza 12211, Egypt.
   [Abd El-Aty, A. M.] Ataturk Univ, Med Fac, Dept Med Pharmacol, TR-25240 Erzurum, Turkey.
RP Cui, B; Abd El-Aty, AM (通讯作者)，Qilu Univ Technol, Shandong Acad Sci, State Key Lab Biobased Mat & Green Papermaking, Jinan 250353, Peoples R China.; Cui, B (通讯作者)，Qilu Univ Technol, Shandong Acad Sci, Sch Food Sci & Engn, Jinan 250353, Shandong, Peoples R China.; Abd El-Aty, AM (通讯作者)，Cairo Univ, Fac Vet Med, Dept Pharmacol, Giza 12211, Egypt.; Abd El-Aty, AM (通讯作者)，Ataturk Univ, Med Fac, Dept Med Pharmacol, TR-25240 Erzurum, Turkey.
EM cuibopaper@163.com; abdelaty44@hotmail.com
RI Abd El-Aty, A. M./H-8216-2018
OI Abd El-Aty, A. M./0000-0001-6596-7907
FU National Key Research & Development Program in China [2019YFD1002704];
   Shandong Major Projects of Independent Innovation [2019JZZY010722];
   Special Project of International Cooperative Research [QLUTGJH2018016];
   Shandong Bohai Sea Granary Science and Technology Demonstration Project
   [2019BHLC002]; Innovation Pilot Project of Integration of Science,
   Education and Industry of Shandong Province [2020KJC-ZD011]; National
   Natural Science Foundation of Shandong Province [ZR2020QC237]
FX This work received support from the National Key Research & Development
   Program in China (Grant No. 2019YFD1002704); Shandong Major Projects of
   Independent Innovation (Grant No. 2019JZZY010722); the Special Project
   of International Cooperative Research (Grant No. QLUTGJH2018016); the
   Shandong Bohai Sea Granary Science and Technology Demonstration Project
   (Grant No. 2019BHLC002); the Innovation Pilot Project of Integration of
   Science, Education and Industry of Shandong Province (Grant No.
   2020KJC-ZD011); the National Natural Science Foundation of Shandong
   Province (Grant No. ZR2020QC237).
CR Abdulwahab DA, 2021, HELIYON, V7, DOI 10.1016/j.heliyon.2021.e06474
   Adusumilli R, 2017, METHODS MOL BIOL, V1550, P339, DOI 10.1007/978-1-4939-6747-6_23
   Aggeletopoulou I, 2019, MICROB PATHOGENESIS, V137, DOI 10.1016/j.micpath.2019.103774
   Al-Fartosy, 2014, AM J BIOCH BIOTECHNO, V11, P74
   Anastyuk SD, 2009, CARBOHYD RES, V344, P779, DOI 10.1016/j.carres.2009.01.023
   Arora A, 2021, LIFE SCI, V273, DOI 10.1016/j.lfs.2021.119311
   Arulmozhi DK, 2008, J PHARM PHARMACOL, V60, P1167, DOI 10.1211/jpp.60.9.0008
   Boerner BP, 2011, ANN NY ACAD SCI, V1243, P103, DOI 10.1111/j.1749-6632.2011.06340.x
   Bonomi L, 2012, AM J PHYSIOL-ENDOC M, V303, pE587, DOI 10.1152/ajpendo.00177.2012
   Brestoff JR, 2015, CELL, V161, P146, DOI 10.1016/j.cell.2015.02.022
   Cade WT, 2008, PHYS THER, V88, P1322, DOI 10.2522/ptj.20080008
   Cani PD, 2009, GUT, V58, P1091, DOI 10.1136/gut.2008.165886
   Cani PD, 2008, DIABETES, V57, P1470, DOI 10.2337/db07-1403
   Cani PD, 2017, FRONT MICROBIOL, V8, DOI 10.3389/fmicb.2017.01765
   Cao C, 2021, FOOD FUNCT, V12, P9829, DOI [10.1039/d1fo01200b, 10.1039/D1FO01200B]
   Carmody RN, 2015, CELL HOST MICROBE, V17, P72, DOI 10.1016/j.chom.2014.11.010
   Causey JL, 2000, NUTR RES, V20, P191, DOI 10.1016/S0271-5317(99)00152-9
   Chavez-Talavera O, 2017, GASTROENTEROLOGY, V152, P1679, DOI 10.1053/j.gastro.2017.01.055
   Cheng SS, 2018, MSYSTEMS, V3, DOI 10.1128/mSystems.00137-18
   de Moura FA, 2015, INT J FOOD SCI TECH, V50, P275, DOI 10.1111/ijfs.12681
   Demirci M, 2020, J DIABETES COMPLICAT, V34, DOI 10.1016/j.jdiacomp.2019.107449
   Ding Y, 2021, FOOD RES INT, V139, DOI 10.1016/j.foodres.2020.109913
   Everard A, 2013, P NATL ACAD SCI USA, V110, P9066, DOI 10.1073/pnas.1219451110
   Everard A, 2011, DIABETES, V60, P2775, DOI 10.2337/db11-0227
   Forsgard RA, 2014, NEUROGASTROENT MOTIL, V26, P1179, DOI 10.1111/nmo.12383
   Forslund K, 2015, NATURE, V528, P262, DOI 10.1038/nature15766
   Fu W., 2016, CHIN J SURG INTEGR T, V22, P120
   Gu ZB, 2018, J AGR FOOD CHEM, V66, P12889, DOI 10.1021/acs.jafc.8b02862
   Guasch-Ferre M, 2016, DIABETES CARE, V39, P833, DOI 10.2337/dc15-2251
   Hehemann JH, 2010, NATURE, V464, P908, DOI 10.1038/nature08937
   Heravi FS, 2019, J CLIN MED, V8, DOI 10.3390/jcm8111935
   Hu Y X, 2017, Zhonghua Gan Zang Bing Za Zhi, V25, P291, DOI 10.3760/cma.j.issn.1007-3418.2017.04.011
   Jiang LF, 2014, CARBOHYD POLYM, V99, P646, DOI 10.1016/j.carbpol.2013.08.084
   Jin ML, 2013, INT J BIOL MACROMOL, V54, P16, DOI 10.1016/j.ijbiomac.2012.11.023
   Kang DJ, 2017, HEPATOL COMMUN, V1, P61, DOI 10.1002/hep4.1020
   Karlsson CLJ, 2012, OBESITY, V20, P2257, DOI 10.1038/oby.2012.110
   Li B, 2020, PROG LIPID RES, V77, DOI 10.1016/j.plipres.2019.101020
   Liu ChengPeng, 2018, Zhongguo Weishengtaxixue Zazhi / Chinese Journal of Microecology, V30, P781
   Lynch SV, 2016, NEW ENGL J MED, V375, P2369, DOI 10.1056/NEJMra1600266
   Mahowald MA, 2009, P NATL ACAD SCI USA, V106, P5859, DOI 10.1073/pnas.0901529106
   Marcobal A, 2013, ISME J, V7, P1933, DOI 10.1038/ismej.2013.89
   Masci A, 2018, FOOD CHEM, V254, P377, DOI 10.1016/j.foodchem.2018.01.176
   Mathavan S, 2017, EUR J PHARM SCI, V106, P1, DOI 10.1016/j.ejps.2017.05.041
   MATHLOUTHI M, 1986, CARBOHYD RES, V152, P47, DOI 10.1016/S0008-6215(00)90286-6
   Million M, 2013, CLIN MICROBIOL INFEC, V19, P305, DOI 10.1111/1469-0691.12172
   Min KH, 2018, BIOCHEM BIOPH RES CO, V503, P1587, DOI 10.1016/j.bbrc.2018.07.084
   Nath S, 2017, J PHARMACOL TOX MET, V84, P20, DOI 10.1016/j.vascn.2016.10.007
   Ning Y., 2001, STRUCTURAL IDENTIFIC
   Nyenwe EA, 2011, METABOLISM, V60, P1, DOI 10.1016/j.metabol.2010.09.010
   Pedro MN, 2018, DIABETOL METAB SYNDR, V10, DOI 10.1186/s13098-018-0308-7
   Plotnikoff Gregory A, 2014, Glob Adv Health Med, V3, P70, DOI 10.7453/gahmj.2014.016
   Andrade MER, 2015, CLIN NUTR, V34, P1080, DOI 10.1016/j.clnu.2015.01.012
   Rankin LC, 2018, CELL, V173, P554, DOI 10.1016/j.cell.2018.03.013
   Savage, 1986, ANNU REV MICROBIOL, V28, P212
   Segata N, 2011, GENOME BIOL, V12, DOI 10.1186/gb-2011-12-6-r60
   Shapiro H, 2018, J EXP MED, V215, P383, DOI 10.1084/jem.20171965
   Shetty SS, 2020, NUTRITION, V79-80, DOI 10.1016/j.nut.2020.110968
   Surana NK, 2014, J CLIN INVEST, V124, P4197, DOI 10.1172/JCI72332
   Tian L., 2021, SCI TECHNOL FOOD IND, V42, P86
   Tiderencel KA, 2020, DIABETES-METAB RES, V36, DOI 10.1002/dmrr.3213
   Umirah F, 2021, DIABETES RES CLIN PR, V173, DOI 10.1016/j.diabres.2021.108689
   Vrieze A, 2012, GASTROENTEROLOGY, V143, P913, DOI 10.1053/j.gastro.2012.06.031
   Wang K, 2019, CELL REP, V26, P222, DOI 10.1016/j.celrep.2018.12.028
   Wang L, 2021, J AGR FOOD CHEM, V69, P3667, DOI 10.1021/acs.jafc.0c07783
   Wang TJ, 2011, NAT MED, V17, P448, DOI 10.1038/nm.2307
   Wang XL, 2020, CARBOHYD POLYM, V240, DOI 10.1016/j.carbpol.2020.116261
   Wang XL, 2020, CARBOHYD POLYM, V229, DOI 10.1016/j.carbpol.2019.115482
   Wang YL, 2021, FOOD FUNCT, V12, P9273, DOI [10.1039/d1fo01233a, 10.1039/D1FO01233A]
   Wei XY, 2020, J FOOD BIOCHEM, V44, DOI 10.1111/jfbc.13441
   Woting A, 2016, NUTRIENTS, V8, DOI 10.3390/nu8040202
   Wu GD, 2011, SCIENCE, V334, P105, DOI 10.1126/science.1208344
   Wu SY, 2021, FOOD RES INT, V147, DOI 10.1016/j.foodres.2021.110550
   Xie J, 2017, J FOOD SCI, V82, P2411, DOI 10.1111/1750-3841.13813
   You YM, 2015, FOOD FUNCT, V6, P3144, DOI 10.1039/c5fo00432b
   Zhang XR, 2011, J ETHNOPHARMACOL, V136, P465, DOI 10.1016/j.jep.2011.04.054
   Zhang YY, 2007, DIABETES, V56, P1647, DOI 10.2337/db07-0123
   Zhang Z, 2020, FOOD RES INT, V138, DOI 10.1016/j.foodres.2020.109778
   Zhang Z, 2019, J AGR FOOD CHEM, V67, P7674, DOI 10.1021/acs.jafc.9b01479
   Zhang Z, 2019, MOL NUTR FOOD RES, V63, DOI 10.1002/mnfr.201800941
   Zhang ZM, 2021, J CHROMATOGR B, V1173, DOI 10.1016/j.jchromb.2021.122683
   Zhou LB, 2008, ENDOCRINOLOGY, V149, P4510, DOI 10.1210/en.2007-1752
   Zhou LS, 2018, CARBOHYD POLYM, V195, P643, DOI 10.1016/j.carbpol.2018.05.022
   Zhu X., 2005, J SHENYANG MED COLL, V7, P152
   Zierer J, 2018, NAT GENET, V50, P790, DOI 10.1038/s41588-018-0135-7
NR 84
TC 1
Z9 1
U1 8
U2 8
PU ROYAL SOC CHEMISTRY
PI CAMBRIDGE
PA THOMAS GRAHAM HOUSE, SCIENCE PARK, MILTON RD, CAMBRIDGE CB4 0WF, CAMBS,
   ENGLAND
SN 2042-6496
EI 2042-650X
J9 FOOD FUNCT
JI Food Funct.
PD MAY 10
PY 2022
VL 13
IS 9
BP 5416
EP 5429
DI 10.1039/d1fo02667d
EA APR 2022
PG 14
WC Biochemistry & Molecular Biology; Food Science & Technology
WE Science Citation Index Expanded (SCI-EXPANDED)
SC Biochemistry & Molecular Biology; Food Science & Technology
GA 1B9ZA
UT WOS:000787856400001
PM 35475434
DA 2022-07-05
ER

PT J
AU Yang, QY
   Zhang, JH
   Zhu, Y
AF Yang, Qiaoyu
   Zhang, Jihang
   Zhu, Yin
TI Potential Roles of the Gut Microbiota in Pancreatic Carcinogenesis and
   Therapeutics
SO FRONTIERS IN CELLULAR AND INFECTION MICROBIOLOGY
LA English
DT Review
DE gut microbiota; pancreatic cancer; carcinogenesis; diagnosis; treatment
ID CHAIN FATTY-ACIDS; INTESTINAL BACTERIAL OVERGROWTH; LIVER-DISEASE;
   BILE-ACIDS; HELICOBACTER-PYLORI; PERIODONTAL-DISEASE; DIETARY FIBER;
   CANCER; INFLAMMATION; HEALTH
AB The intestinal microenvironment is composed of normal gut microbiota and the environment in which it lives. The largest microecosystem in the human body is the gut microbiota, which is closely related to various diseases of the human body. Pancreatic cancer (PC) is a common malignancy of the digestive system worldwide, and it has a 5-year survival rate of only 5%. Early diagnosis of pancreatic cancer is difficult, so most patients have missed their best opportunity for surgery at the time of diagnosis. However, the etiology is not entirely clear, but there are certain associations between PC and diet, lifestyle, obesity, diabetes and chronic pancreatitis. Many studies have shown that the translocation of the gut microbiota, microbiota dysbiosis, imbalance of the oral microbiota, the interference of normal metabolism function and toxic metabolite products are closely associated with the incidence of PC and influence its prognosis. Therefore, understanding the correlation between the gut microbiota and PC could aid the diagnosis and treatment of PC. Here, we review the correlation between the gut microbiota and PC and the research progresses for the gut microbiota in the diagnosis and treatment of PC.
C1 [Yang, Qiaoyu; Zhu, Yin] Nanchang Univ, Nanchang Univ, Dept Gastroenterol, Affiliated Hosp 1, Nanchang, Peoples R China.
   [Yang, Qiaoyu] Nanchang Univ, Queen Mary Coll, Nanchang, Peoples R China.
   [Zhang, Jihang] Third Mil Med Univ, Xinqiao Hosp, Inst Cardiovasc Dis, Chongqing, Peoples R China.
RP Zhu, Y (通讯作者)，Nanchang Univ, Nanchang Univ, Dept Gastroenterol, Affiliated Hosp 1, Nanchang, Peoples R China.; Zhang, JH (通讯作者)，Third Mil Med Univ, Xinqiao Hosp, Inst Cardiovasc Dis, Chongqing, Peoples R China.
EM zhang.zjh@qq.com; zhuyin27@sina.com
CR Armougom F, 2009, PLOS ONE, V4, DOI 10.1371/journal.pone.0007125
   Belkaid Y, 2014, CELL, V157, P121, DOI 10.1016/j.cell.2014.03.011
   Bellone G, 1999, AM J PATHOL, V155, P537, DOI 10.1016/S0002-9440(10)65149-8
   Bibbo S, 2017, MINERVA GASTROENTERO, V63, P420, DOI 10.23736/S1121-421X.17.02374-1
   Bolden JE, 2006, NAT REV DRUG DISCOV, V5, P769, DOI 10.1038/nrd2133
   Borrelli A, 2018, REDOX BIOL, V15, P467, DOI 10.1016/j.redox.2018.01.009
   Brooks AW, 2018, PLOS BIOL, V16, DOI 10.1371/journal.pbio.2006842
   Canani RB, 2011, WORLD J GASTROENTERO, V17, P1519, DOI [10.3748/wjg.v17.i12. 1519, 10.3748/wjg.v17.i12.1519]
   Capurso G, 2016, UNITED EUR GASTROENT, V4, P697, DOI 10.1177/2050640616630117
   Carvalho BM, 2012, DIABETOLOGIA, V55, P2823, DOI 10.1007/s00125-012-2648-4
   Chang JS, 2016, PANCREAS, V45, P134, DOI 10.1097/MPA.0000000000000419
   Chen DF, 2019, INT J CANCER, V145, P2021, DOI 10.1002/ijc.32003
   Chen P, 2015, HEPATOLOGY, V61, P883, DOI 10.1002/hep.27489
   Chu LC, 2017, CANCER J, V23, P333, DOI 10.1097/PPO.0000000000000290
   CORRA S, 1993, TERATOGEN CARCIN MUT, V13, P199, DOI 10.1002/tcm.1770130502
   Craciun CI, 2022, BIOMEDICINES, V10, DOI 10.3390/biomedicines10020308
   Cruz NG, 2013, DIABETES RES CLIN PR, V99, P85, DOI 10.1016/j.diabres.2012.09.003
   CUMMINGS JH, 1987, GUT, V28, P1221, DOI 10.1136/gut.28.10.1221
   Daniluk J, 2012, J CLIN INVEST, V122, P1519, DOI 10.1172/JCI59743
   Eibl G, 2019, SEMIN CANCER BIOL, V54, P50, DOI 10.1016/j.semcancer.2017.10.007
   Elkrief A, 2019, GUT MICROBES, V10, P424, DOI 10.1080/19490976.2018.1527167
   Ertz-Archambault N, 2017, WORLD J GASTROENTERO, V23, P1899, DOI 10.3748/wjg.v23.i10.1899
   Eslamparast T, 2014, AM J CLIN NUTR, V99, P535, DOI 10.3945/ajcn.113.068890
   Fan XZ, 2018, GUT, V67, P120, DOI 10.1136/gutjnl-2016-312580
   Fan Y, 2021, NAT REV MICROBIOL, V19, P55, DOI 10.1038/s41579-020-0433-9
   Farrow B, 2003, J GASTROINTEST SURG, V7, P864, DOI 10.1016/S1091-255X(03)00142-2
   Fei N, 2013, ISME J, V7, P880, DOI 10.1038/ismej.2012.153
   Feig C, 2012, CLIN CANCER RES, V18, P4266, DOI 10.1158/1078-0432.CCR-11-3114
   Feng HY, 2016, WORLD J GASTROENTERO, V22, P7463, DOI 10.3748/wjg.v22.i33.7463
   Forbes JD, 2016, FRONT MICROBIOL, V7, DOI 10.3389/fmicb.2016.01081
   Francescone R, 2014, CANCER J, V20, P181, DOI 10.1097/PPO.0000000000000048
   Gasbarrini A, 2011, ALIMENT PHARM THER, V33, P1378, DOI 10.1111/j.1365-2036.2011.04657.x
   Goodrich JK, 2014, CELL, V159, P789, DOI 10.1016/j.cell.2014.09.053
   Grander C, 2018, GUT, V67, P892, DOI 10.1136/gutjnl-2016-313432
   Guerra C, 2007, CANCER CELL, V11, P291, DOI 10.1016/j.ccr.2007.01.012
   Guo W, 2021, COMMUN BIOL, V4, DOI 10.1038/s42003-021-02557-5
   Hakkak R, 2017, PLOS ONE, V12, DOI 10.1371/journal.pone.0181451
   Heintz-Buschart A, 2018, TRENDS MICROBIOL, V26, P563, DOI 10.1016/j.tim.2017.11.002
   Hooper LV, 2012, SCIENCE, V336, P1268, DOI 10.1126/science.1223490
   Horai R, 2015, IMMUNITY, V43, P343, DOI 10.1016/j.immuni.2015.07.014
   Houten SM, 2006, EMBO J, V25, P1419, DOI 10.1038/sj.emboj.7601049
   Hruban RH, 2000, CLIN CANCER RES, V6, P2969
   Huang H, 2014, ONCOGENE, V33, P532, DOI 10.1038/onc.2012.619
   Humphris JL, 2014, CANCER-AM CANCER SOC, V120, P3669, DOI 10.1002/cncr.28863
   Hussain SP, 2003, NAT REV CANCER, V3, P276, DOI 10.1038/nrc1046
   Illiano P, 2020, FEBS J, V287, P833, DOI 10.1111/febs.15217
   Jandhyala SM, 2017, SCI REP-UK, V7, DOI 10.1038/srep43640
   Jesnowski R, 2010, PANCREATOLOGY, V10, P462, DOI 10.1159/000264677
   Klein AP, 2021, NAT REV GASTRO HEPAT, V18, P493, DOI 10.1038/s41575-021-00457-x
   Knorr J, 2019, TRENDS MICROBIOL, V27, P731, DOI 10.1016/j.tim.2019.04.010
   Koh A, 2016, CELL, V165, P1332, DOI 10.1016/j.cell.2016.05.041
   Kolodziejczyk AA, 2019, NAT REV MICROBIOL, V17, P742, DOI 10.1038/s41579-019-0256-8
   Komura T, 2010, DIABETES, V59, P634, DOI 10.2337/db09-0659
   Kraehenbuehl L, 2022, NAT REV CLIN ONCOL, V19, P37, DOI 10.1038/s41571-021-00552-7
   Kundu JK, 2008, MUTAT RES-REV MUTAT, V659, P15, DOI 10.1016/j.mrrev.2008.03.002
   Larsen N, 2010, PLOS ONE, V5, DOI 10.1371/journal.pone.0009085
   Lee CJ, 2020, ANN NY ACAD SCI, V1461, P37, DOI 10.1111/nyas.14107
   Lee KA, 2021, BRIT J CANCER, V125, P1197, DOI 10.1038/s41416-021-01467-x
   Lesina M, 2011, CANCER CELL, V19, P456, DOI 10.1016/j.ccr.2011.03.009
   Leslie M, 2015, SCIENCE, V350, P614, DOI 10.1126/science.350.6261.614
   Lu Y, 2000, SURG TODAY, V30, P903, DOI 10.1007/s005950070042
   Maffei VJ, 2017, J GERONTOL A-BIOL, V72, P1474, DOI 10.1093/gerona/glx042
   Makki K, 2018, CELL HOST MICROBE, V23, P705, DOI 10.1016/j.chom.2018.05.012
   Meng CT, 2018, GENOM PROTEOM BIOINF, V16, P33, DOI 10.1016/j.gpb.2017.06.002
   Michaud DS, 2007, JNCI-J NATL CANCER I, V99, P171, DOI 10.1093/jnci/djk021
   Michaud DS, 2013, GUT, V62, P1764, DOI 10.1136/gutjnl-2012-303006
   Mitsuhashi K, 2015, ONCOTARGET, V6, P7209, DOI 10.18632/oncotarget.3109
   Mowat AM, 2014, NAT REV IMMUNOL, V14, P667, DOI 10.1038/nri3738
   Mysak J, 2014, J IMMUNOL RES, V2014, DOI 10.1155/2014/476068
   Naderian Mohammadreza, 2017, Middle East J Dig Dis, V9, P12, DOI 10.15171/mejdd.2016.46
   Nilsson HO, 2006, WORLD J GASTROENTERO, V12, P3038, DOI 10.3748/wjg.v12.i19.3038
   Ochi A, 2012, J CLIN INVEST, V122, P4118, DOI 10.1172/JCI63606
   Pagliari D, 2018, MEDIAT INFLAMM, V2018, DOI 10.1155/2018/7946431
   Pesic M, 2016, CURR OPIN CELL BIOL, V43, P55, DOI 10.1016/j.ceb.2016.07.010
   Piya MK, 2013, J ENDOCRINOL, V216, pT1, DOI 10.1530/JOE-12-0498
   Puckett Y., 2022, STATPEARLS
   Pushalkar S, 2018, CANCER DISCOV, V8, P403, DOI 10.1158/2159-8290.CD-17-1134
   Pylayeva-Gupta Y, 2012, CANCER CELL, V21, P836, DOI 10.1016/j.ccr.2012.04.024
   Raimondi S, 2010, BEST PRACT RES CL GA, V24, P349, DOI 10.1016/j.bpg.2010.02.007
   Ren ZG, 2017, ONCOTARGET, V8, P95176, DOI 10.18632/oncotarget.18820
   Riquelme E, 2019, CELL, V178, P795, DOI 10.1016/j.cell.2019.07.008
   Rothschild D, 2018, NATURE, V555, P210, DOI 10.1038/nature25973
   Ryan DP, 2014, NEW ENGL J MED, V371, P1039, DOI 10.1056/NEJMra1404198
   Sekirov I, 2010, PHYSIOL REV, V90, P859, DOI 10.1152/physrev.00045.2009
   Serna-Thome G, 2018, REV INVEST CLIN, V70, P136, DOI 10.24875/RIC.18002527
   Sethi V, 2019, GASTROENTEROLOGY, V156, P2097, DOI 10.1053/j.gastro.2018.12.045
   Shrader HR, 2021, SURGERY, V169, P617, DOI 10.1016/j.surg.2020.09.029
   Siegel RL, 2019, CA-CANCER J CLIN, V69, P7, DOI 10.3322/caac.21551
   Sivan A, 2015, SCIENCE, V350, P1084, DOI 10.1126/science.aac4255
   Smith PM, 2013, SCIENCE, V341, P569, DOI 10.1126/science.1241165
   Smits LP, 2013, GASTROENTEROLOGY, V145, P946, DOI 10.1053/j.gastro.2013.08.058
   Song SS, 2015, PLOS ONE, V10, DOI 10.1371/journal.pone.0134321
   Sonnenburg JL, 2016, NATURE, V535, P56, DOI 10.1038/nature18846
   Sung H., 2021, CA Cancer J. Clin, V71, P209, DOI 10.3322/caac.21660
   Takayama S, 2007, HEPATO-GASTROENTEROL, V54, P2387
   Tan J, 2014, ADV IMMUNOL, V121, P91, DOI 10.1016/B978-0-12-800100-4.00003-9
   Thomas RM, 2020, NAT REV GASTRO HEPAT, V17, P53, DOI 10.1038/s41575-019-0242-7
   Thomas RM, 2018, CARCINOGENESIS, V39, P1068, DOI 10.1093/carcin/bgy073
   Torres PJ, 2015, PEERJ, V3, DOI 10.7717/peerj.1373
   Tucker ON, 2004, CARCINOGENESIS, V25, P419, DOI 10.1093/carcin/bgh010
   Turnbaugh PJ, 2012, NATURE, V487, P47, DOI 10.1038/487047a
   Vemuri R, 2019, SEMIN IMMUNOPATHOL, V41, P265, DOI 10.1007/s00281-018-0716-7
   Vetizou M, 2015, SCIENCE, V350, P1079, DOI 10.1126/science.aad1329
   Vincent A, 2011, LANCET, V378, P607, DOI 10.1016/S0140-6736(10)62307-0
   Vital M, 2014, MBIO, V5, DOI 10.1128/mBio.00889-14
   Wang JW, 2019, J FORMOS MED ASSOC, V118, pS23, DOI 10.1016/j.jfma.2018.08.011
   Wei MY, 2019, MOL CANCER, V18, DOI 10.1186/s12943-019-1008-0
   Wu CH, 2021, DIABET METAB SYND OB, V14, P285, DOI 10.2147/DMSO.S291822
   Yadav D, 2013, GASTROENTEROLOGY, V144, P1252, DOI 10.1053/j.gastro.2013.01.068
   Zambirinis CP, 2014, CANCER J, V20, P195, DOI 10.1097/PPO.0000000000000045
   Zampa A, 2004, ANAEROBE, V10, P19, DOI 10.1016/j.anaerobe.2003.12.002
   Zhang N, 2018, NUTRITION, V51-52, P80, DOI 10.1016/j.nut.2017.12.005
   Zhou CH, 2020, PANCREATOLOGY, V20, P16, DOI 10.1016/j.pan.2019.11.013
NR 113
TC 0
Z9 0
U1 0
U2 0
PU FRONTIERS MEDIA SA
PI LAUSANNE
PA AVENUE DU TRIBUNAL FEDERAL 34, LAUSANNE, CH-1015, SWITZERLAND
SN 2235-2988
J9 FRONT CELL INFECT MI
JI Front. Cell. Infect. Microbiol.
PD APR 6
PY 2022
VL 12
AR 872019
DI 10.3389/fcimb.2022.872019
PG 13
WC Immunology; Microbiology
WE Science Citation Index Expanded (SCI-EXPANDED)
SC Immunology; Microbiology
GA 0X9WT
UT WOS:000790050800001
PM 35463649
OA Green Published, gold
DA 2022-07-05
ER

PT J
AU Chow, E
   Yang, AM
   Chung, CHL
   Chan, JCN
AF Chow, Elaine
   Yang, Aimin
   Chung, Colin H. L.
   Chan, Juliana C. N.
TI A Clinical Perspective of the Multifaceted Mechanism of Metformin in
   Diabetes, Infections, Cognitive Dysfunction, and Cancer
SO PHARMACEUTICALS
LA English
DT Review
DE metformin; diabetes; mechanisms; anticancer action; infections;
   cognition; cardioprotection
ID ALL-CAUSE MORTALITY; CHRONIC KIDNEY-DISEASE; FATTY LIVER-DISEASE;
   OUTCOME PROGRESSION TRIAL; CARDIOVASCULAR-DISEASE; GLYCEMIC CONTROL;
   RETROSPECTIVE COHORT; ENDOTHELIAL FUNCTION; SEVERE HYPOGLYCEMIA;
   OLDER-ADULTS
AB In type 2 diabetes, ecological and lifecourse factors may interact with the host microbiota to influence expression of his/her genomes causing perturbation of interconnecting biological pathways with diverse clinical course. Metformin is a plant-based or plant-derived medicinal product used for the treatment of type 2 diabetes for over 60 years and is an essential drug listed by the World Health Organization. By reducing mitochondrial oxidative phosphorylation and adenosine triphosphate (ATP) production, metformin increased AMP (adenosine monophosphate)-activated protein kinase (AMPK) activity and altered cellular redox state with reduced glucagon activity, endogenous glucose production, lipogenesis, and protein synthesis. Metformin modulated immune response by directly reducing neutrophil to lymphocyte ratio and improving the phagocytic function of immune cells. By increasing the relative abundance of mucin-producing and short-chain-fatty-acid-producing gut microbes, metformin further improved the host inflammatory and metabolic milieu. Experimentally, metformin promoted apoptosis and reduced proliferation of cancer cells by reducing their oxygen consumption and modulating the microenvironment. Both clinical and mechanistic studies support the pluripotent effects of metformin on reducing cardiovascular-renal events, infection, cancer, cognitive dysfunction, and all-cause death in type 2 diabetes, making this low-cost medication a fundamental therapy for individualization of other glucose-lowering drugs in type 2 diabetes. Further research into the effects of metformin on cognitive function, infection and cancer, especially in people without diabetes, will provide new insights into the therapeutic value of metformin in our pursuit of prevention and treatment of ageing-related as well as acute and chronic diseases beyond diabetes.
C1 [Chow, Elaine; Yang, Aimin; Chung, Colin H. L.; Chan, Juliana C. N.] Chinese Univ Hong Kong, Prince Wales Hosp, Dept Med & Therapeut, Hong Kong 999077, Peoples R China.
   [Chow, Elaine; Yang, Aimin; Chan, Juliana C. N.] Chinese Univ Hong Kong, Prince Wales Hosp, Hong Kong Inst Diabet & Obes, Hong Kong 999077, Peoples R China.
   [Chow, Elaine] Chinese Univ Hong Kong, Prince Wales Hosp, Phase Clin Trial Ctr 1, Hong Kong 999077, Peoples R China.
RP Chan, JCN (通讯作者)，Chinese Univ Hong Kong, Prince Wales Hosp, Dept Med & Therapeut, Hong Kong 999077, Peoples R China.; Chan, JCN (通讯作者)，Chinese Univ Hong Kong, Prince Wales Hosp, Hong Kong Inst Diabet & Obes, Hong Kong 999077, Peoples R China.
EM e.chow@cuhk.edu.hk; aiminyang@cuhk.edu.hk; 1155125450@link.cuhk.edu.hk;
   jchan@cuhk.edu.hk
RI ; Yang, Aimin/D-8344-2015; Chan, Juliana/B-7918-2016
OI Chung, Ho Lam Colin/0000-0003-2821-6965; Yang,
   Aimin/0000-0003-2968-1762; Chan, Juliana/0000-0003-1325-1194
FU Chinese University of Hong Kong (CUHK) Impact Research Postdoctoral
   Scheme
FX A.Y. was supported by the Chinese University of Hong Kong (CUHK) Impact
   Research Postdoctoral Scheme.
CR Ala M, 2021, ACS PHARMACOL TRANSL, V4, P1747, DOI 10.1021/acsptsci.1c00167
   Amer Diabet Assoc, 2021, DIABETES CARE, V44, pS111, DOI 10.2337/dc21-S009
   An HJ, 2016, J DIABETES COMPLICAT, V30, P1017, DOI 10.1016/j.jdiacomp.2016.04.018
   Aroda VR, 2017, DIABETOLOGIA, V60, P1601, DOI 10.1007/s00125-017-4361-9
   Bai MZ, 2018, ONCOGENE, V37, P5666, DOI 10.1038/s41388-018-0360-7
   Bailey CJ, 2008, DIABETOLOGIA, V51, P1552, DOI 10.1007/s00125-008-1053-5
   Bailey CJ, 2017, DIABETOLOGIA, V60, P1566, DOI 10.1007/s00125-017-4318-z
   Ben Sahra I, 2011, CANCER RES, V71, P4366, DOI 10.1158/0008-5472.CAN-10-1769
   Bergmark BA, 2019, CIRCULATION, V140, P1004, DOI 10.1161/CIRCULATIONAHA.119.040144
   Bodmer M, 2010, DIABETES CARE, V33, P1304, DOI 10.2337/dc09-1791
   Bramante CT, 2021, LANCET HEALTH LONGEV, V2, pE34, DOI 10.1016/S2666-7568(20)30033-7
   Breunig IM, 2014, J MANAG CARE SPEC PH, V20, P895, DOI 10.18553/jmcp.2014.20.9.895
   Bugianesi E, 2005, AM J GASTROENTEROL, V100, P1082, DOI 10.1111/j.1572-0241.2005.41583.x
   Buse JB, 2020, DIABETES CARE, V43, P487, DOI 10.2337/dci19-0066
   Cabreiro F, 2013, CELL, V153, P228, DOI 10.1016/j.cell.2013.02.035
   Cabrera CS, 2020, KIDNEY INT REP, V5, P1651, DOI 10.1016/j.ekir.2020.07.029
   Cameron AR, 2016, CIRC RES, V119, P652, DOI 10.1161/CIRCRESAHA.116.308445
   Campbell JM, 2018, J ALZHEIMERS DIS, V65, P1225, DOI 10.3233/JAD-180263
   Campbell JM, 2017, AGEING RES REV, V40, P31, DOI 10.1016/j.arr.2017.08.003
   Cetin M, 2016, DRUG DELIV, V23, P2796, DOI 10.3109/10717544.2015.1089957
   Chang MY, 2017, SCI REP-UK, V7, DOI 10.1038/s41598-017-07300-x
   Charytan DM, 2019, DIABETES OBES METAB, V21, P1199, DOI 10.1111/dom.13642
   Chaudhari K, 2020, GEROSCIENCE, V42, P97, DOI 10.1007/s11357-019-00146-3
   Chen XY, 2015, AM J PHYSIOL-LUNG C, V309, pL262, DOI 10.1152/ajplung.00389.2014
   Chen Y, 2020, J PHARM INVEST, V50, P219, DOI 10.1007/s40005-020-00480-1
   Chen YC, 2020, DIABETES CARE, V43, P1399, DOI 10.2337/dc20-0660
   Cheng X, 2020, CELL METAB, V32, P537, DOI 10.1016/j.cmet.2020.08.013
   Cheng YY, 2014, J STROKE CEREBROVASC, V23, pE99, DOI 10.1016/j.jstrokecerebrovasdis.2013.09.001
   Currie CJ, 2009, DIABETOLOGIA, V52, P1766, DOI 10.1007/s00125-009-1440-6
   Dalan R, 2020, DIABETES RES CLIN PR, V164, DOI 10.1016/j.diabres.2020.108230
   Davis BJ, 2006, DIABETES, V55, P496, DOI 10.2337/diabetes.55.02.06.db05-1064
   de Jager CPC, 2012, PLOS ONE, V7, DOI 10.1371/journal.pone.0046561
   de Jager J, 2014, J INTERN MED, V275, P59, DOI 10.1111/joim.12128
   de la Cuesta-Zuluaga J, 2017, DIABETES CARE, V40, P54, DOI 10.2337/dc16-1324
   DeCensi A, 2010, CANCER PREV RES, V3, P1451, DOI 10.1158/1940-6207.CAPR-10-0157
   Ekstrom N, 2012, BMJ OPEN, V2, DOI 10.1136/bmjopen-2012-001076
   Evans JMM, 2006, DIABETOLOGIA, V49, P930, DOI 10.1007/s00125-006-0176-9
   Farkhondeh T, 2021, CURR ONCOL, V28, P1412, DOI 10.3390/curroncol28020134
   Foretz M, 2010, J CLIN INVEST, V120, P2355, DOI 10.1172/JCI40671
   Fung CSC, 2015, CARDIOVASC DIABETOL, V14, DOI 10.1186/s12933-015-0304-2
   Gansevoort RT, 2013, LANCET, V382, P339, DOI 10.1016/S0140-6736(13)60595-4
   Gerich JE, 2000, DIABETES OBES METAB, V2, P345, DOI 10.1046/j.1463-1326.2000.00085.x
   Ghadernezhad N, 2016, PHARM BIOL, V54, P2211, DOI 10.3109/13880209.2016.1150306
   Giaccari A, 2021, DIABETES CARE, V44, P647, DOI 10.2337/dc20-1964
   Goodwin PJ, 2021, NPJ BREAST CANCER, V7, DOI 10.1038/s41523-021-00275-z
   Gormsen LC, 2016, J NUCL MED, V57, P1920, DOI 10.2967/jnumed.116.177774
   Grant PJ, 2003, DIABETES METAB, V29, pS44
   GRANT PJ, 1991, DIABETIC MED, V8, P361, DOI 10.1111/j.1464-5491.1991.tb01610.x
   Griffin SJ, 2017, DIABETOLOGIA, V60, P1620, DOI 10.1007/s00125-017-4337-9
   Guo M, 2014, CLIN EXP PHARMACOL P, V41, P650, DOI 10.1111/1440-1681.12265
   Gurung M, 2020, EBIOMEDICINE, V51, DOI 10.1016/j.ebiom.2019.11.051
   Han YC, 2019, CARDIOVASC DIABETOL, V18, DOI 10.1186/s12933-019-0900-7
   Hardie DG, 2014, ANNU REV NUTR, V34, P31, DOI 10.1146/annurev-nutr-071812-161148
   Harris ST, 2021, DIABETES CARE, V44, P2293, DOI 10.2337/dc21-0529
   Haukeland JW, 2009, SCAND J GASTROENTERO, V44, P853, DOI 10.1080/00365520902845268
   He H, 2015, CANCER J, V21, P70, DOI 10.1097/PPO.0000000000000103
   Heckman-Stoddard BM, 2017, DIABETOLOGIA, V60, P1639, DOI 10.1007/s00125-017-4372-6
   Higurashi T, 2016, LANCET ONCOL, V17, P475, DOI 10.1016/S1470-2045(15)00565-3
   Hohnholt MC, 2017, J NEUROSCI RES, V95, P2307, DOI 10.1002/jnr.24050
   Holman RR, 2008, NEW ENGL J MED, V359, P1577, DOI 10.1056/NEJMoa0806470
   Home PD, 2010, DIABETOLOGIA, V53, P1838, DOI 10.1007/s00125-010-1804-y
   Hsu SK, 2021, INT J MOL SCI, V22, DOI 10.3390/ijms22179453
   Hung SC, 2015, LANCET DIABETES ENDO, V3, P605, DOI 10.1016/S2213-8587(15)00123-0
   Jaune E, 2018, FRONT ENDOCRINOL, V9, DOI 10.3389/fendo.2018.00472
   Jeon BS, 2016, BIOTECHNOL BIOFUELS, V9, DOI 10.1186/s13068-016-0549-3
   Jin Q, 2014, BRAIN BEHAV IMMUN, V40, P131, DOI 10.1016/j.bbi.2014.03.003
   Johnson JA, 2002, DIABETES CARE, V25, P2244, DOI 10.2337/diacare.25.12.2244
   Kim DI, 2015, ARCH BIOCHEM BIOPHYS, V584, P90, DOI 10.1016/j.abb.2015.08.009
   Kim HS, 2020, INT J MED SCI, V17, P2551, DOI 10.7150/ijms.50338
   Kim J, 2012, EXP DIABETES RES, DOI 10.1155/2012/210821
   Kita Y, 2012, PLOS ONE, V7, DOI 10.1371/journal.pone.0043056
   Koenig AM, 2017, ALZ DIS ASSOC DIS, V31, P107, DOI 10.1097/WAD.0000000000000202
   Krakoff J, 2010, OBESITY, V18, P1762, DOI 10.1038/oby.2010.21
   Kristofi R, 2021, J ENDOCRINOL, V251, pR11, DOI 10.1530/JOE-21-0194
   Kwon S, 2020, DIABETES CARE, V43, P948, DOI 10.2337/dc19-0936
   LaMoia TE, 2021, ENDOCR REV, V42, P77, DOI 10.1210/endrev/bnaa023
   Lavine JE, 2011, JAMA-J AM MED ASSOC, V305, P1659, DOI 10.1001/jama.2011.520
   Lee MS, 2011, BMC CANCER, V11, DOI 10.1186/1471-2407-11-20
   Li M, 2018, FRONT PHYSIOL, V9, DOI 10.3389/fphys.2018.01039
   Li X, 2021, EUR J CLIN INVEST, V51, DOI 10.1111/eci.13536
   Li Y, 2013, BIOMED REP, V1, P57, DOI 10.3892/br.2012.18
   Libby G, 2009, DIABETES CARE, V32, P1620, DOI 10.2337/dc08-2175
   Lin HZ, 2000, NAT MED, V6, P998, DOI 10.1038/79697
   Lipska KJ, 2017, DIABETES CARE, V40, P468, DOI 10.2337/dc16-0985
   Liu F, 2014, INT J MOL MED, V33, P51, DOI 10.3892/ijmm.2013.1560
   Loomba R, 2009, ALIMENT PHARM THER, V29, P172, DOI 10.1111/j.1365-2036.2008.03869.x
   Luchsinger JA, 2017, DIABETES CARE, V40, P958, DOI 10.2337/dc16-2376
   Lv ZQ, 2020, FRONT ENDOCRINOL, V11, DOI 10.3389/fendo.2020.00191
   Ma RX, 2020, ACTA PHARMACOL SIN, V41, P1403, DOI 10.1038/s41401-020-00508-0
   Madiraju AK, 2014, NATURE, V510, P542, DOI 10.1038/nature13270
   Mallik R, 2018, DIABETES RES CLIN PR, V143, P409, DOI 10.1016/j.diabres.2018.05.023
   Mao DD, 2022, HEPATOL COMMUN, V6, P1350, DOI 10.1002/hep4.1891
   Mao DD, 2022, LANCET REG HEALTH-W, V18, DOI 10.1016/j.lanwpc.2021.100315
   Marchesini G, 2001, LANCET, V358, P893, DOI 10.1016/S0140-6736(01)06042-1
   Marfella R, 1996, DIABETES CARE, V19, P934, DOI 10.2337/diacare.19.9.934
   Marshall SM, 2017, DIABETOLOGIA, V60, P1561, DOI 10.1007/s00125-017-4343-y
   Mather KJ, 2001, J AM COLL CARDIOL, V37, P1344, DOI 10.1016/S0735-1097(01)01129-9
   McNeilly AD, 2012, DIABETOLOGIA, V55, P3061, DOI 10.1007/s00125-012-2686-y
   Menegazzo L, 2018, ACTA DIABETOL, V55, P593, DOI 10.1007/s00592-018-1129-8
   Mogensen UM, 2015, DIABETOLOGIA, V58, P50, DOI 10.1007/s00125-014-3372-z
   Monami M, 2021, NUTR METAB CARDIOVAS, V31, P699, DOI 10.1016/j.numecd.2020.11.031
   Moore E, 2012, INT PSYCHOGERIATR, V24, P541, DOI 10.1017/S1041610211002511
   Moore EM, 2013, DIABETES CARE, V36, P2981, DOI 10.2337/dc13-0229
   Mor A, 2016, BMJ OPEN, V6, DOI 10.1136/bmjopen-2016-011523
   Morgan CL, 2014, DIABETES OBES METAB, V16, P957, DOI 10.1111/dom.12302
   Mortensen E, 2018, EUR RESPIR J, V52, DOI 10.1183/13993003.congress-2018.PA2639
   Mostafa DK, 2016, PSYCHOPHARMACOLOGY, V233, P2513, DOI 10.1007/s00213-016-4301-2
   Nafisa A, 2018, PHARMACOL THERAPEUT, V192, P150, DOI 10.1016/j.pharmthera.2018.07.007
   Navaneethan SD, 2021, ANN INTERN MED, V174, P385, DOI 10.7326/M20-5938
   Neven E, 2018, KIDNEY INT, V94, P102, DOI 10.1016/j.kint.2018.01.027
   Ng TP, 2014, J ALZHEIMERS DIS, V41, P61, DOI 10.3233/JAD-131901
   Oliveira WH, 2016, BRAIN RES, V1644, P149, DOI 10.1016/j.brainres.2016.05.013
   Omer Z, 2010, EUR J GASTROEN HEPAT, V22, P18, DOI 10.1097/MEG.0b013e32832e2baf
   Ou ZR, 2018, BRAIN BEHAV IMMUN, V69, P351, DOI 10.1016/j.bbi.2017.12.009
   Pantalone KM, 2012, DIABETES OBES METAB, V14, P803, DOI 10.1111/j.1463-1326.2012.01604.x
   Pernicova I, 2020, LANCET DIABETES ENDO, V8, P278, DOI 10.1016/S2213-8587(20)30021-8
   Pernicova I, 2014, NAT REV ENDOCRINOL, V10, P143, DOI 10.1038/nrendo.2013.256
   Petrie JR, 2020, DIABETES OBES METAB, V22, P904, DOI 10.1111/dom.13984
   Phung OJ, 2010, JAMA-J AM MED ASSOC, V303, P1410, DOI 10.1001/jama.2010.405
   Pimentel I, 2021, JNCI-J NATL CANCER I, V113, P192, DOI 10.1093/jnci/djaa082
   Pimentel I, 2019, BREAST, V48, P17, DOI 10.1016/j.breast.2019.08.003
   Poly TN, 2021, J CLIN MED, V10, DOI 10.3390/jcm10163507
   Porter KM, 2019, J CLIN ENDOCR METAB, V104, P4837, DOI 10.1210/jc.2018-01791
   Raee MR, 2017, ARCH IRAN MED, V20, P141, DOI 0172003/AIM.005
   Rattan R, 2011, J CELL MOL MED, V15, P166, DOI 10.1111/j.1582-4934.2009.00954.x
   Rattan R, 2012, J ONCOL, V2012, DOI 10.1155/2012/928127
   Rena G, 2017, DIABETOLOGIA, V60, P1577, DOI 10.1007/s00125-017-4342-z
   Rodriguez-Carlos A, 2020, MICROBES INFECT, V22, P111, DOI 10.1016/j.micinf.2019.10.002
   Roumie CL, 2019, JAMA-J AM MED ASSOC, V322, P1167, DOI 10.1001/jama.2019.13206
   Roumie CL, 2017, J AM HEART ASSOC, V6, DOI 10.1161/JAHA.116.005379
   Roumie CL, 2012, ANN INTERN MED, V157, P601, DOI 10.7326/0003-4819-157-9-201211060-00003
   Salpeter S, 2006, COCHRANE DB SYST REV, DOI 10.1002/14651858.CD002967.pub2
   Samaras K, 2020, DIABETES CARE, V43, P2691, DOI 10.2337/dc20-0892
   Samuel SM, 2021, TRENDS MICROBIOL, V29, P894, DOI 10.1016/j.tim.2021.03.004
   Scharping NE, 2017, CANCER IMMUNOL RES, V5, P9, DOI 10.1158/2326-6066.CIR-16-0103
   Scheller NM, 2014, DIABETES OBES METAB, V16, P231, DOI 10.1111/dom.12197
   Schrijvers BF, 2004, ENDOCR REV, V25, P971, DOI 10.1210/er.2003-0018
   Sharma S, 2020, DIABETES RES CLIN PR, V164, DOI 10.1016/j.diabres.2020.108183
   Sillars B, 2010, DIABETES OBES METAB, V12, P757, DOI 10.1111/j.1463-1326.2010.01230.x
   Singhal A, 2014, SCI TRANSL MED, V6, DOI 10.1126/scitranslmed.3009885
   Song AN, 2021, BIOMED PHARMACOTHER, V138, DOI 10.1016/j.biopha.2021.111454
   Suissa S, 2012, DIABETES CARE, V35, P2665, DOI 10.2337/dc12-0788
   Sun H, 2022, DIABETES RES CLIN PR, V183, DOI 10.1016/j.diabres.2021.109119
   Sun LL, 2018, NAT MED, V24, P1919, DOI 10.1038/s41591-018-0222-4
   Tahrani AA, 2011, LANCET, V378, P182, DOI 10.1016/S0140-6736(11)60207-9
   Triggle CR, 2017, ACTA PHYSIOL, V219, P138, DOI 10.1111/apha.12644
   Turroni F, 2016, ISME J, V10, P1656, DOI 10.1038/ismej.2015.236
   Uygun A, 2004, ALIMENT PHARM THER, V19, P537, DOI 10.1111/j.1365-2036.2004.01888.x
   Vallianou NG, 2019, HORM-INT J ENDOCRINO, V18, P141, DOI 10.1007/s42000-019-00093-w
   Vancura A, 2018, TRENDS PHARMACOL SCI, V39, P867, DOI 10.1016/j.tips.2018.07.006
   Viberti G, 2002, DIABETES CARE, V25, P1737, DOI 10.2337/diacare.25.10.1737
   Whitlock RH, 2020, MAYO CLIN PROC, V95, P90, DOI 10.1016/j.mayocp.2019.07.017
   Wu H, 2017, NAT MED, V23, P850, DOI 10.1038/nm.4345
   Xin G, 2016, SCI REP-UK, V6, DOI 10.1038/srep36222
   Xiong Y, 2020, ADV THER-GERMANY, V3, DOI 10.1002/adtp.202000168
   Yang AM, 2021, DIABETOLOGIA, V64, P1760, DOI 10.1007/s00125-021-05452-0
   Yang AM, 2020, DIABETES CARE, V43, P2967, DOI 10.2337/dc20-0260
   Yang XL, 2015, NAT REV ENDOCRINOL, V11, P372, DOI 10.1038/nrendo.2015.37
   Yang XL, 2011, DIABETES CARE, V34, P375, DOI 10.2337/dc10-1509
   Yu JW, 2016, CARDIOVASC DIABETOL, V15, DOI 10.1186/s12933-016-0408-3
   Yu SJ, 2019, BIOMED RES INT, V2019, DOI 10.1155/2019/5280514
   Yu XY, 2019, BMC INFECT DIS, V19, DOI 10.1186/s12879-019-4548-4
   Zhang K, 2020, DIABETES RES CLIN PR, V160, DOI 10.1016/j.diabres.2020.108001
   Zhao YL, 2020, LIFE SCI, V246, DOI 10.1016/j.lfs.2020.117382
   Zheng Z, 2012, DIABETES, V61, P217, DOI 10.2337/db11-0416
NR 165
TC 0
Z9 0
U1 3
U2 3
PU MDPI
PI BASEL
PA ST ALBAN-ANLAGE 66, CH-4052 BASEL, SWITZERLAND
EI 1424-8247
J9 PHARMACEUTICALS-BASE
JI Pharmaceuticals
PD APR
PY 2022
VL 15
IS 4
AR 442
DI 10.3390/ph15040442
PG 26
WC Chemistry, Medicinal; Pharmacology & Pharmacy
WE Science Citation Index Expanded (SCI-EXPANDED)
SC Pharmacology & Pharmacy
GA 0Q9FJ
UT WOS:000785214700001
PM 35455439
OA Green Published, gold
DA 2022-07-05
ER

PT J
AU Ciftciler, R
   Ciftciler, AE
AF Ciftciler, Rafiye
   Ciftciler, Ali Erdinc
TI The importance of microbiota in hematology
SO TRANSFUSION AND APHERESIS SCIENCE
LA English
DT Review
DE Microbiota; Leukemia; Lymphoma; Multiple myeloma; Fecal microbiota
   transplantation
ID EPSTEIN-BARR-VIRUS; INTESTINAL MICROBIOTA; MULTIPLE-MYELOMA; GUT
   MICROBIOTA; TRANSPLANTATION; LYMPHOMA; DIVERSITY; HEMATOPOIESIS;
   INFECTION; DISEASE
AB Whilst particular infectious bacteria are well-established to be associated with hematological diseases, more recent interest has focused on the entire microbial community of mucosal surfaces. In particular, the link between hematology and the microbiota (defined as the total assemblage of microorganisms in a mucosal environment)/ microbiome (i.e. the entire ecological habitat, including organisms, their genomes and environmental conditions) is becoming more well-known. Dysbiosis, or a change in the microbiome, has been linked to the development of neoplasms, infections, inflammatory illnesses, and immune-mediated disorders, according to growing data. Microbiota may influence distant tumor microenvironment through a variety of methods, including cytokine release control, dendritic cell activation, and T-cell lymphocyte stimulation. There are numerous major implications to study the microbiome in patients with benign and malignant hematologic disorders. In this review, we investigated the structure and function of the microbiome in patients with benign and malignant hematological diseases. Chemotherapy and immunosuppressive agents used in treatment of these benign and malignant hematological diseases may cause or exacerbate dysbiosis and infectious problems. After understanding the importance of microbiota in hematological diseases, we think that use of probiotics and dietary prebiotic substances targeting microbiota modification aiming to improve hematological disease outcomes should be investigated in future studies.
C1 [Ciftciler, Rafiye] Aksaray Univ Training & Res Hosp, Dept Hematol, Aksaray, Turkey.
   [Ciftciler, Ali Erdinc] Ortakoy State Hosp, Dept Gen Surg, Aksaray, Turkey.
   [Ciftciler, Rafiye] Aksaray Univ, Dept Hematol, Fac Med, TR-68200 Aksaray, Turkey.
RP Ciftciler, R (通讯作者)，Aksaray Univ Training & Res Hosp, Dept Hematol, Aksaray, Turkey.; Ciftciler, R (通讯作者)，Aksaray Univ, Dept Hematol, Fac Med, TR-68200 Aksaray, Turkey.
EM rafiyeciftciler@hacettepe.edu.tr
CR Altuntas Y, 2017, TURK KARDIYOL DERN A, V45, P286, DOI 10.5543/tkda.2016.72461
   Balamurugan R, 2010, BRIT J NUTR, V104, P931, DOI 10.1017/S0007114510001637
   Biagi E, 2015, BONE MARROW TRANSPL, V50, P992, DOI 10.1038/bmt.2015.16
   Bilinski J, 2017, CLIN INFECT DIS, V65, P364, DOI 10.1093/cid/cix252
   biomedcentral, VOCABULARY MICROBIOM, DOI [10.1186/s40168-015-0094-5, DOI 10.1186/S40168-015-0094-5]
   Brady G, 2008, POSTGRAD MED J, V84, P372, DOI 10.1136/jcp.2007.047977
   D'Angelo CR, 2021, CANCER-AM CANCER SOC, V127, P679, DOI 10.1002/cncr.33400
   Daillere R, 2016, IMMUNITY, V45, P931, DOI 10.1016/j.immuni.2016.09.009
   de Vrese M, 2008, ADV BIOCHEM ENG BIOT, V111, P1, DOI 10.1007/10_2008_097
   DeFilipp Z, 2018, BLOOD ADV, V2, P745, DOI 10.1182/bloodadvances.2018017731
   Eckburg PB, 2005, SCIENCE, V308, P1635, DOI 10.1126/science.1110591
   Espinoza JL, 2016, CLIN IMMUNOL, V171, P62, DOI 10.1016/j.clim.2016.08.008
   Fattizzo B, 2021, CRIT REV ONCOL HEMAT, V160, DOI 10.1016/j.critrevonc.2021.103289
   Ford CD, 2019, INFECT CONT HOSP EP, V40, P774, DOI 10.1017/ice.2019.93
   Franco V, 2003, BLOOD, V101, P2464, DOI 10.1182/blood-2002-07-2216
   Galloway-Pena JR, 2020, CLIN INFECT DIS, V71, P63, DOI 10.1093/cid/ciz777
   Gerassy-Vainberg S, 2018, GUT, V67, P97, DOI 10.1136/gutjnl-2017-313789
   Ghani R, 2021, CLIN INFECT DIS, V72, P1444, DOI 10.1093/cid/ciaa948
   Grogg KL, 2007, J CLIN PATHOL, V60, P1365, DOI 10.1136/jcp.2007.051953
   Gury-BenAri M, 2016, CELL, V166, P1231, DOI 10.1016/j.cell.2016.07.043
   Holler E, 2014, BIOL BLOOD MARROW TR, V20, P640, DOI 10.1016/j.bbmt.2014.01.030
   Iida N, 2013, SCIENCE, V342, P967, DOI 10.1126/science.1240527
   Innes Andrew J, 2021, Front Cell Infect Microbiol, V11, P684659, DOI 10.3389/fcimb.2021.684659
   Jenq RR, 2015, BIOL BLOOD MARROW TR, V21, P1373, DOI 10.1016/j.bbmt.2015.04.016
   Jenq RR, 2012, J EXP MED, V209, P902, DOI 10.1084/jem.20112408
   Kakihana K, 2016, BLOOD, V128, P2083, DOI 10.1182/blood-2016-05-717652
   Kim BJ, 2018, GASTROENT RES PRACT, V2018, DOI 10.1155/2018/6090878
   Lee S, 2019, BLOOD, V134, P1312, DOI 10.1182/blood.2019000495
   LONGO DL, 1984, NATURE, V310, P505, DOI 10.1038/310505a0
   Lundgren S, 2018, BLOOD, V132, DOI 10.1182/blood-2018-99-117811
   Malard F, 2021, MUCOSAL IMMUNOL, V14, P1127, DOI 10.1038/s41385-021-00429-z
   Manzo VE, 2015, BLOOD, V126, P311, DOI 10.1182/blood-2015-04-574392
   Matutes E, 2007, J CLIN PATHOL, V60, P1373, DOI 10.1136/jcp.2007.052456
   Papadaki HA, 2005, ANN HEMATOL, V84, P317, DOI 10.1007/s00277-004-0996-y
   Peled JU, 2020, NEW ENGL J MED, V382, P822, DOI 10.1056/NEJMoa1900623
   Peled JU, 2017, J CLIN ONCOL, V35, P1650, DOI 10.1200/JCO.2016.70.3348
   Pianko MJ, 2019, BLOOD ADV, V3, P2040, DOI 10.1182/bloodadvances.2019032276
   Ponzoni M, 2017, BEST PRACT RES CL HA, V30, P32, DOI 10.1016/j.beha.2017.01.001
   Rajagopala SV, 2020, MICROB ECOL, V79, P1034, DOI 10.1007/s00248-019-01448-x
   Rajagopala SV, 2016, BMC GENOMICS, V17, DOI 10.1186/s12864-016-2965-y
   Rashidi A, 2019, SCI REP-UK, V9, P1
   Rattanathammethee T, 2020, PLOS ONE, V15, DOI 10.1371/journal.pone.0236460
   Reyna-Figueroa J, 2019, J PEDIAT HEMATOL ONC, V41, P468, DOI 10.1097/MPH.0000000000001497
   Sayer H., 1994, INCREASED RISK INFEC
   Schluter J, 2020, NATURE, V588, DOI 10.1038/s41586-020-2971-8
   Severyn CJ, 2019, BLOOD ADV, V3, P3461, DOI 10.1182/bloodadvances.2019000365
   Song YJ, 2019, PLOS ONE, V14, DOI 10.1371/journal.pone.0214526
   SOULIER J, 1995, BLOOD, V86, P1276, DOI 10.1182/blood.V86.4.1276.bloodjournal8641276
   Staffas A, 2019, BONE MARROW TRANSPL, V54, P756, DOI 10.1038/s41409-019-0612-3
   Staffas A, 2017, BLOOD, V129, P927, DOI 10.1182/blood-2016-09-691394
   Tao Q, 1998, BLOOD, V91, P1373, DOI 10.1182/blood.V91.4.1373
   Tasleem S, 2015, J CLIN TRANSL HEPATO, V3, P134, DOI 10.14218/JCTH.2015.00011
   Taur Y, 2014, BLOOD, V124, P1174, DOI 10.1182/blood-2014-02-554725
   Tavakoli S, 2019, SCI REP-UK, V9, DOI 10.1038/s41598-019-45270-4
   Taylor AL, 2005, CRIT REV ONCOL HEMAT, V56, P155, DOI 10.1016/j.critrevonc.2005.03.015
   Topcuoglu N, 2019, J MED MICROBIOL, V68, P609, DOI 10.1099/jmm.0.000964
   Viaud S, 2013, SCIENCE, V342, P971, DOI 10.1126/science.1240537
   Weber D, 2016, BONE MARROW TRANSPL, V51, P1087, DOI 10.1038/bmt.2016.66
   Wen YX, 2019, FRONT MICROBIOL, V10, DOI 10.3389/fmicb.2019.01300
   Yamamoto ML, 2014, CANCER J, V20, P190, DOI 10.1097/PPO.0000000000000047
   Yamamoto ML, 2013, CANCER RES, V73, P4222, DOI 10.1158/0008-5472.CAN-13-0022
   Zaura E, 2020, PROTEOM CLIN APPL, V14, DOI 10.1002/prca.201900058
   Zhang BQ, 2019, MED SCI MONITOR, V25, P8269, DOI 10.12659/MSM.919988
   Zhang XW, 2020, FRONT MICROBIOL, V11, DOI 10.3389/fmicb.2020.01550
NR 64
TC 1
Z9 1
U1 2
U2 2
PU PERGAMON-ELSEVIER SCIENCE LTD
PI OXFORD
PA THE BOULEVARD, LANGFORD LANE, KIDLINGTON, OXFORD OX5 1GB, ENGLAND
SN 1473-0502
EI 1878-1683
J9 TRANSFUS APHER SCI
JI Transfus. Apher. Sci.
PD APR
PY 2022
VL 61
IS 2
AR 103320
DI 10.1016/j.transci.2021.103320
PG 5
WC Hematology
WE Science Citation Index Expanded (SCI-EXPANDED)
SC Hematology
GA 1S4ZX
UT WOS:000804061300012
PM 34801432
DA 2022-07-05
ER

PT J
AU Kasti, AN
   Nikolaki, MD
   Synodinou, KD
   Katsas, KN
   Petsis, K
   Lambrinou, S
   Pyrousis, IA
   Triantafyllou, K
AF Kasti, Arezina N.
   Nikolaki, Maroulla D.
   Synodinou, Kalliopi D.
   Katsas, Konstantinos N.
   Petsis, Konstantinos
   Lambrinou, Sophia
   Pyrousis, Ioannis A.
   Triantafyllou, Konstantinos
TI The Effects of Stevia Consumption on Gut Bacteria: Friend or Foe?
SO MICROORGANISMS
LA English
DT Review
DE Stevia rebaudiana; stevioside; gut microbiota; bacteria; fecal flora
ID NF-KAPPA-B; REBAUDIANA BERTONI; NATURAL SWEETENER; STEVIOSIDE;
   ANTIOXIDANT; MICROBIOTA; GLYCOSIDES
AB Stevia, a zero-calorie sugar substitute, is recognized as safe by the Food and Drug Administration (FDA) and the European Food Safety Authority (EFSA). In vitro and in vivo studies showed that stevia has antiglycemic action and antioxidant effects in adipose tissue and the vascular wall, reduces blood pressure levels and hepatic steatosis, stabilizes the atherosclerotic plaque, and ameliorates liver and kidney damage. The metabolism of steviol glycosides is dependent upon gut microbiota, which breaks down glycosides into steviol that can be absorbed by the host. In this review, we elucidated the effects of stevia's consumption on the host's gut microbiota. Due to the lack of randomized clinical trials in humans, we included in vitro using certain microbial strains and in vivo in laboratory animal studies. Results indicated that stevia consumption has a potential benefit on the microbiome's alpha diversity. Alterations in the colonic microenvironment may depend on the amount and frequency of stevia intake, as well as on the simultaneous consumption of other dietary components. The anti-inflammatory properties of stevioside were confirmed in vitro by decreasing TNF-alpha, IL-1 beta, IL-6 synthesis and inhibiting of NF-kappa B transcription factor, and in vivo by inhibiting NF-kappa B and MAPK in laboratory animals.
C1 [Kasti, Arezina N.; Nikolaki, Maroulla D.; Synodinou, Kalliopi D.; Katsas, Konstantinos N.; Petsis, Konstantinos; Lambrinou, Sophia; Pyrousis, Ioannis A.] Attikon Univ Gen Hosp, Dept Nutr & Dietet, Athens 12462, Greece.
   [Katsas, Konstantinos N.] Inst Prevent Med Environm & Occupat Hlth Prolepsi, Athens 15125, Greece.
   [Pyrousis, Ioannis A.] Univ Patras, Med Sch, Patras 26504, Greece.
   [Triantafyllou, Konstantinos] Natl & Kapodistrian Univ Athens, Attikon Univ, Gen Hosp,Hepatogastroenterol Unit, Med Sch,Dept Propaedeut Internal Med 2, Athens 12462, Greece.
RP Triantafyllou, K (通讯作者)，Natl & Kapodistrian Univ Athens, Attikon Univ, Gen Hosp,Hepatogastroenterol Unit, Med Sch,Dept Propaedeut Internal Med 2, Athens 12462, Greece.
EM kastiare@med.uoa.gr; maroullanikolaki@gmail.com;
   kall.synodinou@gmail.com; kostasktss1@gmail.com;
   kostas.petsis@hotmail.com; sophialambrinou@gmail.com;
   ipyrousis@gmail.com; ktriant@med.uoa.gr
RI KASTI, AREZINA/AAC-2974-2022; Triantafyllou, Konstantinos/E-8248-2011
OI KASTI, AREZINA/0000-0001-7282-4939; Nikolaki,
   Maroulla/0000-0002-0546-722X; Lambrinou, Sophia/0000-0003-2475-3472;
   Katsas, Konstantinos/0000-0002-3327-9330; Triantafyllou,
   Konstantinos/0000-0002-5183-9426; Petsis,
   Konstantinos/0000-0003-3632-2127
CR Alavala S, 2019, EUR J PHARMACOL, V855, P192, DOI 10.1016/j.ejphar.2019.05.015
   Ashwell Margaret, 2015, Nutr Today, V50, P129, DOI 10.1097/NT.0000000000000094
   Becker SL, 2020, FEMS MICROBIOL ECOL, V96, DOI 10.1093/femsec/fiaa079
   Bessler H, 2019, INT J FOOD SCI NUTR, V70, P970, DOI 10.1080/09637486.2019.1605337
   Bhardwaj R, 2020, MOL BIOL REP, V47, P2301, DOI 10.1007/s11033-020-05254-4
   Boling L, 2020, GUT MICROBES, V11, DOI 10.1080/19490976.2019.1701353
   Boonkaewwan C, 2013, J SCI FOOD AGR, V93, P3820, DOI 10.1002/jsfa.6287
   Chen Junming, 2018, Oncotarget, V9, P26299, DOI 10.18632/oncotarget.25233
   de la Garza AL, 2022, FRONT PEDIATR, V9, DOI 10.3389/fped.2021.746437
   Denina I, 2014, LETT APPL MICROBIOL, V58, P278, DOI 10.1111/lam.12187
   Geeraert B, 2010, INT J OBESITY, V34, P569, DOI 10.1038/ijo.2009.261
   Gerasimidis K, 2020, EUR J NUTR, V59, P3213, DOI 10.1007/s00394-019-02161-8
   Guimaraes AC, 2019, MOLECULES, V24, DOI 10.3390/molecules24132471
   Gupta E, 2017, PHARMACOGN MAG, V13, P345, DOI 10.4103/pm.pm_29_17
   Halasa B., 2020, CURR DEV NUTR, V4, P1126, DOI [10.1093/cdn/nzaa055_011, DOI 10.1093/CDN/NZAA055_011]
   Holvoet P, 2015, FOOD CHEM TOXICOL, V77, P22, DOI 10.1016/j.fct.2014.12.017
   Iatridis N, 2022, MOLECULES, V27, DOI 10.3390/molecules27041362
   Ruiz-Ojeda FJ, 2019, ADV NUTR, V10, pS31, DOI 10.1093/advances/nmy037
   Jeppesen PB, 2003, METABOLISM, V52, P372, DOI 10.1053/meta.2003.50058
   Jiang JL, 2019, ANTIOXIDANTS-BASEL, V8, DOI 10.3390/antiox8120575
   Khare N, 2019, SAUDI J BIOL SCI, V26, P1596, DOI 10.1016/j.sjbs.2018.10.009
   Koyama E, 2003, FOOD CHEM TOXICOL, V41, P875, DOI 10.1016/S0278-6915(03)00039-5
   Kunova G, 2014, FOLIA MICROBIOL, V59, P251, DOI 10.1007/s12223-013-0291-1
   Li FY, 2012, INFLAMMATION, V35, P1669, DOI 10.1007/s10753-012-9483-0
   Li S, 2014, FOOD SCI TECHNOL RES, V20, P459, DOI 10.3136/fstr.20.459
   Mahalak KK, 2020, J AGR FOOD CHEM, V68, P13093, DOI 10.1021/acs.jafc.9b06181
   Markus V, 2020, MOLECULES, V25, DOI 10.3390/molecules25225480
   Martinez-Rojo E, 2020, MEDICINA-LITHUANIA, V56, DOI 10.3390/medicina56020090
   Mohd-Radzman NH, 2013, EVID-BASED COMPL ALT, V2013, DOI 10.1155/2013/718049
   Nettleton JE, 2020, GUT, V69, P1807, DOI 10.1136/gutjnl-2018-317505
   Nettleton JE, 2019, NUTRIENTS, V11, DOI 10.3390/nu11061248
   Pawar RS, 2013, ANAL BIOANAL CHEM, V405, P4397, DOI 10.1007/s00216-012-6693-0
   Peteliuk V, 2021, EXCLI J, V20, P1412, DOI 10.17179/excli2021-4211
   Renwick AG, 2008, FOOD CHEM TOXICOL, V46, pS70, DOI 10.1016/j.fct.2008.05.008
   Rinninella E, 2019, MICROORGANISMS, V7, DOI 10.3390/microorganisms7010014
   Sehar I, 2008, CHEM-BIOL INTERACT, V173, P115, DOI 10.1016/j.cbi.2008.01.008
   Shivanna N, 2013, J DIABETES COMPLICAT, V27, P103, DOI 10.1016/j.jdiacomp.2012.10.001
   Takahashi K, 2001, ANTIVIR RES, V49, P15, DOI 10.1016/S0166-3542(00)00134-0
   Thomas CM, 2010, GUT MICROBES, V1, P148, DOI 10.4161/gmic.1.3.11712
   Wang QP, 2018, PLOS ONE, V13, DOI 10.1371/journal.pone.0199080
   Wang WL, 2022, FRONT NUTR, V8, DOI 10.3389/fnut.2021.795848
   Wen L, 2017, J NUTR, V147, p1468S, DOI 10.3945/jn.116.240754
   Willis AD, 2019, FRONT MICROBIOL, V10, DOI 10.3389/fmicb.2019.02407
   Yu M, 2020, ANIMALS-BASEL, V10, DOI 10.3390/ani10122247
NR 44
TC 0
Z9 0
U1 4
U2 4
PU MDPI
PI BASEL
PA ST ALBAN-ANLAGE 66, CH-4052 BASEL, SWITZERLAND
EI 2076-2607
J9 MICROORGANISMS
JI Microorganisms
PD APR
PY 2022
VL 10
IS 4
AR 744
DI 10.3390/microorganisms10040744
PG 12
WC Microbiology
WE Science Citation Index Expanded (SCI-EXPANDED)
SC Microbiology
GA 0S3IK
UT WOS:000786170900001
PM 35456796
OA gold, Green Published
DA 2022-07-05
ER

PT J
AU Lin, CX
   Lin, YG
   Zhang, H
   Wang, G
   Zhao, JX
   Zhang, H
   Chen, W
AF Lin, Chunxiu
   Lin, Yugui
   Zhang, Heng
   Wang, Gang
   Zhao, Jianxin
   Zhang, Hao
   Chen, Wei
TI Intestinal 'Infant-Type' Bifidobacteria Mediate Immune System
   Development in the First 1000 Days of Life
SO NUTRIENTS
LA English
DT Review
DE infant-type bifidobacteria; neonatal immune systems; human milk
   oligosaccharides; the first 1000 days of life; immune tolerance;
   intestinal inflammation; intestinal microecology; immune-mediated
   disorders
ID HUMAN-MILK OLIGOSACCHARIDES; NECROTIZING ENTEROCOLITIS; GUT MICROBIOTA;
   RESPONSES; STRAINS; HEALTH; IMPACT; COLONIZATION; CONSUMPTION;
   PHYSIOLOGY
AB Immune system maturation begins early in life, but few studies have examined how early-life gut microbiota colonization educates the neonatal immune system. Bifidobacteria predominate in the intestines of breastfed infants and metabolize human milk oligosaccharides. This glycolytic activity alters the intestinal microenvironment and consequently stimulates immune system maturation at the neonatal stage. However, few studies have provided mechanistic insights into the contribution of 'infant-type' Bifidobacterium species, especially via metabolites such as short-chain fatty acids. In this review, we highlight the first 1000 days of life, which provide a window of opportunity for infant-type bifidobacteria to educate the neonatal immune system. Furthermore, we discuss the instrumental role of infant-type bifidobacteria in the education of the neonatal immune system by inducing immune tolerance and suppressing intestinal inflammation, and the potential underlying mechanism of this immune effect in the first 1000 days of life. We also summarize recent research that suggests the administration of infant-type bifidobacteria helps to modify the intestinal microecology and prevent the progress of immune-mediated disorders.
C1 [Lin, Chunxiu; Wang, Gang; Zhao, Jianxin; Zhang, Hao; Chen, Wei] Jiangnan Univ, State Key Lab Food Sci & Technol, Wuxi 214122, Jiangsu, Peoples R China.
   [Lin, Yugui] Southern Med Univ, Zhongshan Boai Hosp, Zhongshan 528400, Peoples R China.
   [Zhang, Heng] Wuxi Matern & Child Hlth Care Hosp, Wuxi 214002, Jiangsu, Peoples R China.
   [Wang, Gang; Zhao, Jianxin; Zhang, Hao; Chen, Wei] Jiangnan Univ, Sch Food Sci & Technol, Wuxi 214122, Jiangsu, Peoples R China.
[truncated: 8,976,628 more chars]
